# Supplementary material for: Encapsulation of MSCs and GDNF in an Injectable Nanoreinforced Supramolecular Hydrogel for Brain Tissue Engineering
Source: Biomacromolecules. 2022 Oct 26;23(11):4629–44. doi: 10.1021/acs.biomac.2c00853 (PMC9667499; doi:10.1021/acs.biomac.2c00853)
Supplement: Supplementary file 1 — bm2c00853_si_001.zip [file bm2c00853_si_001.zip]

Archive with 3 entries (3 files):
- Supp_Table_2_LIMMA_outpout.xlsx
- P_Torres_et_al_Supporting_Information.docx
- Supp_Table_1_Functional_analysis_MSCs_vs_HG-NPs-MSCs.xlsx
