# Supplementary material for: Encapsulation of MSCs and GDNF in an Injectable Nanoreinforced Supramolecular Hydrogel for Brain Tissue Engineering
Source: Biomacromolecules. 2022 Oct 26;23(11):4629–44. doi: 10.1021/acs.biomac.2c00853 (PMC9667499; doi:10.1021/acs.biomac.2c00853)
Supplement: Supplementary file 1 — bm2c00853_si_001.zip [file bm2c00853_si_001.zip › Supp_Table_2_LIMMA_outpout.xlsx]

## Sheet: HGvsh
gene_id	gene_type	gene_name	gene_source	chr	start	end	strand	logFC	AveExpr	t	P.Value	adj.P.Val	B
ENSRNOG00000009047	protein_coding	Sln	ensembl	8	54243542	54247791	+	-8.98222	-2.91084	-12.7002	2.64821e-09	1.50967e-05	9.97614
ENSRNOG00000051261	lncRNA	AABR07021536.1	ensembl	13	71751808	71974670	+	7.96532	-1.25386	12.0085	5.61982e-09	1.50967e-05	9.78654
ENSRNOG00000068378	protein_coding	Klk1	ensembl	1	94642687	94646754	+	-8.28621	-3.09418	-12.0834	5.17127e-09	1.50967e-05	9.66465
ENSRNOG00000061379	pseudogene	NA	ensembl	2	54088116	54158535	-	-8.92555	-2.71827	-12.0113	5.60257e-09	1.50967e-05	9.40949
ENSRNOG00000028712	protein_coding	Dynap	ensembl	18	63865133	63868338	-	9.50769	-0.892339	11.5846	9.07436e-09	1.50967e-05	9.28357
ENSRNOG00000042692	protein_coding	AABR07027750.1	ensembl	17	41222049	41253304	-	8.53511	-0.74174	11.5096	9.89216e-09	1.50967e-05	9.28281
ENSRNOG00000032745	protein_coding	Slc17a3	ensembl	17	41270812	41295256	-	9.21433	-0.106735	11.5511	9.43049e-09	1.50967e-05	9.22314
ENSRNOG00000051993	protein_coding	Gdf10	ensembl	16	9237261	9249343	+	-9.25613	-2.47453	-11.6273	8.64064e-09	1.50967e-05	9.12165
ENSRNOG00000007335	protein_coding	Ccl11	ensembl	10	67028328	67032926	+	-11.1566	-1.91768	-12.2208	4.44417e-09	1.50967e-05	9.03815
ENSRNOG00000050006	protein_coding	Agtr2	ensembl	X	112120228	112124057	+	-10.9011	-2.10188	-11.959	5.93907e-09	1.50967e-05	8.91165
ENSRNOG00000016878	protein_coding	Plppr5	ensembl	2	205458176	205717599	+	-7.18934	-3.39534	-10.99	1.82134e-08	2.31557e-05	8.89318
ENSRNOG00000002468	protein_coding	Tnr	ensembl	13	72091585	72167641	+	8.37559	2.43981	11.4157	1.10263e-08	1.50967e-05	8.88868
ENSRNOG00000026087	protein_coding	Igfn1	ensembl	13	47395595	47437879	-	-7.10497	-3.42062	-10.9288	1.96002e-08	2.32576e-05	8.84501
ENSRNOG00000046276	protein_coding	Myh3	ensembl	10	51770177	51793992	+	-12.7749	-1.19829	-12.0303	5.48551e-09	1.50967e-05	8.76547
ENSRNOG00000016616	protein_coding	Prl7a3	ensembl	17	37086136	37099037	+	11.7864	2.65637	11.4329	1.08088e-08	1.50967e-05	8.62642
ENSRNOG00000020276	protein_coding	Tnni2	ensembl	1	197594813	197597560	+	-6.93472	-3.45776	-10.5508	3.10707e-08	3.2531e-05	8.50195
ENSRNOG00000033734	protein_coding	Tnnt2	ensembl	13	47267204	47285388	+	-8.59296	-1.95935	-10.8327	2.20086e-08	2.44832e-05	8.46499
ENSRNOG00000021200	protein_coding	Hjv	ensembl	2	184065970	184069850	+	-6.89952	-3.46644	-10.4818	3.38453e-08	3.34673e-05	8.4377
ENSRNOG00000009031	protein_coding	Gucy2c	ensembl	4	169568529	169649092	-	8.66831	-0.0371319	10.4369	3.57914e-08	3.3529e-05	8.26945
ENSRNOG00000030724	protein_coding	Adamdec1	ensembl	15	42900636	42921712	-	7.86576	-1.35531	10.1222	5.32323e-08	4.45029e-05	8.09968
ENSRNOG00000028945	protein_coding	Tmem182	ensembl	9	43059439	43111317	+	-7.34362	-3.03445	-10.1348	5.23872e-08	4.45029e-05	8.02755
ENSRNOG00000005792	protein_coding	Ankef1	ensembl	3	123847817	123883059	+	-6.95217	-1.12177	-10.0966	5.50066e-08	4.45029e-05	7.99036
ENSRNOG00000006003	protein_coding	Ctnna2	ensembl	4	109293978	110443522	-	7.60855	-0.37455	9.97374	6.44096e-08	4.77678e-05	7.97161
ENSRNOG00000002053	protein_coding	Fras1	ensembl	14	12793599	13200726	-	-7.38247	-2.97904	-9.81827	7.88191e-08	5.19593e-05	7.71614
ENSRNOG00000011754	protein_coding	Myom2	ensembl	16	74520157	74592772	-	-8.14526	-2.70439	-9.93648	6.75881e-08	4.812e-05	7.71592
ENSRNOG00000051619	protein_coding	Asb2	ensembl	6	122474756	122510854	-	-7.39633	-2.7114	-9.82124	7.85142e-08	5.19593e-05	7.7063
ENSRNOG00000008525	protein_coding	Csf3	ensembl	10	83661207	83663603	+	7.76674	2.94712	10.0195	6.07207e-08	4.69899e-05	7.67799
ENSRNOG00000057443	protein_coding	Nos2	ensembl	10	63815308	63851210	+	7.79243	1.41556	9.73134	8.83315e-08	5.42142e-05	7.56642
ENSRNOG00000002429	protein_coding	Rtl3	ensembl	X	71948253	71950121	-	-6.23166	-3.65378	-9.49866	1.20287e-07	6.90642e-05	7.45769
ENSRNOG00000004221	protein_coding	Lgr5	ensembl	7	51088239	51222446	-	-8.38931	-1.46107	-9.67484	9.51615e-08	5.64593e-05	7.35076
ENSRNOG00000019780	protein_coding	Sypl2	ensembl	2	195849062	195863794	-	-7.09739	-2.94902	-9.38687	1.39802e-07	7.54043e-05	7.30172
ENSRNOG00000017159	protein_coding	Dsc3	ensembl	18	11377347	11413797	-	4.35728	1.71294	9.29728	1.57855e-07	7.8812e-05	7.2888
ENSRNOG00000015155	protein_coding	Tnnc2	ensembl	3	153513271	153516029	-	-8.02596	-2.7098	-9.34596	1.47759e-07	7.7352e-05	7.18814
ENSRNOG00000004275	protein_coding	Egfl6	ensembl	X	27884125	27942044	+	-10.9118	-1.42059	-9.7635	8.46785e-08	5.38283e-05	7.13385
ENSRNOG00000064014	lncRNA	NA	ensembl	13	104793389	104798737	-	6.42342	-2.33531	9.14801	1.93626e-07	8.40573e-05	7.09456
ENSRNOG00000004583	protein_coding	Mb	ensembl	7	108759904	108767383	-	-7.96691	-2.41301	-9.2901	1.59404e-07	7.8812e-05	7.06955
ENSRNOG00000019926	protein_coding	Ramp1	ensembl	9	91781285	91816151	+	-6.66793	-3.53996	-9.1491	1.93336e-07	8.40573e-05	7.05793
ENSRNOG00000050123	protein_coding	Gdf5	ensembl	3	144454338	144458612	-	-8.30641	-2.28152	-9.22524	1.74157e-07	7.94826e-05	6.95616
ENSRNOG00000030743	protein_coding	Myog	ensembl	13	45745436	45748039	+	-10.2657	-1.90022	-9.39383	1.38494e-07	7.54043e-05	6.94491
ENSRNOG00000017645	protein_coding	Mylpf	ensembl	1	181829743	181832545	+	-6.85751	-0.0512773	-9.22912	1.73234e-07	7.94826e-05	6.93996
ENSRNOG00000026577	protein_coding	Cpne4	ensembl	8	105177376	105653068	+	8.09554	1.19421	9.09497	2.08321e-07	8.71378e-05	6.90487
ENSRNOG00000034229	protein_coding	Serpinb1b	ensembl	17	31320556	31327935	-	-6.50333	-3.26537	-9.00541	2.35878e-07	9.42756e-05	6.88833
ENSRNOG00000011861	protein_coding	Aadat	ensembl	16	29509394	29544332	-	9.62776	1.73754	9.24053	1.70552e-07	7.94826e-05	6.86106
ENSRNOG00000009466	protein_coding	Unc45b	ensembl	10	67845462	67873389	+	-6.51987	-3.05235	-8.97108	2.4744e-07	9.42756e-05	6.85872
ENSRNOG00000009790	protein_coding	Kcnk3	ensembl	6	25763228	25799153	-	-7.18619	-2.93721	-8.96674	2.48944e-07	9.42756e-05	6.82822
ENSRNOG00000005687	protein_coding	Slc6a14	ensembl	X	112314691	112375096	+	-5.86055	-3.74702	-8.90782	2.70343e-07	0.000100247	6.79657
ENSRNOG00000003336	protein_coding	Mybph	ensembl	13	45653234	45660893	+	-9.21689	-2.32861	-9.0874	2.10513e-07	8.71378e-05	6.77022
ENSRNOG00000069516	protein_coding	Scrg1	ensembl	16	32760028	32788299	-	-7.41419	-2.80105	-8.85919	2.89468e-07	0.000105148	6.65565
ENSRNOG00000013991	protein_coding	Creg2	ensembl	9	41902304	41945095	-	6.72552	-0.594829	8.71754	3.53774e-07	0.000114488	6.64126
ENSRNOG00000065528	protein_coding	St8sia2	ensembl	1	127762573	127838091	-	-7.12271	-2.49363	-8.81519	3.08008e-07	0.000109226	6.63324
ENSRNOG00000040121	protein_coding	RGD1565158	ensembl	10	2240584	2381458	+	4.75131	-0.379391	8.61413	4.10168e-07	0.000123039	6.63159
ENSRNOG00000066913	protein_coding	Serpinb3a	ensembl	13	23236972	23246985	-	8.54057	-1.3585	8.79517	3.16853e-07	0.000109226	6.62881
ENSRNOG00000047606	protein_coding	Bcl2a1	ensembl	8	89716914	89724998	+	5.72783	1.09126	8.7231	3.50984e-07	0.000114488	6.62061
ENSRNOG00000021021	protein_coding	Ffar2	ensembl	1	86072184	86075033	-	-5.81861	-3.7619	-8.73864	3.43309e-07	0.000114488	6.59748
ENSRNOG00000059840	protein_coding	Unc5a	ensembl	17	9614838	9670526	-	4.85413	-0.395694	8.58359	4.28586e-07	0.000123039	6.58445
ENSRNOG00000017089	protein_coding	Prl6a1	ensembl	17	37675243	37680113	-	6.09202	1.9345	8.79016	3.19106e-07	0.000109226	6.56558
ENSRNOG00000031955	protein_coding	Calml3	ensembl	17	66419882	66423175	+	-9.50654	-1.91754	-8.98451	2.42846e-07	9.42756e-05	6.53928
ENSRNOG00000007575	protein_coding	Plppr1	ensembl	5	63437816	63763835	+	-5.77832	-3.77074	-8.655	3.86825e-07	0.000121384	6.49756
ENSRNOG00000008078	protein_coding	Kcnh6	ensembl	10	90949846	90970701	+	5.47179	1.14864	8.58679	4.26617e-07	0.000123039	6.4789
ENSRNOG00000054314	protein_coding	Kcng1	ensembl	3	156973156	156992635	-	4.95005	0.468667	8.48375	4.95129e-07	0.000133527	6.43332
ENSRNOG00000010253	protein_coding	Cd163	ensembl	4	157085093	157117878	+	-5.92944	-3.41742	-8.58977	4.24789e-07	0.000123039	6.41838
ENSRNOG00000068082	protein_coding	NA	ensembl	15	29915483	29918511	-	5.56595	0.679411	8.44308	5.25288e-07	0.000139546	6.35748
ENSRNOG00000063586	protein_coding	NA	ensembl	15	42976496	42991363	-	8.71839	-0.0860914	8.5578	4.44814e-07	0.00012567	6.28914
ENSRNOG00000009054	protein_coding	Elmod1	ensembl	8	54298363	54355140	-	3.94433	-0.185738	8.32081	6.28208e-07	0.000156554	6.28277
ENSRNOG00000028616	protein_coding	Pck1	ensembl	3	161930256	161936191	+	-8.58644	-1.87558	-8.58981	4.24762e-07	0.000123039	6.22704
ENSRNOG00000004540	protein_coding	Clec3b	ensembl	8	122810149	122815835	+	-9.63637	-1.01729	-8.65158	3.88725e-07	0.000121384	6.13246
ENSRNOG00000004642	protein_coding	Lmx1a	ensembl	13	79835019	79978253	+	-6.76242	-3.25938	-8.36969	5.8472e-07	0.000150832	6.13122
ENSRNOG00000068669	protein_coding	Ankrd66	ensembl	9	17411983	17442647	+	5.7898	-1.79549	8.28078	6.6637e-07	0.000158143	6.103
ENSRNOG00000015086	protein_coding	Plin1	ensembl	1	133664892	133676828	-	-7.1466	1.75555	-8.51569	4.72723e-07	0.000129568	6.071
ENSRNOG00000003950	protein_coding	Lvrn	ensembl	18	39607722	39675165	+	-6.76247	1.70323	-8.51504	4.73169e-07	0.000129568	6.06481
ENSRNOG00000055829	protein_coding	AABR07053830.1	ensembl	3	123809335	123847751	+	-7.90669	-1.9269	-8.39121	5.66587e-07	0.000148304	6.05559
ENSRNOG00000019527	protein_coding	Chrnd	ensembl	9	87862407	87870833	+	-7.42978	-2.34306	-8.34947	6.02311e-07	0.000153151	6.04752
ENSRNOG00000032443	protein_coding	Lmod3	ensembl	4	129843970	129858244	-	-5.97716	-2.35798	-8.24471	7.02848e-07	0.000163878	6.02219
ENSRNOG00000038091	protein_coding	Sohlh2	ensembl	2	139362246	139384699	+	-5.83146	-3.43885	-8.21773	7.31504e-07	0.000166924	5.95908
ENSRNOG00000010283	protein_coding	Cd28	ensembl	9	62166192	62194685	+	5.35167	2.08103	8.23887	7.08952e-07	0.000163878	5.9323
ENSRNOG00000021735	protein_coding	Akr1c15	ensembl	17	66181493	66208061	-	-6.43366	-0.559745	-8.28275	6.64432e-07	0.000158143	5.92725
ENSRNOG00000012674	protein_coding	Adrb3	ensembl	16	64841788	64844552	+	-6.72203	-2.47933	-8.20641	7.43904e-07	0.000167604	5.92691
ENSRNOG00000046171	protein_coding	AABR07035839.1	ensembl	12	21543576	21577112	-	-5.43455	-3.86221	-8.18938	7.62961e-07	0.000169749	5.92213
ENSRNOG00000005269	protein_coding	Srl	ensembl	10	11034035	11078101	+	-8.67888	-1.95641	-8.30829	6.3989e-07	0.000156554	5.86312
ENSRNOG00000060435	protein_coding	Kcnq4	ensembl	5	134275934	134326932	-	-6.02594	-3.29182	-8.13698	8.24896e-07	0.000176529	5.85296
ENSRNOG00000024322	protein_coding	Shroom2	ensembl	X	21812469	21984153	-	5.23924	1.46341	8.11673	8.5024e-07	0.000176529	5.83683
ENSRNOG00000020251	protein_coding	Art1	ensembl	1	156482621	156487172	+	-5.6959	-3.63681	-8.11461	8.52941e-07	0.000176529	5.82665
ENSRNOG00000032973	protein_coding	Il13ra2	ensembl	X	111002592	111072381	-	6.06648	3.28832	8.30597	6.42084e-07	0.000156554	5.82383
ENSRNOG00000005159	protein_coding	Fam135b	ensembl	7	103386915	103649708	-	6.79785	-1.97691	8.07229	9.08772e-07	0.000184597	5.79683
ENSRNOG00000030689	protein_coding	Ms4a6bl	ensembl	1	208153530	208174479	+	5.38616	1.9615	8.13192	8.31149e-07	0.000176529	5.7855
ENSRNOG00000026661	protein_coding	Hcar1	ensembl	12	32711027	32712082	+	-7.30259	-2.66366	-8.12123	8.44542e-07	0.000176529	5.78149
ENSRNOG00000007031	protein_coding	Trim9	ensembl	6	88757303	88856542	-	4.65218	-0.685929	7.95079	1.09154e-06	0.000202377	5.756
ENSRNOG00000020865	protein_coding	Ano1	ensembl	1	199751439	199900069	-	5.35475	0.940012	7.93949	1.11039e-06	0.000203751	5.69262
ENSRNOG00000019500	protein_coding	Cyp1a1	ensembl	8	58096077	58102125	+	8.35439	-0.21416	8.03986	9.54151e-07	0.000184597	5.6836
ENSRNOG00000010121	protein_coding	Lef1	ensembl	2	219666592	219779794	+	4.53487	0.930273	7.90194	1.17558e-06	0.000209242	5.65143
ENSRNOG00000007495	protein_coding	NA	ensembl	X	37234294	37276708	-	-5.25458	-3.91033	-7.97951	1.04508e-06	0.000197888	5.65141
ENSRNOG00000012068	protein_coding	D630039A03Rik	ensembl	5	72660573	72668379	-	-6.90697	-1.01251	-8.04482	9.47059e-07	0.000184597	5.63571
ENSRNOG00000013262	protein_coding	Myl1	ensembl	9	68437517	68458261	-	-8.13411	-1.9937	-8.06704	9.1596e-07	0.000184597	5.62833
ENSRNOG00000010663	protein_coding	Col6a5	ensembl	8	106483799	106584113	-	-6.77247	-2.64015	-7.96852	1.06261e-06	0.000199088	5.61444
ENSRNOG00000001001	protein_coding	Retn	ensembl	12	1710881	1712620	+	-8.04518	0.329283	-8.11641	8.5064e-07	0.000176529	5.59396
ENSRNOG00000067060	lncRNA	MGC105649	ensembl	3	109719897	109724006	+	6.01104	-2.9438	7.92319	1.13821e-06	0.000206725	5.57922
ENSRNOG00000063051	protein_coding	Cacng6	ensembl	1	65732632	65747341	-	-5.79137	-3.61071	-7.91128	1.159e-06	0.000208374	5.56263
ENSRNOG00000070027	lncRNA	NA	ensembl	1	143287106	143288805	+	-5.96249	0.414498	-8.00479	1.00593e-06	0.000192521	5.5607
ENSRNOG00000009686	protein_coding	Aqp7	ensembl	5	56172519	56186642	-	-4.65156	-0.493385	-7.77249	1.43305e-06	0.000247639	5.45468
ENSRNOG00000062678	protein_coding	H19	ensembl	1	197730698	197733134	-	-5.40446	5.10733	-8.05156	9.37508e-07	0.000184597	5.44545
ENSRNOG00000014061	protein_coding	Dusp5	ensembl	1	252538449	252551818	+	4.08333	5.56262	8.05771	9.28878e-07	0.000184597	5.43808
ENSRNOG00000024115	protein_coding	C6	ensembl	2	53851985	53921275	+	-8.40364	-1.49434	-7.86231	1.24878e-06	0.00022007	5.31953
ENSRNOG00000017108	protein_coding	Syngr1	ensembl	7	111635918	111659341	+	5.39748	2.81665	7.8403	1.2915e-06	0.000225366	5.31453
ENSRNOG00000061650	protein_coding	Cdhr4	ensembl	8	108682613	108690367	+	-5.76932	-2.15889	-7.6912	1.62458e-06	0.000268463	5.30319
ENSRNOG00000018694	protein_coding	Lipg	ensembl	18	68514923	68536260	-	4.66229	-0.80735	7.62283	1.80653e-06	0.000279604	5.2983
ENSRNOG00000068075	lncRNA	NA	ensembl	6	14075793	14125737	+	-6.55427	-2.59269	-7.65393	1.72122e-06	0.000273776	5.2053
ENSRNOG00000029861	protein_coding	Gsta2	ensembl	8	79184322	79196798	-	5.37353	-2.27419	7.61615	1.82542e-06	0.000280092	5.17944
ENSRNOG00000029126	protein_coding	Prl7a4	ensembl	17	37148520	37157579	+	5.72714	-2.82303	7.62513	1.80005e-06	0.000279604	5.17689
ENSRNOG00000046231	protein_coding	Cacna1s	ensembl	13	47493949	47564318	+	-5.54209	-2.05593	-7.58423	1.9186e-06	0.0002894	5.16848
ENSRNOG00000024705	protein_coding	Rarres2	ensembl	4	77522535	77525556	-	-6.68197	0.840784	-7.71455	1.56695e-06	0.00026562	5.13199
ENSRNOG00000068973	protein_coding	NA	ensembl	1	15046564	15050125	-	6.85563	-1.89243	7.56851	1.96631e-06	0.000294104	5.11632
ENSRNOG00000071105	protein_coding	Gpc5	ensembl	15	92239176	93643282	+	6.21506	-0.760315	7.51115	2.15134e-06	0.000305624	5.09131
ENSRNOG00000063819	protein_coding	Olr1686	ensembl	20	492184	498504	-	5.81151	-1.87569	7.52066	2.11944e-06	0.000305624	5.07716
ENSRNOG00000063262	protein_coding	Ism1	ensembl	3	127021865	127101894	+	-9.82305	-1.30313	-7.74553	1.49379e-06	0.000255654	5.06425
ENSRNOG00000014518	protein_coding	Adam28	ensembl	15	42944467	43840672	-	6.16921	-1.52052	7.50302	2.179e-06	0.000305624	5.06351
ENSRNOG00000013097	protein_coding	NA	ensembl	6	131559690	131567342	+	-6.85554	-2.75848	-7.54437	2.04206e-06	0.000297923	5.04756
ENSRNOG00000011946	protein_coding	Ptn	ensembl	4	65293734	65375456	-	-9.56007	-1.60658	-7.70011	1.60233e-06	0.000268463	5.03924
ENSRNOG00000007290	protein_coding	Atp1a2	ensembl	13	84729601	84754544	-	-8.73773	-0.228242	-7.6856	1.63872e-06	0.000268463	5.03016
ENSRNOG00000063590	protein_coding	Fzd4	ensembl	1	143280065	143285724	+	-5.59923	1.51719	-7.64056	1.75737e-06	0.000276809	5.02738
ENSRNOG00000011750	protein_coding	Fam180a	ensembl	4	63992867	64008047	-	-4.73196	-0.398726	-7.49259	2.21504e-06	0.000305624	5.01758
ENSRNOG00000009172	protein_coding	Cpvl	ensembl	4	82981422	83085655	-	-4.93533	-3.78312	-7.49489	2.20703e-06	0.000305624	5.00513
ENSRNOG00000009919	protein_coding	Acod1	ensembl	15	79871827	79880529	+	6.65693	-1.721	7.48037	2.25807e-06	0.000309165	5.00246
ENSRNOG00000006557	protein_coding	Cyfip2	ensembl	10	30621318	30741113	-	5.19727	2.69733	7.55904	1.99566e-06	0.000296007	4.99602
ENSRNOG00000007907	protein_coding	Tmem178a	ensembl	6	14004630	14063549	-	-4.61688	-0.860653	-7.43132	2.43984e-06	0.00032899	4.97903
ENSRNOG00000017686	protein_coding	Pi15	ensembl	5	1395094	1423213	-	-6.9468	-0.1843	-7.54612	2.03647e-06	0.000297923	4.953
ENSRNOG00000025691	protein_coding	Pla2g7	ensembl	9	17362225	17404476	-	6.56447	4.64165	7.65337	1.72273e-06	0.000273776	4.95221
ENSRNOG00000055721	protein_coding	Rnf128	ensembl	X	103183831	103298423	+	4.35302	0.252404	7.37129	2.68348e-06	0.000356443	4.94295
ENSRNOG00000027742	protein_coding	Adamtsl2	ensembl	3	10404626	10434554	+	-8.62117	-1.38714	-7.59748	1.87932e-06	0.000285898	4.94224
ENSRNOG00000005985	protein_coding	Kcnma1	ensembl	15	302214	1001198	+	-5.04024	-0.158207	-7.45759	2.34065e-06	0.000318024	4.93944
ENSRNOG00000033693	protein_coding	AC135826.1	ensembl	2	31507424	31570542	-	7.02982	-0.551767	7.38582	2.62225e-06	0.000350928	4.88041
ENSRNOG00000017786	protein_coding	Acta1	ensembl	19	51883715	51886742	-	-11.4854	0.470068	-7.68351	1.64405e-06	0.000268463	4.87155
ENSRNOG00000050035	protein_coding	Sall4	ensembl	3	157474642	157490822	-	5.83655	-2.43035	7.3376	2.83134e-06	0.000373296	4.79798
ENSRNOG00000062464	protein_coding	NA	ensembl	10	79705889	79710889	-	5.29857	-2.33237	7.32128	2.906e-06	0.000380323	4.79684
ENSRNOG00000043451	protein_coding	Spp1	ensembl	14	5308885	5315162	-	5.24991	12.8079	7.65857	1.70887e-06	0.000273776	4.77581
ENSRNOG00000030149	protein_coding	Adgrl3	ensembl	14	26368277	27105860	-	-3.73125	-0.0914512	-7.24681	3.27394e-06	0.000422267	4.74199
ENSRNOG00000008257	protein_coding	Mfap2	ensembl	5	153314711	153320259	+	-5.04427	-0.0736475	-7.2401	3.3094e-06	0.00042377	4.67594
ENSRNOG00000039152	protein_coding	Frem3	ensembl	19	27308469	27366771	-	5.52001	-2.25527	7.22084	3.41351e-06	0.000433979	4.65368
ENSRNOG00000003183	protein_coding	Fmod	ensembl	13	45493517	45504133	+	-5.4567	0.723671	-7.27376	3.13542e-06	0.000407353	4.60971
ENSRNOG00000001827	protein_coding	Masp1	ensembl	11	77334859	77402974	+	-4.90483	7.91863	-7.49602	2.20314e-06	0.000305624	4.50633
ENSRNOG00000047574	protein_coding	Nrxn3	ensembl	6	107641780	109272044	+	4.09303	1.00657	7.08485	4.2538e-06	0.000520849	4.50549
ENSRNOG00000027433	protein_coding	Akr1b8	ensembl	4	62997161	63010097	+	4.67299	8.09007	7.51162	2.14974e-06	0.000305624	4.49849
ENSRNOG00000015366	protein_coding	Neurl3	ensembl	9	38494489	38502649	-	2.96796	3.10391	7.08338	4.26396e-06	0.000520849	4.49576
ENSRNOG00000036672	protein_coding	Sectm1a	ensembl	10	106337624	106348601	-	-5.81591	-2.956	-7.11443	4.05412e-06	0.000511768	4.48402
ENSRNOG00000013380	protein_coding	Rhov	ensembl	3	106260776	106269479	-	5.12173	-1.54695	7.05104	4.49475e-06	0.000536926	4.43595
ENSRNOG00000057729	protein_coding	Strip2	ensembl	4	58536055	58578291	+	-4.88935	0.0504468	-7.08078	4.28206e-06	0.000520849	4.42089
ENSRNOG00000013540	protein_coding	Bpifa2	ensembl	3	142493379	142501337	+	-4.78852	-3.87941	-7.08301	4.26657e-06	0.000520849	4.41891
ENSRNOG00000011250	protein_coding	Inmt	ensembl	4	84318197	84322493	-	-7.09524	-1.96558	-7.09935	4.15468e-06	0.000520768	4.41004
ENSRNOG00000065108	protein_coding	Obp3	ensembl	5	74842316	74845757	-	-6.51828	-2.80345	-7.06258	4.41095e-06	0.000530476	4.39008
ENSRNOG00000000196	protein_coding	Cyp19a1	ensembl	8	54553165	54580758	-	4.46665	0.236515	6.99395	4.93466e-06	0.000580479	4.38122
ENSRNOG00000059890	protein_coding	Clec2d2	ensembl	4	162059008	162071088	-	4.85618	2.1403	7.07798	4.30163e-06	0.000520849	4.35632
ENSRNOG00000013748	protein_coding	Trem3	ensembl	9	12749852	12760779	-	4.37067	0.681201	6.97326	5.10507e-06	0.000590033	4.33516
ENSRNOG00000034191	protein_coding	Fmo1	ensembl	13	75182176	75214647	-	-6.29413	-1.58261	-7.02492	4.69068e-06	0.000556597	4.33213
ENSRNOG00000002361	protein_coding	Prkg2	ensembl	14	10559882	10666888	+	5.58513	0.360466	6.955	5.26062e-06	0.000604089	4.30117
ENSRNOG00000004317	protein_coding	Vipr2	ensembl	6	137001511	137070597	+	-5.48555	-1.0375	-6.99118	4.95718e-06	0.000580479	4.30079
ENSRNOG00000030515	protein_coding	Nfasc	ensembl	13	43997224	44183880	-	4.76649	-0.481524	6.92867	5.49369e-06	0.000622816	4.2812
ENSRNOG00000029399	protein_coding	Bcam	ensembl	1	79415017	79429403	-	-4.14038	-0.246832	-6.94809	5.32079e-06	0.000607082	4.27578
ENSRNOG00000010610	protein_coding	Hpgd	ensembl	16	33986266	34024228	-	-6.57238	-2.4644	-6.97991	5.04967e-06	0.000587444	4.26876
ENSRNOG00000006174	protein_coding	Grid2	ensembl	4	92415230	93889355	+	4.77813	-0.515503	6.89326	5.82439e-06	0.000636002	4.22653
ENSRNOG00000017716	protein_coding	Ucp3	ensembl	1	154815777	154828762	+	-5.19016	-3.01553	-6.91896	5.58241e-06	0.000628869	4.1894
ENSRNOG00000030688	protein_coding	Lrrc2	ensembl	8	110938165	110969185	+	-4.76267	-4.03736	-6.89937	5.76582e-06	0.000636002	4.15166
ENSRNOG00000007032	protein_coding	Amigo2	ensembl	7	128390412	128394695	-	-6.21092	-3.28615	-6.8874	5.88106e-06	0.000638274	4.13518
ENSRNOG00000048881	protein_coding	RGD1561730	ensembl	12	18210535	18216443	-	4.24148	1.80595	6.88039	5.94968e-06	0.000641809	4.13396
ENSRNOG00000004882	protein_coding	Capn6	ensembl	X	107380774	107405489	-	-4.3083	-1.91974	-6.83766	6.38636e-06	0.000668652	4.12239
ENSRNOG00000070558	protein_coding	Gm4131	ensembl	15	36677527	36701211	-	-6.12024	-3.03113	-6.85274	6.2286e-06	0.000659898	4.08482
ENSRNOG00000009005	protein_coding	Slco2a1	ensembl	8	103588916	103672546	+	-5.63601	1.22412	-6.8961	5.79707e-06	0.000636002	4.07554
ENSRNOG00000007934	protein_coding	Elfn2	ensembl	7	110225919	110272433	-	4.71876	0.099042	6.78903	6.9246e-06	0.000704291	4.06554
ENSRNOG00000060179	protein_coding	Gpc3	ensembl	X	131868990	132236798	-	-6.40522	0.328204	-6.89875	5.77179e-06	0.000636002	4.06433
ENSRNOG00000063905	protein_coding	Hsd3b3	ensembl	2	186138044	186144033	-	5.92209	-2.24358	6.8243	6.52974e-06	0.000679666	4.05445
ENSRNOG00000029865	protein_coding	Prss56	ensembl	9	87854805	87859978	+	5.12135	-2.89712	6.83793	6.38357e-06	0.000668652	4.05085
ENSRNOG00000061038	protein_coding	Myh15	ensembl	11	51622413	51762971	-	-5.14742	-3.40425	-6.79719	6.83106e-06	0.00070281	4.01143
ENSRNOG00000013116	protein_coding	Spink5	ensembl	18	36264452	36332185	+	4.54137	0.329142	6.73812	7.53933e-06	0.000725365	3.98382
ENSRNOG00000017833	protein_coding	Actn2	ensembl	17	58142625	58210622	+	-7.5937	-0.378792	-6.85569	6.19821e-06	0.000659898	3.98011
ENSRNOG00000028803	protein_coding	Cd209e	ensembl	12	1863279	1868735	-	-4.6557	-4.07089	-6.78074	7.02098e-06	0.000709318	3.97487
ENSRNOG00000037632	protein_coding	Gm11992	ensembl	14	83748478	83767435	+	5.22536	-3.12967	6.76142	7.2512e-06	0.000713061	3.95128
ENSRNOG00000005621	protein_coding	Gxylt2	ensembl	4	133347499	133449454	+	-5.43788	1.98601	-6.85512	6.20398e-06	0.000659898	3.94237
ENSRNOG00000002800	protein_coding	Gdpd2	ensembl	X	65826574	65835361	+	-6.75384	-2.26215	-6.76459	7.21287e-06	0.000713061	3.94025
ENSRNOG00000009438	protein_coding	Serpina6	ensembl	6	122780043	122790349	-	-4.80588	-4.02768	-6.74869	7.40718e-06	0.000724398	3.92872
ENSRNOG00000009073	protein_coding	Tnni1	ensembl	13	47229216	47241644	+	-8.34294	-1.33038	-6.80279	6.7677e-06	0.000700339	3.92223
ENSRNOG00000029342	protein_coding	Scn7a	ensembl	3	51335841	51438256	-	-5.12618	0.70615	-6.77122	7.13343e-06	0.000709318	3.91711
ENSRNOG00000017311	protein_coding	Me3	ensembl	1	143534139	143733132	+	-6.10733	-2.46197	-6.71504	7.83666e-06	0.000745908	3.88983
ENSRNOG00000059753	protein_coding	Gys2	ensembl	4	175365054	175406228	-	-5.40879	-3.30239	-6.71002	7.90296e-06	0.000748217	3.87777
ENSRNOG00000004448	protein_coding	Acss3	ensembl	7	42242652	42450230	-	-5.52663	1.34044	-6.78911	6.92376e-06	0.000704291	3.87361
ENSRNOG00000062383	protein_coding	Dio2	ensembl	6	109665523	109679809	-	-5.25062	1.42143	-6.77212	7.1228e-06	0.000709318	3.85742
ENSRNOG00000003800	protein_coding	Rgs9	ensembl	10	94197054	94270892	-	7.1766	0.900623	6.68812	8.19902e-06	0.000771741	3.84679
ENSRNOG00000014125	protein_coding	Evi2b	ensembl	10	64471505	64481560	-	3.76377	0.513508	6.64184	8.86352e-06	0.000802642	3.8425
ENSRNOG00000070263	rRNA	5_8S_rRNA	ensembl	JACYVU010000738.1	66770	66922	-	4.62253	4.86785	6.77589	7.07808e-06	0.000709318	3.83749
ENSRNOG00000010529	protein_coding	Thbs2	ensembl	1	55670394	55699789	-	-4.1918	11.2281	-6.91185	5.64828e-06	0.000632288	3.83721
ENSRNOG00000029979	protein_coding	RGD1563815	ensembl	20	12664387	12713716	-	4.59855	-2.98353	6.6814	8.29209e-06	0.000772727	3.82627
ENSRNOG00000002792	protein_coding	Cxcl2	ensembl	14	17181062	17183075	-	5.44411	0.41123	6.63893	8.90723e-06	0.000802642	3.81358
ENSRNOG00000002460	protein_coding	Serpinb2	ensembl	13	23541400	23550408	+	8.76095	2.60919	6.73916	7.52623e-06	0.000725365	3.80281
ENSRNOG00000017987	protein_coding	Ucma	ensembl	17	73293978	73303611	-	-4.5278	-4.10039	-6.66424	8.53516e-06	0.0007856	3.79915
ENSRNOG00000013683	protein_coding	S1pr1	ensembl	2	203621587	203629681	-	-4.867	1.99048	-6.74373	7.4689e-06	0.000725365	3.78591
ENSRNOG00000004578	protein_coding	Cthrc1	ensembl	7	70122474	70132756	+	-5.03683	-1.67176	-6.62246	9.15846e-06	0.000819153	3.77491
ENSRNOG00000058193	protein_coding	Slc27a6	ensembl	18	52041074	52099414	+	-3.85326	-1.22229	-6.59953	9.52065e-06	0.000834769	3.76613
ENSRNOG00000033564	protein_coding	Cfd	ensembl	7	9813150	9815053	-	-8.08118	2.67716	-6.72665	7.68557e-06	0.000735459	3.76526
ENSRNOG00000022737	protein_coding	Cdcp3	ensembl	1	185949881	186084338	+	3.75998	-0.810891	6.58019	9.83778e-06	0.000853841	3.74931
ENSRNOG00000055185	protein_coding	Dusp9	ensembl	X	151351897	151355821	+	5.13724	-2.57124	6.61033	9.34825e-06	0.000823711	3.74551
ENSRNOG00000025710	protein_coding	Ces5a	ensembl	19	11469469	11499006	+	4.15004	-1.05677	6.57184	9.97803e-06	0.000853841	3.73041
ENSRNOG00000014039	protein_coding	Sucnr1	ensembl	2	144219122	144230034	+	-5.27279	-3.6931	-6.61351	9.29799e-06	0.000823711	3.72776
ENSRNOG00000018394	protein_coding	Chrdl2	ensembl	1	154343201	154370640	+	-7.18591	-0.976295	-6.6375	8.92877e-06	0.000802642	3.72108
ENSRNOG00000015902	protein_coding	Cpxm2	ensembl	1	186836797	186947220	-	-6.51272	-1.92102	-6.611	9.33752e-06	0.000823711	3.71009
ENSRNOG00000045683	protein_coding	Mfap4	ensembl	10	46167217	46170155	+	-7.66356	1.89751	-6.68529	8.23815e-06	0.000771741	3.70488
ENSRNOG00000024899	protein_coding	Cxcl13	ensembl	14	13608902	13613933	-	-9.73718	3.1419	-6.66233	8.56264e-06	0.0007856	3.69353
ENSRNOG00000018286	protein_coding	Chrna1	ensembl	3	58454744	58469840	-	-4.89727	-1.93592	-6.56197	1.01467e-05	0.00086013	3.68797
ENSRNOG00000014164	protein_coding	Paqr5	ensembl	8	62431867	62513688	-	5.61519	-0.441757	6.55078	1.03415e-05	0.00086013	3.68132
ENSRNOG00000051548	protein_coding	Lmod1	ensembl	13	46754033	46794900	+	-5.00704	-0.0755828	-6.57397	9.94209e-06	0.000853841	3.68093
ENSRNOG00000069208	pseudogene	NA	ensembl	3	2233522	2234359	-	5.5301	1.55963	6.55324	1.02982e-05	0.00086013	3.67422
ENSRNOG00000005109	protein_coding	Rprm	ensembl	3	38539581	38540998	-	-5.68077	-3.24043	-6.57299	9.95865e-06	0.000853841	3.66838
ENSRNOG00000017899	protein_coding	Akr7a3	ensembl	5	151584479	151601394	+	3.93358	-0.778869	6.5285	1.07408e-05	0.000889192	3.6665
ENSRNOG00000014964	protein_coding	Hp	ensembl	19	37539627	37544523	-	-4.72703	1.94858	-6.65333	8.69342e-06	0.000793508	3.66491
ENSRNOG00000002318	protein_coding	Limch1	ensembl	14	41114803	41425191	-	-4.63598	-0.28932	-6.55407	1.02838e-05	0.00086013	3.65194
ENSRNOG00000014573	protein_coding	Ckmt1	ensembl	3	108330705	108335758	+	4.68918	-3.86011	6.57409	9.94014e-06	0.000853841	3.64754
ENSRNOG00000009629	protein_coding	Car2	ensembl	2	86741626	86756818	-	4.39665	1.59141	6.55377	1.02889e-05	0.00086013	3.64707
ENSRNOG00000050792	protein_coding	Tnfaip6	ensembl	3	36502188	36521649	+	-5.25433	2.78875	-6.67453	8.38853e-06	0.000777643	3.64616
ENSRNOG00000016978	protein_coding	AI467606	ensembl	1	181702503	181705835	+	3.69077	1.17072	6.51693	1.09546e-05	0.000890327	3.62929
ENSRNOG00000040128	protein_coding	Cd209a	ensembl	12	1822663	1828246	-	-5.65857	-2.65887	-6.51886	1.09187e-05	0.000890327	3.60014
ENSRNOG00000046343	protein_coding	Cryga	ensembl	9	66482176	66509896	-	-4.2869	-4.16739	-6.51895	1.0917e-05	0.000890327	3.57553
ENSRNOG00000013062	protein_coding	Cyp24a1	ensembl	3	159275947	159290383	-	5.46422	0.492029	6.47836	1.17002e-05	0.000929696	3.56635
ENSRNOG00000048430	protein_coding	Myo18b	ensembl	12	43747010	43953695	+	-4.59449	-3.16641	-6.46903	1.18885e-05	0.0009363	3.53908
ENSRNOG00000070149	protein_coding	Fut9	ensembl	5	39351819	39565130	-	5.03719	-2.48078	6.48419	1.15842e-05	0.000924603	3.53853
ENSRNOG00000065603	lncRNA	NA	ensembl	5	47409704	47412573	+	4.69778	2.48915	6.50597	1.11613e-05	0.000902999	3.52935
ENSRNOG00000064431	lncRNA	NA	ensembl	17	38233317	38255652	+	4.71367	-3.40571	6.4936	1.13995e-05	0.0009181	3.52603
ENSRNOG00000018854	protein_coding	Nppc	ensembl	9	87320051	87324251	-	-5.50131	-2.91578	-6.47489	1.17698e-05	0.00093107	3.51886
ENSRNOG00000045831	protein_coding	Lmod2	ensembl	4	53067428	53075120	+	-4.26142	-1.5492	-6.43849	1.25269e-05	0.000974126	3.50582
ENSRNOG00000025130	protein_coding	Ltk	ensembl	3	106734676	106743369	-	3.61267	0.992884	6.42939	1.27241e-05	0.000984678	3.49002
ENSRNOG00000015024	protein_coding	Mcoln3	ensembl	2	234966010	235043047	+	6.75822	1.28437	6.45353	1.22082e-05	0.000957239	3.48194
ENSRNOG00000001821	protein_coding	Adipoq	ensembl	11	77721912	77735564	-	-9.77039	0.32107	-6.55523	1.02635e-05	0.00086013	3.46971
ENSRNOG00000012280	protein_coding	Ptx3	ensembl	2	150487513	150493323	+	-7.57853	1.74659	-6.52146	1.08705e-05	0.000890327	3.46769
ENSRNOG00000029148	protein_coding	Pdgfd	ensembl	8	3488423	3722395	+	-4.22912	0.304103	-6.41622	1.30151e-05	0.00100284	3.4234
ENSRNOG00000065128	protein_coding	Naip5	ensembl	2	31557817	31608634	-	5.54363	2.03999	6.38747	1.36749e-05	0.00103574	3.3851
ENSRNOG00000011243	protein_coding	MGC94891	ensembl	1	51740330	51763989	-	-4.70846	-3.5553	-6.3882	1.36577e-05	0.00103574	3.38206
ENSRNOG00000007367	protein_coding	Septin4	ensembl	10	72366873	72390768	+	-4.08289	0.132117	-6.37737	1.39149e-05	0.00104946	3.37433
ENSRNOG00000039560	protein_coding	Omd	ensembl	17	15060217	15068441	-	-6.3929	-0.248468	-6.40882	1.31816e-05	0.00101129	3.37124
ENSRNOG00000046547	protein_coding	Rbm24	ensembl	17	18275688	18288102	-	-5.07186	-0.326283	-6.36795	1.41429e-05	0.00105769	3.36114
ENSRNOG00000014327	protein_coding	Csrp3	ensembl	1	98528068	98546653	-	-5.63678	-3.00109	-6.3708	1.40736e-05	0.00105694	3.35656
ENSRNOG00000061883	protein_coding	Aqp9	ensembl	8	71797234	71837395	-	-5.43075	-3.06958	-6.3626	1.4274e-05	0.00106302	3.34826
ENSRNOG00000065935	protein_coding	Kng2l1	ensembl	11	77909612	78002971	+	-5.69207	-0.859804	-6.35723	1.44068e-05	0.00106696	3.3472
ENSRNOG00000068569	lncRNA	NA	ensembl	7	110221526	110224652	-	4.05901	0.307672	6.31597	1.54724e-05	0.00113671	3.32231
ENSRNOG00000032580	protein_coding	Sirpb2	ensembl	2	85248600	85278835	-	5.13485	-2.95351	6.35563	1.44468e-05	0.00106696	3.32159
ENSRNOG00000023257	protein_coding	Adamts9	ensembl	4	125291490	125462929	-	-5.02924	2.06003	-6.40506	1.32673e-05	0.0010135	3.3184
ENSRNOG00000032659	protein_coding	Plcl1	ensembl	9	56901534	57238782	+	-3.50177	-0.352922	-6.30746	1.57021e-05	0.0011393	3.30162
ENSRNOG00000064205	protein_coding	St8sia6	ensembl	17	76745224	76884299	-	4.30526	-0.130268	6.29838	1.59515e-05	0.00114024	3.29333
ENSRNOG00000045743	protein_coding	Etnppl	ensembl	2	219172978	219192212	+	4.77397	-0.955021	6.29838	1.59514e-05	0.00114024	3.28775
ENSRNOG00000000323	protein_coding	Prdm1	ensembl	20	47959858	47981488	-	3.6567	1.38201	6.30584	1.57463e-05	0.0011393	3.28226
ENSRNOG00000008536	protein_coding	Actc1	ensembl	3	100811987	100817523	-	-12.7439	-0.678055	-6.4858	1.15525e-05	0.000924603	3.27295
ENSRNOG00000043061	protein_coding	Siah3	ensembl	15	50770871	50834487	+	3.69526	-0.0702843	6.27309	1.66675e-05	0.00117718	3.25481
ENSRNOG00000066172	pseudogene	NA	ensembl	4	125334071	125357800	+	-4.21477	-4.18328	-6.3073	1.57066e-05	0.0011393	3.24776
ENSRNOG00000014555	protein_coding	Aox4	ensembl	9	59664809	59818169	+	-11.1933	-0.921653	-6.43821	1.2533e-05	0.000974126	3.24235
ENSRNOG00000008965	protein_coding	Socs2	ensembl	7	30008578	30043548	-	-3.85306	-0.80276	-6.26607	1.6872e-05	0.00117767	3.23053
ENSRNOG00000070083	protein_coding	RGD1565323	ensembl	17	31661513	31744544	+	-5.31846	-2.45143	-6.27302	1.66694e-05	0.00117718	3.22017
ENSRNOG00000001714	protein_coding	Atp13a4	ensembl	11	71226161	71359933	+	8.29271	2.15785	6.31424	1.55188e-05	0.00113671	3.21725
ENSRNOG00000012719	protein_coding	Tdrd12	ensembl	1	88133373	88205705	-	4.50924	-2.47523	6.27083	1.67328e-05	0.00117718	3.21095
ENSRNOG00000004527	protein_coding	Lin7a	ensembl	7	42586719	42730550	+	-5.44842	-0.402972	-6.26784	1.68202e-05	0.00117767	3.18688
ENSRNOG00000047653	protein_coding	Crybb1	ensembl	12	44369735	44383344	-	-4.6403	-3.76395	-6.25691	1.71429e-05	0.00118266	3.17932
ENSRNOG00000032390	protein_coding	AABR07041247.2	ensembl	X	116749715	116754717	-	5.09673	-3.43339	6.26207	1.69898e-05	0.00117919	3.17464
ENSRNOG00000015616	protein_coding	Rgs14	ensembl	17	9249019	9263104	-	3.65372	-0.208288	6.22349	1.81711e-05	0.00122582	3.17395
ENSRNOG00000003776	protein_coding	Amtn	ensembl	14	19648625	19661181	-	4.38838	-2.38338	6.22856	1.8011e-05	0.00122582	3.16627
ENSRNOG00000021586	protein_coding	Gpr39	ensembl	13	37115102	37328267	+	-5.69464	-2.83384	-6.24259	1.75759e-05	0.00120785	3.16254
ENSRNOG00000009153	protein_coding	Cidec	ensembl	4	146569289	146582173	-	-7.67211	-0.590694	-6.26084	1.70263e-05	0.00117919	3.14058
ENSRNOG00000011521	protein_coding	Filip1	ensembl	8	80764604	80922549	-	-5.79852	-2.57625	-6.22315	1.81818e-05	0.00122582	3.13409
ENSRNOG00000025895	protein_coding	Cavin2	ensembl	9	50301206	50314147	-	-6.59858	-0.818996	-6.23792	1.77193e-05	0.00121302	3.12731
ENSRNOG00000006142	protein_coding	Mymk	ensembl	3	10388361	10397343	-	-9.58659	-1.15303	-6.29996	1.59076e-05	0.00114024	3.12508
ENSRNOG00000026953	protein_coding	Gpr88	ensembl	2	204191427	204199733	-	-4.96484	1.61825	-6.28224	1.64046e-05	0.00116794	3.12154
ENSRNOG00000021207	protein_coding	Lgals12	ensembl	1	204832065	204842759	-	-5.2698	-2.14896	-6.20711	1.86981e-05	0.00125116	3.12117
ENSRNOG00000024843	protein_coding	Prl8a9	ensembl	17	37295054	37300859	+	4.75151	1.32482	6.20349	1.88169e-05	0.00125439	3.1162
ENSRNOG00000063482	protein_coding	Mcpt9	ensembl	15	29799357	29860148	+	5.93668	2.27242	6.22437	1.81431e-05	0.00122582	3.11133
ENSRNOG00000013588	protein_coding	Glra1	ensembl	10	39629459	39727162	-	-4.23435	0.167261	-6.19757	1.90126e-05	0.00125801	3.10726
ENSRNOG00000007765	protein_coding	Frzb	ensembl	3	65332277	65365208	-	-5.91481	-2.11872	-6.19816	1.89929e-05	0.00125801	3.09412
ENSRNOG00000047158	protein_coding	Selenbp1	ensembl	2	182493978	182504594	+	-4.04875	1.09226	-6.21109	1.85687e-05	0.00124718	3.08031
ENSRNOG00000067127	protein_coding	NA	ensembl	2	190729106	190729530	+	3.35074	-1.50798	6.15569	2.04593e-05	0.00132903	3.05904
ENSRNOG00000012658	protein_coding	Pdlim3	ensembl	16	46352467	46383657	-	-6.22693	-2.26081	-6.17862	1.96533e-05	0.00129081	3.05591
ENSRNOG00000002511	protein_coding	Flt4	ensembl	10	33913608	33954770	+	5.60531	2.43116	6.18959	1.92796e-05	0.00127095	3.05584
ENSRNOG00000061304	protein_coding	Atp2b3	ensembl	X	151216507	151286775	+	4.86634	-2.65813	6.16889	1.99914e-05	0.00130818	3.03701
ENSRNOG00000016403	protein_coding	Olah	ensembl	17	74877655	74902518	+	-4.63936	-2.43907	-6.13929	2.10568e-05	0.00134817	3.01827
ENSRNOG00000027066	protein_coding	Stk32a	ensembl	18	35259052	35369451	+	5.15215	-3.20438	6.15642	2.04331e-05	0.00132903	3.01604
ENSRNOG00000033010	protein_coding	Akr1c12	ensembl	17	66045378	66108329	-	3.38365	-0.594179	6.12568	2.15665e-05	0.00136121	3.0124
ENSRNOG00000009411	protein_coding	Chn2	ensembl	4	83147983	83407709	+	-4.83434	-0.0610627	-6.15094	2.06307e-05	0.00133529	3.01069
ENSRNOG00000016044	protein_coding	Mab21l3	ensembl	2	189248895	189271652	-	-4.12074	0.839865	-6.14547	2.08296e-05	0.00134328	3.00603
ENSRNOG00000013222	protein_coding	Cd207	ensembl	4	116155212	116161518	-	4.50789	-2.2403	6.13094	2.13682e-05	0.00136121	3.00416
ENSRNOG00000064037	protein_coding	Hpse2	ensembl	1	241583187	242246118	-	4.21776	1.79639	6.12625	2.15449e-05	0.00136121	2.99054
ENSRNOG00000070622	protein_coding	Hsd3b1	ensembl	2	186169863	186175999	-	5.01942	-2.37742	6.1171	2.18944e-05	0.00137703	2.96591
ENSRNOG00000023576	protein_coding	Ecrg4	ensembl	9	45992954	46012595	+	-4.86906	-3.1751	-6.11049	2.21509e-05	0.00138338	2.96287
ENSRNOG00000005390	protein_coding	Nup210	ensembl	4	123511559	123609874	-	4.0833	-1.71338	6.10393	2.24079e-05	0.0013932	2.96203
ENSRNOG00000050860	protein_coding	Abcb11	ensembl	3	54017127	54112730	-	-4.60883	-3.77653	-6.11184	2.20982e-05	0.00138338	2.94837
ENSRNOG00000057162	protein_coding	RGD1564409	ensembl	7	17311697	17330495	+	4.69268	-2.18871	6.09819	2.26356e-05	0.0013946	2.94497
ENSRNOG00000004918	protein_coding	Kcna4	ensembl	3	93756446	93769162	+	3.21194	0.292691	6.0832	2.3242e-05	0.0014216	2.94097
ENSRNOG00000054420	protein_coding	Vdr	ensembl	7	128987981	129037677	-	-5.85239	0.941903	-6.13966	2.10432e-05	0.00134817	2.93251
ENSRNOG00000037645	protein_coding	Tceal7	ensembl	X	99228458	99230543	+	-4.11067	-4.2206	-6.1025	2.24647e-05	0.0013932	2.92285
ENSRNOG00000015904	protein_coding	Wfdc1	ensembl	19	47720423	47739108	+	-8.19214	-1.49598	-6.12775	2.14884e-05	0.00136121	2.90635
ENSRNOG00000000156	protein_coding	Megf6	ensembl	5	164738352	164839139	+	-7.41177	-1.82857	-6.09798	2.2644e-05	0.0013946	2.90003
ENSRNOG00000069684	miRNA	Mir351-2	ensembl	X	132805563	132805643	-	-4.14793	-3.99223	-6.08329	2.32384e-05	0.0014216	2.89288
ENSRNOG00000056257	protein_coding	Cacng7	ensembl	1	65800355	65831006	-	5.12711	-0.65439	6.05229	2.45464e-05	0.00149615	2.88213
ENSRNOG00000014290	protein_coding	Grm1	ensembl	1	5058292	5453170	-	3.70785	-1.30916	6.04401	2.49085e-05	0.00150798	2.87203
ENSRNOG00000021763	protein_coding	Ffar4	ensembl	1	235873576	235891597	+	-5.12188	-2.75865	-6.05039	2.4629e-05	0.00149615	2.85531
ENSRNOG00000023126	protein_coding	Rxfp3	ensembl	2	60003256	60004686	-	4.77663	-0.842684	6.03344	2.5379e-05	0.00152553	2.85295
ENSRNOG00000002149	protein_coding	Nkx6-1	ensembl	14	7969756	7976681	+	3.65245	-1.90568	6.03379	2.5363e-05	0.00152553	2.84571
ENSRNOG00000005806	protein_coding	Oxtr	ensembl	4	145599561	145614674	-	-4.76205	-1.65744	-6.03174	2.54554e-05	0.00152553	2.8423
ENSRNOG00000065255	protein_coding	Gsg1l	ensembl	1	180442630	180654134	-	-4.47455	-0.432746	-6.02728	2.56572e-05	0.00153246	2.83709
ENSRNOG00000018070	protein_coding	Rnf182	ensembl	17	21030214	21094911	-	5.09935	-0.319865	6.01439	2.62504e-05	0.00156223	2.82052
ENSRNOG00000010938	protein_coding	Slc7a10	ensembl	1	87829175	87845071	+	-4.70713	-2.6275	-6.01266	2.63313e-05	0.00156223	2.80812
ENSRNOG00000054219	protein_coding	Vsig1	ensembl	X	104607031	104639249	+	3.22719	-1.43891	5.98313	2.77489e-05	0.00159829	2.77209
ENSRNOG00000009826	protein_coding	Bche	ensembl	2	158307584	158401148	-	5.7951	-1.21993	5.98125	2.78418e-05	0.00159829	2.76097
ENSRNOG00000063706	lncRNA	NA	ensembl	2	54159664	54165214	-	-4.14306	-3.99972	-5.99788	2.7031e-05	0.00158787	2.75968
ENSRNOG00000064198	protein_coding	NA	ensembl	7	25893887	25899034	+	5.09339	-2.44735	5.98237	2.77862e-05	0.00159829	2.74995
ENSRNOG00000038722	protein_coding	Tlr1	ensembl	14	43384932	43397125	+	-4.36651	-3.83787	-5.9901	2.74074e-05	0.00159829	2.7451
ENSRNOG00000059497	lncRNA	AABR07071383.1	ensembl	8	104898025	104900657	-	4.16197	-2.74819	5.97954	2.79268e-05	0.00159829	2.74332
ENSRNOG00000047186	protein_coding	Myot	ensembl	18	36705314	36724841	+	-5.08358	-2.96539	-5.97627	2.80896e-05	0.00160246	2.74087
ENSRNOG00000066587	lncRNA	RGD1565753	ensembl	7	34672543	34704301	-	4.52899	-3.85285	5.98328	2.77413e-05	0.00159829	2.72357
ENSRNOG00000008759	protein_coding	Csf3r	ensembl	5	138301506	138317881	+	-5.10566	-2.42242	-5.95551	2.91474e-05	0.00164697	2.70432
ENSRNOG00000005800	protein_coding	Il1f10	ensembl	3	7072511	7075439	+	-4.90427	-3.69528	-5.96262	2.87802e-05	0.00163661	2.7039
ENSRNOG00000006119	protein_coding	Slc7a15	ensembl	6	31403747	31415231	-	-4.84474	-3.49588	-5.95808	2.9014e-05	0.00164465	2.70037
ENSRNOG00000025151	protein_coding	Ildr2	ensembl	13	78518802	78576924	+	3.03391	0.503057	5.94001	2.9964e-05	0.00168242	2.70028
ENSRNOG00000032832	protein_coding	Mmp10	ensembl	8	4689840	4697748	+	9.45149	2.59487	6.00993	2.6459e-05	0.0015646	2.69863
ENSRNOG00000002947	protein_coding	Dpt	ensembl	13	77123115	77151639	+	-5.45644	1.71431	-5.98335	2.77383e-05	0.00159829	2.68186
ENSRNOG00000036673	protein_coding	Sectm1b	ensembl	10	106325203	106333769	-	-4.7901	-1.66225	-5.93327	3.03262e-05	0.00169119	2.67753
ENSRNOG00000016301	protein_coding	Dmrt2	ensembl	1	223317642	223324131	+	-5.32558	-0.302305	-5.93671	3.0141e-05	0.00168704	2.66322
ENSRNOG00000017672	protein_coding	Akr1c14	ensembl	17	66156288	66173277	-	-4.51287	2.31774	-5.99874	2.69899e-05	0.00158787	2.65651
ENSRNOG00000003283	protein_coding	Rcsd1	ensembl	13	77901898	77966228	-	-4.63412	-3.39806	-5.93007	3.05002e-05	0.00169119	2.65443
ENSRNOG00000018827	protein_coding	Htr7	ensembl	1	233636452	233760626	-	-5.0062	0.449389	-5.93126	3.04356e-05	0.00169119	2.63897
ENSRNOG00000019477	protein_coding	Zmynd15	ensembl	10	55171198	55177812	+	3.61253	1.33142	5.90544	3.18728e-05	0.00175636	2.63848
ENSRNOG00000018943	protein_coding	Tnnc1	ensembl	16	6402171	6405634	+	-4.80844	1.01808	-5.90811	3.17209e-05	0.00175342	2.60257
ENSRNOG00000023116	protein_coding	Agmo	ensembl	6	53986292	54317623	+	-5.24426	-2.31683	-5.8863	3.29832e-05	0.00180636	2.59032
ENSRNOG00000018839	protein_coding	Ntrk2	ensembl	17	5559043	5869136	-	-4.38996	1.08396	-5.88834	3.28633e-05	0.00180535	2.55894
ENSRNOG00000043031	protein_coding	Rd3l	ensembl	6	131042185	131044163	-	-4.04497	-4.07591	-5.86377	3.43431e-05	0.00186591	2.53721
ENSRNOG00000021079	protein_coding	Fxyd1	ensembl	1	86287165	86291278	-	-3.69668	-0.0186067	-5.84667	3.54141e-05	0.00191011	2.53267
ENSRNOG00000029792	protein_coding	NEWGENE_1308171	ensembl	17	15032069	15052739	-	-5.11142	3.62691	-5.95204	2.9328e-05	0.00165193	2.531
ENSRNOG00000000201	protein_coding	Gsta5	ensembl	8	79105661	79117472	+	7.63562	-2.16122	5.84869	3.52855e-05	0.00190896	2.51873
ENSRNOG00000002524	protein_coding	Gpr37	ensembl	4	54138870	54161001	-	-6.02747	-1.97279	-5.84379	3.55979e-05	0.00191422	2.51655
ENSRNOG00000016853	protein_coding	Dsg1	ensembl	18	11674402	11703443	+	-4.56472	-3.63579	-5.84181	3.57247e-05	0.00191525	2.50952
ENSRNOG00000034190	protein_coding	Ighm	ensembl	6	132329269	133053426	-	-4.7006	-3.53501	-5.82828	3.66043e-05	0.00195179	2.48563
ENSRNOG00000030387	protein_coding	Kng1	ensembl	11	77812752	77835555	-	-5.42351	-2.07128	-5.81944	3.71916e-05	0.00197016	2.48367
ENSRNOG00000068010	protein_coding	Myh8	ensembl	10	51963510	51993232	+	-4.2005	-4.20262	-5.82796	3.66255e-05	0.00195179	2.4795
ENSRNOG00000012436	protein_coding	Adh6	ensembl	2	226797303	226808892	+	5.36107	-1.14766	5.81056	3.77912e-05	0.00199007	2.47534
ENSRNOG00000002525	protein_coding	Ptgs2	ensembl	13	62163932	62172188	+	5.01981	9.12019	5.98627	2.75945e-05	0.00159829	2.47354
ENSRNOG00000017307	protein_coding	Prss23	ensembl	1	143401396	143422091	-	-4.41806	2.51552	-5.86516	3.42574e-05	0.00186591	2.46963
ENSRNOG00000068207	lncRNA	NA	ensembl	2	60865483	60868273	-	-4.52115	0.835332	-5.82166	3.70435e-05	0.00196817	2.46153
ENSRNOG00000061147	protein_coding	Fam189a2	ensembl	1	221592503	221646758	-	-5.22207	-3.01218	-5.81285	3.76358e-05	0.00198777	2.45982
ENSRNOG00000065062	protein_coding	NA	ensembl	JACYVU010000653.1	4217	12887	+	3.63714	-0.554107	5.79664	3.87512e-05	0.00203461	2.45594
ENSRNOG00000002653	protein_coding	Kcnk2	ensembl	13	100766113	100963435	-	-4.9532	2.64866	-5.86309	3.43851e-05	0.00186591	2.45114
ENSRNOG00000000605	protein_coding	Hs3st5	ensembl	20	40106876	40417653	+	4.46626	0.348573	5.77878	4.00212e-05	0.00208286	2.426
ENSRNOG00000004537	protein_coding	Rxrg	ensembl	13	79743563	79785167	+	-5.22079	-3.34393	-5.78212	3.97806e-05	0.00207641	2.4113
ENSRNOG00000011471	protein_coding	Fgf9	ensembl	15	32210074	32253309	+	3.17957	0.592544	5.76769	4.08311e-05	0.00210044	2.40712
ENSRNOG00000016510	protein_coding	Prl7d1	ensembl	17	37046834	37053691	+	4.36067	-3.86829	5.78891	3.92954e-05	0.00205711	2.40586
ENSRNOG00000070151	lncRNA	NA	ensembl	7	31354476	31356325	+	4.40102	-2.01497	5.7689	4.07419e-05	0.00210044	2.40551
ENSRNOG00000037687	protein_coding	Rspo2	ensembl	7	74103090	74238933	-	-4.69025	-3.438	-5.77482	4.03081e-05	0.00209167	2.39914
ENSRNOG00000069647	protein_coding	NA	ensembl	15	908691	1007927	+	-5.14437	-3.46494	-5.76535	4.10038e-05	0.00210325	2.3845
ENSRNOG00000011907	protein_coding	Krt23	ensembl	10	84434380	84450983	-	4.21602	1.07216	5.74646	4.24299e-05	0.00216392	2.36782
ENSRNOG00000024230	protein_coding	Tnfaip8l3	ensembl	8	54414457	54500079	-	3.24811	0.249046	5.74008	4.29224e-05	0.00217565	2.35902
ENSRNOG00000007637	protein_coding	Acer2	ensembl	5	101391885	101442614	+	-4.03905	0.738673	-5.74665	4.24148e-05	0.00216392	2.34315
ENSRNOG00000012371	protein_coding	Car7	ensembl	19	429075	438467	-	-4.15766	-3.63501	-5.74174	4.27936e-05	0.00217565	2.34281
ENSRNOG00000056493	protein_coding	Mybpc1	ensembl	7	22930350	23015957	-	-6.17164	-1.67934	-5.72967	4.37399e-05	0.00220546	2.32593
ENSRNOG00000058111	protein_coding	Itga2	ensembl	2	46523948	46621481	-	4.25414	3.28302	5.77096	4.05906e-05	0.00210021	2.3209
ENSRNOG00000008855	protein_coding	Gjb2	ensembl	15	31260357	31278177	-	-5.11116	-3.3469	-5.7136	4.50342e-05	0.0022643	2.29748
ENSRNOG00000012843	protein_coding	Aspg	ensembl	6	131176874	131196268	+	3.51423	1.63521	5.70665	4.56057e-05	0.00228525	2.29253
ENSRNOG00000008182	protein_coding	Htra3	ensembl	14	75068917	75097315	+	-5.92113	1.72506	-5.73875	4.30265e-05	0.00217565	2.28934
ENSRNOG00000048169	protein_coding	Tuba8	ensembl	4	154440074	154456917	+	3.43345	0.713644	5.68235	4.76648e-05	0.00235663	2.26055
ENSRNOG00000063996	protein_coding	NA	ensembl	15	35430321	35430686	+	-3.96234	-4.25513	-5.69015	4.69937e-05	0.00233643	2.25055
ENSRNOG00000011892	protein_coding	Slc36a2	ensembl	10	39278046	39306082	-	-4.02129	-3.1924	-5.67152	4.86136e-05	0.00239163	2.23942
ENSRNOG00000003895	protein_coding	Rgs1	ensembl	13	56018554	56022984	-	5.76133	-0.90344	5.67121	4.86415e-05	0.00239163	2.23791
ENSRNOG00000013698	protein_coding	NA	ensembl	X	114965767	115005278	+	4.82793	-3.57717	5.68316	4.75946e-05	0.00235663	2.23716
ENSRNOG00000015750	protein_coding	Wnt7b	ensembl	7	116634814	116679581	-	5.27293	-2.05414	5.66259	4.94106e-05	0.00242275	2.22082
ENSRNOG00000070397	protein_coding	C4b	ensembl	20	4197366	4211681	+	-8.7935	-0.357808	-5.705	4.57427e-05	0.00228525	2.21955
ENSRNOG00000043219	protein_coding	Fbn2	ensembl	18	51499737	51703976	-	-6.36902	2.59026	-5.70388	4.58359e-05	0.00228525	2.21435
ENSRNOG00000004062	protein_coding	C4bpa	ensembl	13	42075717	42111205	-	-4.24678	-3.87191	-5.66012	4.96336e-05	0.002427	2.20703
ENSRNOG00000049614	protein_coding	AABR07028488.1	ensembl	17	68252128	68352207	-	-3.7099	0.217055	-5.63149	5.22948e-05	0.00252933	2.16911
ENSRNOG00000056562	protein_coding	Olfml1	ensembl	1	161478242	161502537	+	-3.84828	-4.29272	-5.6413	5.13664e-05	0.00250485	2.16822
ENSRNOG00000004828	protein_coding	Acvr1c	ensembl	3	42822610	42892327	-	-4.38366	-3.61097	-5.63558	5.1906e-05	0.00251737	2.16741
ENSRNOG00000053122	protein_coding	Scn1a	ensembl	3	50952791	51071699	-	-3.86618	-2.48366	-5.62556	5.28647e-05	0.00254997	2.16164
ENSRNOG00000065293	lncRNA	NA	ensembl	19	29064763	29077888	+	-3.69035	-4.32861	-5.63708	5.17637e-05	0.00251733	2.1601
ENSRNOG00000042497	protein_coding	Mymx	ensembl	9	15397144	15398263	+	-4.51844	-1.81326	-5.62233	5.31772e-05	0.00255811	2.15615
ENSRNOG00000028386	protein_coding	RGD1564162	ensembl	20	12723160	12726059	+	4.80175	-2.17326	5.61319	5.40738e-05	0.00259423	2.13814
ENSRNOG00000008398	pseudogene	AABR07055789.1	ensembl	7	7402914	7407032	-	5.24301	-1.75498	5.60851	5.45386e-05	0.00260949	2.1306
ENSRNOG00000064401	lncRNA	NA	ensembl	7	113445610	113451983	-	3.03154	-1.08894	5.60386	5.50045e-05	0.00262473	2.122
ENSRNOG00000008570	protein_coding	Cadps	ensembl	15	12290262	12742779	+	4.42935	-1.44324	5.59808	5.55891e-05	0.00264553	2.11575
ENSRNOG00000009409	protein_coding	Fbxo2	ensembl	5	158592925	158598355	+	3.49148	-0.223771	5.59412	5.59933e-05	0.00265767	2.10495
ENSRNOG00000020062	protein_coding	Pcdhb6l	ensembl	18	29146313	29148703	+	-3.53209	-1.36722	-5.59057	5.63588e-05	0.0026679	2.10263
ENSRNOG00000013128	protein_coding	Tmem179	ensembl	6	131569290	131580305	-	-6.1182	-1.7009	-5.58695	5.67336e-05	0.00267852	2.0871
ENSRNOG00000021261	protein_coding	Rassf2	ensembl	3	119245821	119280431	-	-4.88264	-0.221712	-5.56525	5.90363e-05	0.00277986	2.04341
ENSRNOG00000015445	protein_coding	Mal	ensembl	3	114864378	114888136	-	5.74066	-1.7395	5.55568	6.0083e-05	0.00282168	2.0389
ENSRNOG00000032353	protein_coding	Mmp1	ensembl	8	4658588	4679097	+	6.76374	-2.05899	5.5443	6.13521e-05	0.0028737	2.0126
ENSRNOG00000056414	snRNA	U4	ensembl	9	17388302	17388446	-	4.88172	-3.48673	5.53898	6.19551e-05	0.00288675	1.99676
ENSRNOG00000014503	protein_coding	Celf4	ensembl	18	16786867	17064786	-	3.21572	1.69149	5.52767	6.32574e-05	0.00293974	1.98997
ENSRNOG00000052173	protein_coding	Ranbp3l	ensembl	2	58058263	58113172	+	4.46558	2.95425	5.5425	6.1556e-05	0.00287568	1.98851
ENSRNOG00000039969	protein_coding	Dsc2	ensembl	18	11450390	11482392	-	3.34703	0.935422	5.52407	6.36788e-05	0.00295161	1.98771
ENSRNOG00000058003	protein_coding	Spon1	ensembl	1	167928972	168228226	+	-3.86513	0.0153999	-5.50831	6.55541e-05	0.00303064	1.95966
ENSRNOG00000062297	protein_coding	Klra5	ensembl	4	164806003	164823382	-	4.5262	-2.503	5.49889	6.67025e-05	0.00306813	1.94289
ENSRNOG00000006037	protein_coding	Snap25	ensembl	3	124041898	124123760	+	-4.06136	0.536808	-5.49883	6.67097e-05	0.00306813	1.93027
ENSRNOG00000011644	protein_coding	Slc1a7	ensembl	5	122731003	122775134	+	-4.14856	-1.84456	-5.48869	6.79694e-05	0.00311801	1.92639
ENSRNOG00000055557	protein_coding	Tktl1	ensembl	X	151954175	151987208	+	4.13522	-1.1972	5.48595	6.83134e-05	0.00312277	1.92046
ENSRNOG00000046864	protein_coding	Acot4	ensembl	6	103668753	103673917	+	3.65792	-2.43035	5.48345	6.86297e-05	0.00312414	1.9172
ENSRNOG00000004870	protein_coding	Dyrk3	ensembl	13	42594121	42604778	-	2.89058	0.576799	5.48507	6.84241e-05	0.00312277	1.9162
ENSRNOG00000046053	protein_coding	Nudt10	ensembl	X	16326598	16333145	+	3.35084	-1.26215	5.47934	6.91516e-05	0.00313987	1.90717
ENSRNOG00000002057	protein_coding	Slc10a6	ensembl	14	6080717	6103037	+	-3.64757	0.639153	-5.47648	6.95187e-05	0.00314766	1.89561
ENSRNOG00000034174	protein_coding	Bpifb4	ensembl	3	142400976	142448044	+	5.96379	-0.0396285	5.463	7.12715e-05	0.00320106	1.88154
ENSRNOG00000008930	protein_coding	Tnfsf15	ensembl	5	77139878	77156228	-	2.85236	0.461354	5.45423	7.24375e-05	0.00323137	1.86102
ENSRNOG00000019184	protein_coding	Npr3	ensembl	2	60870594	60932955	-	-4.71848	0.706368	-5.45751	7.19993e-05	0.00321989	1.86076
ENSRNOG00000023765	protein_coding	Nyap2	ensembl	9	82406827	82653498	+	5.22296	-0.939614	5.44795	7.32835e-05	0.0032528	1.85561
ENSRNOG00000023993	protein_coding	Kif1a	ensembl	9	93563045	93647480	-	3.57568	1.91591	5.45065	7.29192e-05	0.00324472	1.84934
ENSRNOG00000001628	protein_coding	Pcp4	ensembl	11	35800713	35861725	+	8.44875	4.78131	5.47525	6.96768e-05	0.00314766	1.8435
ENSRNOG00000033733	protein_coding	Ccdc81	ensembl	1	143739474	143790926	-	-3.58313	-1.83712	-5.42742	7.61244e-05	0.00335846	1.81851
ENSRNOG00000023536	protein_coding	Adgrd1	ensembl	12	27488908	27603696	-	-4.39621	0.295705	-5.42667	7.62299e-05	0.00335846	1.81705
ENSRNOG00000006086	protein_coding	Lynx1	ensembl	7	106632797	106638023	-	3.57474	-0.883771	5.42886	7.59209e-05	0.00335846	1.81644
ENSRNOG00000007202	protein_coding	Sema3d	ensembl	4	22316779	22505930	-	-4.51104	2.88004	-5.4723	7.00573e-05	0.00315683	1.8128
ENSRNOG00000069950	lncRNA	NA	ensembl	1	244135543	244141053	+	5.33758	-3.20915	5.42394	7.66165e-05	0.00336715	1.8047
ENSRNOG00000062590	protein_coding	NA	ensembl	9	10025210	10085199	+	3.04718	-1.96158	5.41839	7.74093e-05	0.00338528	1.80314
ENSRNOG00000022309	protein_coding	Frem1	ensembl	5	97322538	97469543	-	-4.34521	0.741844	-5.41586	7.7774e-05	0.00339289	1.79405
ENSRNOG00000002024	protein_coding	Epha5	ensembl	14	23653393	24017317	+	-4.35771	-2.58337	-5.407	7.90622e-05	0.00344065	1.78426
ENSRNOG00000058609	protein_coding	Palmd	ensembl	2	204889533	204941519	-	-3.80039	0.300734	-5.40269	7.96977e-05	0.00345985	1.77438
ENSRNOG00000063284	protein_coding	NA	ensembl	12	18222886	18245757	+	5.51836	3.56641	5.42066	7.70841e-05	0.00337936	1.76178
ENSRNOG00000057404	protein_coding	Slc47a1	ensembl	10	46034122	46087637	-	4.82522	6.29739	5.46204	7.13985e-05	0.00320106	1.76135
ENSRNOG00000018236	protein_coding	Cym	ensembl	2	194828739	194839096	-	4.59524	-3.18482	5.39772	8.04374e-05	0.00347501	1.76093
ENSRNOG00000069975	lncRNA	NA	ensembl	1	206556273	206592143	+	2.96519	-0.434447	5.39962	8.01532e-05	0.00347116	1.75939
ENSRNOG00000058938	protein_coding	Camkv	ensembl	8	108626821	108641169	+	-4.05295	-3.41818	-5.37771	8.34852e-05	0.00358926	1.72459
ENSRNOG00000009033	protein_coding	Cntn2	ensembl	13	43947265	43975887	-	-3.22794	0.23467	-5.3697	8.47391e-05	0.00361521	1.71914
ENSRNOG00000047503	protein_coding	Apoc3	ensembl	8	46531478	46533583	-	-4.04385	-3.93144	-5.37197	8.43816e-05	0.00361521	1.71769
ENSRNOG00000043478	protein_coding	AABR07006142.1	ensembl	2	85011149	85049805	+	5.69168	-2.18268	5.36867	8.49012e-05	0.00361521	1.71471
ENSRNOG00000028896	protein_coding	A2m	ensembl	4	154897877	154947786	+	-4.05598	0.312312	-5.36656	8.52362e-05	0.00362081	1.7127
ENSRNOG00000029449	protein_coding	Ror1	ensembl	5	114744304	115088155	+	-2.81256	1.96253	-5.37096	8.45398e-05	0.00361521	1.69937
ENSRNOG00000002364	protein_coding	Rnf112	ensembl	10	46121148	46126699	-	-4.45667	-3.33949	-5.35999	8.62848e-05	0.00365663	1.69572
ENSRNOG00000065648	protein_coding	Olr1687	ensembl	20	502523	511135	+	4.45021	-2.4259	5.35386	8.72753e-05	0.00368982	1.68963
ENSRNOG00000027736	protein_coding	Cnn1	ensembl	8	20632338	20641098	+	-3.33112	-1.17041	-5.35024	8.78658e-05	0.00370598	1.68119
ENSRNOG00000004932	protein_coding	Sel1l3	ensembl	14	57775501	57882644	+	-4.7477	-3.00082	-5.34179	8.92607e-05	0.00375591	1.66841
ENSRNOG00000030719	protein_coding	Csmd1	ensembl	16	72218503	73817614	+	5.01528	0.582725	5.33869	8.97789e-05	0.00375994	1.66391
ENSRNOG00000038909	protein_coding	Pou3f3	ensembl	9	44945872	44948992	+	4.20298	-2.67645	5.33551	9.03129e-05	0.00376755	1.65859
ENSRNOG00000018330	protein_coding	Fam83f	ensembl	7	112211164	112240452	+	3.02459	-2.14455	5.33509	9.0384e-05	0.00376755	1.65792
ENSRNOG00000003018	protein_coding	Olfml2b	ensembl	13	82869433	82906607	+	-4.16696	3.25845	-5.38525	8.23224e-05	0.00354784	1.65147
ENSRNOG00000050968	protein_coding	Ptger2	ensembl	15	18217285	18228714	+	3.08032	-0.675902	5.32521	9.20665e-05	0.00382399	1.62796
ENSRNOG00000067691	pseudogene	NA	ensembl	6	87540628	87541251	+	3.34594	-2.76589	5.31536	9.37756e-05	0.00387135	1.62426
ENSRNOG00000047505	protein_coding	Tubb4a	ensembl	9	1917845	1925291	-	5.05933	-2.43721	5.3143	9.39618e-05	0.00387135	1.62242
ENSRNOG00000066815	protein_coding	dsr-2	ensembl	6	108030434	108037630	-	4.62964	-3.17208	5.31831	9.32602e-05	0.00386032	1.62029
ENSRNOG00000003229	protein_coding	Tspan7	ensembl	X	12208783	12306131	-	3.11195	4.90542	5.33962	8.96232e-05	0.00375994	1.60052
ENSRNOG00000008346	protein_coding	Itgb6	ensembl	3	45048044	45121671	-	-4.68728	-2.41923	-5.29899	9.66894e-05	0.00396538	1.59558
ENSRNOG00000015518	protein_coding	Rbp4	ensembl	1	235893917	235901399	-	-4.0051	2.56571	-5.32462	9.21677e-05	0.00382399	1.59135
ENSRNOG00000003866	protein_coding	Cxcr4	ensembl	13	40077976	40081883	-	5.24961	2.54367	5.29676	9.70934e-05	0.00397279	1.58761
ENSRNOG00000008439	protein_coding	Gprc5d	ensembl	4	167943523	167955616	-	4.29395	-3.46653	5.27552	0.000101033	0.00411506	1.54519
ENSRNOG00000006653	protein_coding	Slc38a4	ensembl	7	128144807	128202995	-	-3.6947	1.50741	-5.27569	0.000101001	0.00411506	1.54222
ENSRNOG00000001469	protein_coding	Eln	ensembl	12	21968544	22011928	+	-5.02979	-0.313691	-5.26301	0.000103429	0.00420303	1.5325
ENSRNOG00000053400	protein_coding	Cfi	ensembl	2	218387990	218430561	+	-3.55845	-0.632448	-5.26121	0.000103779	0.00420764	1.52782
ENSRNOG00000005707	protein_coding	Bfsp1	ensembl	3	131195087	131229337	-	-4.88567	-2.09811	-5.22804	0.000110448	0.00445776	1.47112
ENSRNOG00000064936	lncRNA	NA	ensembl	8	103583889	103588475	-	-3.93242	-3.00422	-5.22811	0.000110433	0.00445776	1.47026
ENSRNOG00000054889	protein_coding	Wdr72	ensembl	8	74838318	75018229	+	3.86439	-2.14825	5.22129	0.000111858	0.00450444	1.45696
ENSRNOG00000000010	protein_coding	Cbln1	ensembl	19	19608716	19612572	+	-5.22444	-1.4302	-5.21734	0.000112693	0.0045176	1.45236
ENSRNOG00000003480	protein_coding	Aim2	ensembl	13	85866284	85906975	+	4.10201	-4.28111	5.21766	0.000112625	0.0045176	1.44444
ENSRNOG00000008697	protein_coding	Ccn3	ensembl	7	86094000	86101019	+	3.35893	9.10517	5.30677	9.52923e-05	0.00391711	1.43144
ENSRNOG00000027380	protein_coding	Upk1b	ensembl	11	61953648	61991029	+	3.7457	0.965135	5.19843	0.000116776	0.00467079	1.41096
ENSRNOG00000030763	protein_coding	Dpp4	ensembl	3	46962243	47043901	-	-4.42398	-3.706	-5.19072	0.000118485	0.00472852	1.40306
ENSRNOG00000070376	lncRNA	NA	ensembl	19	19550144	19608206	-	-4.0523	-3.77519	-5.1892	0.000118825	0.00473145	1.40127
ENSRNOG00000028632	protein_coding	Bcl2l14	ensembl	4	167219871	167258086	+	-3.94602	-2.62492	-5.18225	0.000120391	0.00478312	1.39046
ENSRNOG00000010347	protein_coding	Styk1	ensembl	4	165048440	165096440	-	5.48732	-2.68806	5.1783	0.00012129	0.00480006	1.3816
ENSRNOG00000007484	protein_coding	Ehf	ensembl	3	89641833	89679997	-	-3.73496	-3.79387	-5.1772	0.000121543	0.00480006	1.38141
ENSRNOG00000012708	protein_coding	Ptchd4	ensembl	9	18463737	18665705	-	-3.79302	-3.99339	-5.17677	0.000121641	0.00480006	1.37926
ENSRNOG00000023688	protein_coding	Drd1	ensembl	17	10540558	10545002	+	4.30399	0.973734	5.17449	0.000122166	0.00480006	1.37525
ENSRNOG00000070333	lncRNA	NA	ensembl	2	120843930	120908257	+	-3.21476	-1.21883	-5.17452	0.00012216	0.00480006	1.3671
ENSRNOG00000027468	protein_coding	Slc6a15	ensembl	7	38553196	38607239	+	3.20834	1.70944	5.16829	0.000123604	0.00484134	1.36517
ENSRNOG00000063752	protein_coding	Crocc2	ensembl	9	93708684	93769402	+	-5.072	-1.83202	-5.16762	0.00012376	0.00484134	1.36428
ENSRNOG00000053969	protein_coding	AABR07008681.1	ensembl	2	60024969	60032699	-	3.80762	-1.58665	5.16531	0.0001243	0.00485179	1.35322
ENSRNOG00000049829	protein_coding	AABR07060872.1	ensembl	4	102404346	102688488	+	-3.44329	-4.38844	-5.16191	0.000125101	0.0048611	1.35036
ENSRNOG00000018551	protein_coding	Olr63	ensembl	1	157142352	157149671	+	-3.93895	-4.27342	-5.15931	0.000125717	0.0048611	1.3472
ENSRNOG00000025597	protein_coding	Rnase6	ensembl	15	24354303	24357328	+	-2.88601	-1.62078	-5.16256	0.000124949	0.0048611	1.34543
ENSRNOG00000017619	protein_coding	Aldh1a1	ensembl	1	218042127	218152961	+	-5.39582	-3.04999	-5.15623	0.00012645	0.0048611	1.34435
ENSRNOG00000018241	protein_coding	Ank1	ensembl	16	68877504	69054759	-	-3.44778	-0.824734	-5.15752	0.000126142	0.0048611	1.33904
ENSRNOG00000047894	protein_coding	AABR07034648.1	ensembl	11	79033312	79081625	+	2.82567	0.643774	5.15816	0.00012599	0.0048611	1.33629
ENSRNOG00000014686	protein_coding	Kcnd3	ensembl	2	192937950	193155345	+	-3.74929	0.927868	-5.15008	0.000127928	0.00489675	1.3309
ENSRNOG00000007748	protein_coding	Tex15	ensembl	16	58598989	58658467	-	3.94021	-2.82733	5.13545	0.000131517	0.00501256	1.30793
ENSRNOG00000019745	protein_coding	Actn3	ensembl	1	202159082	202175012	-	-3.04536	0.869021	-5.13664	0.00013122	0.005012	1.30772
ENSRNOG00000021370	protein_coding	Ccdc69	ensembl	10	39173282	39199878	-	-4.51212	-2.43991	-5.13237	0.000132284	0.00503104	1.30194
ENSRNOG00000014751	protein_coding	Ret	ensembl	4	151326431	151368176	-	-4.02999	0.602071	-5.11676	0.000136251	0.00515987	1.27461
ENSRNOG00000016933	protein_coding	Prl8a7	ensembl	17	37558883	37564718	+	5.03375	-2.84148	5.11705	0.000136177	0.00515987	1.27371
ENSRNOG00000033573	protein_coding	Sgk2	ensembl	3	151644102	151669480	+	4.09588	-1.29684	5.10995	0.000138022	0.00521581	1.2583
ENSRNOG00000011360	protein_coding	Dkk2	ensembl	2	220568338	220660225	+	-3.99204	-3.81507	-5.1031	0.000139826	0.00525325	1.2509
ENSRNOG00000004067	protein_coding	Nrcam	ensembl	6	61329863	61702992	+	3.22919	1.60862	5.10245	0.000139996	0.00525325	1.24989
ENSRNOG00000024346	protein_coding	Plet1	ensembl	8	50841854	50853659	+	3.96969	-3.93945	5.10421	0.00013953	0.00525325	1.24755
ENSRNOG00000008947	protein_coding	Cpz	ensembl	14	75223605	75246945	+	-3.7793	0.864621	-5.10088	0.000140415	0.00525325	1.2446
ENSRNOG00000026805	protein_coding	Csf2	ensembl	10	38386945	38389199	-	3.37099	-1.64974	5.1006	0.000140488	0.00525325	1.24131
ENSRNOG00000057794	protein_coding	Adamts5	ensembl	11	25000637	25047205	-	-4.39592	4.51683	-5.15328	0.000127158	0.00487777	1.24088
ENSRNOG00000014893	protein_coding	Dnai3	ensembl	2	234929677	235006173	-	5.07344	-1.93222	5.08781	0.000143939	0.00535979	1.22387
ENSRNOG00000010635	protein_coding	Igfbp4	ensembl	10	83989591	84007225	+	-3.28604	6.85016	-5.15727	0.000126201	0.0048611	1.22283
ENSRNOG00000000515	protein_coding	Mapk13	ensembl	20	6835320	6844222	+	3.83302	0.401446	5.08921	0.000143558	0.00535678	1.20822
ENSRNOG00000047635	protein_coding	Tmem178b	ensembl	4	68657343	69035690	+	3.27689	-0.961704	5.08473	0.000144783	0.00537995	1.19544
ENSRNOG00000003688	protein_coding	4933400A11Rik	ensembl	X	24389645	24393849	+	-4.01984	-3.97626	-5.07197	0.000148333	0.00550037	1.19484
ENSRNOG00000012083	protein_coding	St6galnac2	ensembl	10	101910222	101927933	-	-4.71104	0.429497	-5.06376	0.000150665	0.00555215	1.18074
ENSRNOG00000049452	protein_coding	Nebl	ensembl	17	80118543	80466210	-	3.92612	-1.61147	5.06003	0.000151738	0.00558013	1.1704
ENSRNOG00000002782	protein_coding	Epgn	ensembl	14	17076774	17084806	-	2.65837	0.166927	5.06571	0.000150108	0.00554309	1.16015
ENSRNOG00000025444	protein_coding	Lipo1	ensembl	1	231311315	231325187	-	-3.42109	-4.39392	-5.04304	0.00015672	0.00572785	1.14293
ENSRNOG00000027463	protein_coding	Adamts3	ensembl	14	18231165	18435556	+	-5.3744	-1.2085	-5.03964	0.000157738	0.00574147	1.13805
ENSRNOG00000068528	protein_coding	NA	ensembl	14	4384023	4416218	-	2.76442	0.60458	5.0419	0.00015706	0.0057285	1.12498
ENSRNOG00000010280	protein_coding	Pde8b	ensembl	2	26276635	26509209	-	-5.20211	-3.17881	-5.02998	0.000160668	0.00583617	1.12163
ENSRNOG00000014372	protein_coding	Gjb3	ensembl	5	139649195	139654980	-	3.34342	0.765536	5.04379	0.000156498	0.00572785	1.12108
ENSRNOG00000017783	protein_coding	Sfrp1	ensembl	16	68575763	68614286	-	-7.34441	5.77009	-5.05389	0.000153518	0.00563397	1.11742
ENSRNOG00000011037	protein_coding	Irx6	ensembl	19	14330440	14336403	-	4.41172	-4.09417	5.02706	0.000161564	0.00585679	1.11449
ENSRNOG00000003357	protein_coding	Col3a1	ensembl	9	47374593	47410547	+	-3.77523	10.891	-5.06914	0.000149132	0.00551849	1.09775
ENSRNOG00000027811	protein_coding	Lilrb4	ensembl	1	69805250	69810660	-	6.0895	3.46661	5.0241	0.000162476	0.00587788	1.09407
ENSRNOG00000019472	protein_coding	Ackr2	ensembl	8	121561211	121573582	+	-3.45845	-4.39674	-5.008	0.000167541	0.00603657	1.0814
ENSRNOG00000000825	protein_coding	Calhm5	ensembl	20	26066242	26072272	-	-3.91159	-0.29058	-5.00262	0.000169269	0.0060865	1.06876
ENSRNOG00000007949	protein_coding	Rgn	ensembl	X	1619032	1634450	-	-3.76944	-3.25854	-5.00081	0.000169856	0.0060953	1.06506
ENSRNOG00000014603	protein_coding	Sgcg	ensembl	15	35386534	35435148	-	-6.10655	2.47397	-5.00906	0.000167202	0.00603656	1.0634
ENSRNOG00000006096	protein_coding	Slc26a7	ensembl	5	27887042	28021658	-	-4.6813	-3.39486	-4.99324	0.000172326	0.00615911	1.05661
ENSRNOG00000020833	protein_coding	Cspg5	ensembl	8	110220653	110234758	+	-3.77608	2.3682	-4.99379	0.000172148	0.00615911	1.03687
ENSRNOG00000063920	lncRNA	NA	ensembl	17	31540786	31555653	+	-4.34907	-2.3731	-4.98393	0.000175418	0.00624453	1.03499
ENSRNOG00000069520	pseudogene	NA	ensembl	X	30103862	30104194	+	-3.38959	-1.46175	-4.9857	0.000174827	0.00623596	1.02786
ENSRNOG00000024799	protein_coding	Cd93	ensembl	3	135891859	135898378	-	5.09878	2.47097	4.97028	0.000180057	0.00638414	1.01542
ENSRNOG00000029608	protein_coding	Nkain2	ensembl	1	24669462	25877064	+	-4.0948	-3.49975	-4.96427	0.000182137	0.00641966	1.00294
ENSRNOG00000010079	protein_coding	Ca3	ensembl	2	86770420	86784280	-	-6.26104	4.25748	-4.97785	0.00017747	0.00630496	0.993169
ENSRNOG00000017180	protein_coding	Slc17a2	ensembl	17	41319701	41336325	-	4.13723	-1.35434	4.96488	0.000181924	0.00641966	0.99299
ENSRNOG00000016307	protein_coding	Prl5a1	ensembl	17	36516579	36593192	-	4.47224	-2.93351	4.94961	0.000187321	0.00658918	0.979159
ENSRNOG00000010819	protein_coding	Hspa4l	ensembl	2	123740384	123793084	+	3.21137	2.06046	4.9461	0.000188582	0.00662045	0.971059
ENSRNOG00000064212	lncRNA	NA	ensembl	9	44944360	44945705	+	4.19799	-3.69609	4.94438	0.000189204	0.00662923	0.969776
ENSRNOG00000064852	protein_coding	Tafa2	ensembl	7	58942610	59417299	+	-4.83885	-2.78906	-4.9416	0.000190213	0.00663845	0.961258
ENSRNOG00000001422	protein_coding	Col26a1	ensembl	12	19792728	19938556	+	-3.44413	-4.29644	-4.93913	0.000191117	0.00664393	0.959986
ENSRNOG00000062314	protein_coding	Foxq1	ensembl	17	32912744	32915377	-	6.13267	4.24997	4.94243	0.000189914	0.00663845	0.946843
ENSRNOG00000029778	protein_coding	Maob	ensembl	X	5907266	6011003	+	-4.64147	0.140594	-4.93048	0.00019431	0.00671559	0.94518
ENSRNOG00000036870	protein_coding	Bpifa2f	ensembl	3	142524881	142533462	+	-5.03778	-2.48451	-4.93151	0.000193927	0.00671539	0.944002
ENSRNOG00000018416	protein_coding	Ttbk1	ensembl	9	14493389	14535774	+	3.63027	0.999629	4.94029	0.000190694	0.00664221	0.939445
ENSRNOG00000004555	protein_coding	Sec14l4	ensembl	14	78912750	78956099	+	-4.75244	-2.16647	-4.92695	0.000195632	0.00674816	0.933674
ENSRNOG00000037621	protein_coding	Spata48	ensembl	14	86030655	86085644	+	3.16783	-0.593653	4.93275	0.000193467	0.00671251	0.914723
ENSRNOG00000033706	protein_coding	Klk14	ensembl	1	94131998	94137240	+	-4.216	-0.471113	-4.91374	0.000200653	0.00689465	0.906417
ENSRNOG00000008949	protein_coding	Synpo2l	ensembl	15	3631834	3641429	+	-4.54967	1.61616	-4.90669	0.000203387	0.0069617	0.901237
ENSRNOG00000004118	protein_coding	Frmpd4	ensembl	X	25853934	26814637	+	-4.22894	-3.42778	-4.90181	0.000205299	0.00701365	0.893895
ENSRNOG00000017248	protein_coding	Prkag3	ensembl	9	76295715	76304959	-	-3.38819	-2.15992	-4.90783	0.00020294	0.0069598	0.890812
ENSRNOG00000012772	protein_coding	Nqo1	ensembl	19	35295573	35310557	-	3.68511	8.87781	4.96426	0.000182141	0.00641966	0.887459
ENSRNOG00000015503	protein_coding	Otud7a	ensembl	1	117064496	117386480	+	2.51953	-0.211465	4.92065	0.00019801	0.00681699	0.887435
ENSRNOG00000016437	protein_coding	Tm4sf4	ensembl	2	141481902	141621200	+	-3.44225	-4.07712	-4.89396	0.00020842	0.00709306	0.880069
ENSRNOG00000062944	protein_coding	Kcnj15	ensembl	11	34577363	34621952	+	-4.71175	-1.1628	-4.89435	0.000208264	0.00709306	0.877679
ENSRNOG00000064180	protein_coding	NA	ensembl	3	167574819	167575673	-	4.21793	-3.10093	4.8898	0.000210094	0.00713637	0.872677
ENSRNOG00000055049	protein_coding	Aldh1a2	ensembl	8	71877850	71957107	+	-4.68868	-1.71372	-4.88588	0.000211681	0.00717655	0.857192
ENSRNOG00000007730	protein_coding	Vom2r53	ensembl	7	10267390	10300054	+	5.10052	-3.2028	4.87444	0.000216391	0.00730843	0.845488
ENSRNOG00000052405	protein_coding	Cdh4	ensembl	3	166525099	167003371	+	4.38202	-0.0308778	4.88489	0.000212083	0.00717655	0.841112
ENSRNOG00000003709	protein_coding	Kmo	ensembl	13	87557286	87588881	+	4.17758	-3.84142	4.86643	0.000219751	0.00740786	0.831246
ENSRNOG00000023449	protein_coding	Atg9b	ensembl	4	10786114	10793651	+	5.45672	-1.05181	4.86441	0.000220604	0.0074084	0.819027
ENSRNOG00000037137	protein_coding	Svip	ensembl	1	101587128	101593116	-	3.295	-2.10305	4.86345	0.000221016	0.0074084	0.808852
ENSRNOG00000025014	protein_coding	AABR07072260.1	ensembl	11	80169205	80169807	+	-3.40252	-3.3187	-4.85329	0.00022538	0.00752633	0.800526
ENSRNOG00000048329	protein_coding	AABR07066946.2	ensembl	9	20033780	20058837	-	2.61755	0.865379	4.86423	0.000220682	0.0074084	0.80036
ENSRNOG00000018656	protein_coding	Ampd1	ensembl	2	190598700	190619938	+	-3.77178	-0.0943223	-4.85489	0.000224689	0.00751738	0.797002
ENSRNOG00000019695	protein_coding	Il17b	ensembl	18	55141194	55145565	+	-4.70144	-1.55749	-4.84747	0.000227922	0.00759698	0.787788
ENSRNOG00000011820	protein_coding	Acp3	ensembl	8	104905586	104954236	-	4.36849	2.45909	4.83934	0.000231522	0.00767386	0.782586
ENSRNOG00000004810	protein_coding	Plcb1	ensembl	3	122060031	122772869	+	-3.42753	1.84657	-4.84085	0.000230848	0.00766579	0.781099
ENSRNOG00000004731	protein_coding	Ano3	ensembl	3	97238354	97550154	-	2.98938	1.4457	4.84438	0.000229283	0.00762805	0.777704
ENSRNOG00000047712	protein_coding	Dcx	ensembl	X	107430767	107507476	-	-4.33005	-3.19572	-4.82941	0.000235998	0.0077932	0.762712
ENSRNOG00000037374	protein_coding	Ly6al	ensembl	7	107183469	107189981	-	4.881	-2.85709	4.82567	0.000237706	0.00783507	0.758546
ENSRNOG00000010210	protein_coding	Slc7a11	ensembl	2	133963107	134517536	-	5.65945	4.71797	4.83287	0.000234428	0.00775572	0.746722
ENSRNOG00000051330	protein_coding	AABR07006538.1	ensembl	1	219079683	219084806	+	4.26234	-1.91246	4.8195	0.000240552	0.00789961	0.735985
ENSRNOG00000070586	protein_coding	NA	ensembl	1	52400215	52404309	-	4.50586	-1.74366	4.81665	0.000241883	0.0079141	0.729905
ENSRNOG00000007271	protein_coding	Map3k9	ensembl	6	101430292	101488822	-	2.65405	0.808373	4.82371	0.000238607	0.0078502	0.727054
ENSRNOG00000029911	protein_coding	Cilp	ensembl	8	65777281	65792251	+	-5.92978	0.193097	-4.80523	0.000247273	0.00799834	0.721994
ENSRNOG00000012827	protein_coding	Mlf1	ensembl	2	151648511	151681652	+	-4.05797	-3.56999	-4.80498	0.000247392	0.00799834	0.718821
ENSRNOG00000013925	protein_coding	Nox4	ensembl	1	140901097	141077406	+	-3.28446	-0.611963	-4.81358	0.00024332	0.00794651	0.718806
ENSRNOG00000014574	protein_coding	Entpd1	ensembl	1	239425430	239552317	+	4.23539	2.53836	4.8036	0.000248052	0.00799834	0.716586
ENSRNOG00000022764	protein_coding	Evi2a	ensembl	10	64485200	64489843	-	4.48074	2.4332	4.80363	0.000248039	0.00799834	0.714656
ENSRNOG00000009298	protein_coding	Fbxo44	ensembl	5	158583366	158592363	-	3.01797	1.84203	4.80135	0.000249135	0.00801874	0.712908
ENSRNOG00000066242	protein_coding	Rtp4	ensembl	11	77238216	77335437	-	-2.94818	0.280466	-4.80619	0.000246815	0.00799834	0.712323
ENSRNOG00000010111	protein_coding	Exoc3l4	ensembl	6	130452661	130466683	+	-2.32927	-0.463519	-4.81707	0.000241685	0.0079141	0.706991
ENSRNOG00000004150	protein_coding	Slc9a7	ensembl	X	2214441	2388012	+	3.17177	-1.41865	4.8121	0.000244016	0.00795465	0.700914
ENSRNOG00000000168	protein_coding	Gatm	ensembl	3	109658951	109684129	-	-4.35708	-1.02404	-4.79401	0.000252694	0.00811287	0.6887
ENSRNOG00000019163	protein_coding	Syt6	ensembl	2	191093007	191149956	+	3.32447	-0.615753	4.80668	0.000246582	0.00799834	0.687134
ENSRNOG00000021220	protein_coding	Cpxm1	ensembl	3	117588532	117595330	-	-3.7283	0.32488	-4.78602	0.000256629	0.00821536	0.682408
ENSRNOG00000000704	protein_coding	Cmklr1	ensembl	12	42974410	43028129	+	-4.79262	1.38609	-4.78195	0.000258658	0.00826544	0.680587
ENSRNOG00000014054	protein_coding	Adam7	ensembl	15	42833796	42882201	-	4.63536	-3.52901	4.77449	0.000262417	0.00836906	0.667161
ENSRNOG00000006730	protein_coding	Ccr1l1	ensembl	8	123589621	123612687	-	4.31435	-2.85504	4.77366	0.000262841	0.00836906	0.659822
ENSRNOG00000046829	protein_coding	Kdr	ensembl	14	32217871	32261018	+	2.62547	-1.33605	4.79344	0.000252972	0.00811287	0.659444
ENSRNOG00000007331	protein_coding	Rragd	ensembl	5	47373463	47409356	+	4.69198	2.19326	4.76869	0.000265381	0.00840482	0.655794
ENSRNOG00000014265	protein_coding	Tnfrsf19	ensembl	15	35092206	35180795	-	-3.76379	-2.52367	-4.77146	0.000263964	0.00838981	0.643194
ENSRNOG00000004786	protein_coding	Cyp4f1	ensembl	7	12010852	12022046	-	-3.81589	-3.47533	-4.76154	0.000269078	0.00849172	0.642661
ENSRNOG00000002916	protein_coding	Ca4	ensembl	10	69827945	69836501	+	3.42004	-2.23356	4.76442	0.000267585	0.00845958	0.636377
ENSRNOG00000008942	protein_coding	Pcare	ensembl	6	23749757	23758169	+	-3.49167	-4.38546	-4.74152	0.000279725	0.00879651	0.60813
ENSRNOG00000056558	protein_coding	Gabra3	ensembl	X	150261607	150501559	-	3.93054	-3.56219	4.74319	0.000278821	0.00878359	0.607843
ENSRNOG00000024461	protein_coding	Marchf11	ensembl	2	76898386	76999691	+	3.35198	-2.25327	4.73619	0.000282633	0.00886216	0.591337
ENSRNOG00000014532	protein_coding	Lbp	ensembl	3	146954015	146981586	+	-3.52969	2.05788	-4.7354	0.000283067	0.00886216	0.590517
ENSRNOG00000069612	protein_coding	NA	ensembl	17	37171389	37184591	+	4.17509	-3.66667	4.72871	0.000286766	0.00891821	0.585454
ENSRNOG00000011500	protein_coding	Pou2af1	ensembl	8	51474015	51548819	+	4.85379	-3.23744	4.72963	0.000286254	0.00891821	0.58542
ENSRNOG00000004089	protein_coding	Enpp2	ensembl	7	86202350	86324827	-	-2.80999	1.00719	-4.73496	0.000283306	0.00886216	0.583413
ENSRNOG00000047581	protein_coding	AABR07066700.1	ensembl	9	2849456	2916360	-	4.29957	-4.02701	4.72549	0.000288562	0.00894795	0.579611
ENSRNOG00000000488	protein_coding	Hmga1	ensembl	20	5611694	5618752	+	3.43492	8.41464	4.77009	0.00026466	0.00839695	0.577401
ENSRNOG00000047218	protein_coding	Clic5	ensembl	9	16710980	16813427	-	5.05462	3.97504	4.7281	0.000287102	0.00891821	0.572278
ENSRNOG00000065653	lncRNA	NA	ensembl	20	18187827	18189088	+	-3.24707	-4.43821	-4.71545	0.000294242	0.00908863	0.561527
ENSRNOG00000017609	protein_coding	Cnga4	ensembl	1	159752357	159756375	+	3.66795	-1.54036	4.72915	0.000286518	0.00891821	0.555865
ENSRNOG00000011205	protein_coding	Ccl3	ensembl	10	68451388	68452938	-	4.69986	-1.81966	4.71477	0.000294631	0.00908863	0.548486
ENSRNOG00000000716	protein_coding	Htr1f	ensembl	11	2642751	2644150	-	3.72198	-2.76944	4.70595	0.000299723	0.00921375	0.540897
ENSRNOG00000018407	protein_coding	Gjd4	ensembl	17	57349877	57352446	-	-3.5702	-3.99281	-4.70105	0.000302593	0.00926998	0.535283
ENSRNOG00000002072	protein_coding	Eva1c	ensembl	11	30089365	30163596	+	2.307	1.27009	4.71795	0.000292819	0.00906414	0.53492
ENSRNOG00000046975	protein_coding	Sult4a1	ensembl	7	115216066	115240085	-	5.2521	-1.76804	4.70227	0.000301876	0.00926395	0.526823
ENSRNOG00000042690	protein_coding	Zmat4	ensembl	16	67969416	68361202	-	-3.57364	-3.93274	-4.69632	0.000305389	0.00933955	0.523976
ENSRNOG00000028805	protein_coding	Cfap77	ensembl	3	12258453	12381319	-	2.79108	0.440432	4.71104	0.000296775	0.00913891	0.513375
ENSRNOG00000065438	protein_coding	Fam163b	ensembl	3	10437383	10466458	-	-3.04201	-4.05042	-4.67789	0.000316534	0.00956535	0.49426
ENSRNOG00000004635	protein_coding	Kera	ensembl	7	32397382	32404837	+	-3.42895	-4.38671	-4.67811	0.000316399	0.00956535	0.494129
ENSRNOG00000010128	protein_coding	Slc27a2	ensembl	3	113804728	113842208	+	-4.38133	-3.45136	-4.67826	0.000316305	0.00956535	0.492812
ENSRNOG00000012703	protein_coding	Crh	ensembl	2	102143055	102144919	-	4.54927	-2.81277	4.67518	0.000318211	0.00959972	0.488923
ENSRNOG00000061714	protein_coding	Slc14a2	ensembl	18	71612460	71792968	-	-4.45846	-2.69569	-4.67985	0.000315331	0.00956535	0.483732
ENSRNOG00000036608	protein_coding	Mlana	ensembl	1	227469537	227483343	+	3.9869	-1.7815	4.68368	0.000312987	0.00953915	0.475043
ENSRNOG00000007744	protein_coding	Ehd3	ensembl	6	21639290	21665236	-	-2.85754	6.31331	-4.69063	0.000308782	0.00942711	0.463455
ENSRNOG00000015448	protein_coding	Dipk1c	ensembl	18	78087991	78109904	+	2.94247	-0.702276	4.68045	0.00031496	0.00956535	0.445428
ENSRNOG00000021411	protein_coding	NA	ensembl	13	89742831	89763817	+	2.86954	-1.97576	4.65667	0.000329888	0.00991838	0.425948
ENSRNOG00000033064	protein_coding	Edil3	ensembl	2	19890373	20405008	+	2.52491	0.460294	4.66586	0.000324035	0.00975887	0.424046
ENSRNOG00000014956	protein_coding	Slc11a1	ensembl	9	75957316	75968101	+	2.79603	1.64059	4.64513	0.000337395	0.0101099	0.422502
ENSRNOG00000040301	protein_coding	Galntl5	ensembl	4	9873428	9923136	-	-3.0526	-2.04548	-4.65451	0.00033128	0.00994342	0.418752
ENSRNOG00000060970	protein_coding	Tnmd	ensembl	X	97057137	97072634	+	-3.73299	-3.50236	-4.63366	0.000345028	0.010304	0.401703
ENSRNOG00000018858	protein_coding	Myct1	ensembl	1	42018137	42029410	+	4.24019	-1.85435	4.63944	0.000341156	0.0102054	0.398365
ENSRNOG00000008881	protein_coding	Mmp1b	ensembl	8	4598391	4606965	-	4.21454	-3.34267	4.61813	0.000355644	0.0105151	0.38466
ENSRNOG00000014296	protein_coding	Syt10	ensembl	7	120862972	120920863	-	4.0002	-3.95077	4.6132	0.000359092	0.0105819	0.378118
ENSRNOG00000002217	protein_coding	Plac8	ensembl	14	9063048	9074264	+	-3.4574	-1.21379	-4.63071	0.000347021	0.0103461	0.375316
ENSRNOG00000034236	protein_coding	C2cd4a	ensembl	8	68466664	68470031	-	-4.20091	-2.53495	-4.61558	0.000357419	0.0105501	0.361996
ENSRNOG00000007561	protein_coding	Glb1l2	ensembl	8	25115462	25166783	-	3.47313	1.65483	4.62069	0.000353877	0.0104803	0.361435
ENSRNOG00000065545	protein_coding	Linc00514	ensembl	10	12727166	12741819	-	2.84863	-1.34943	4.62589	0.000350299	0.0104264	0.357948
ENSRNOG00000003705	protein_coding	Bmx	ensembl	X	30227251	30289993	+	-2.81277	-0.452134	-4.62359	0.000351876	0.0104558	0.356693
ENSRNOG00000067240	protein_coding	NA	ensembl	9	9954138	10010311	-	2.91396	-1.626	4.62117	0.000353543	0.0104803	0.351066
ENSRNOG00000031136	protein_coding	Ntng1	ensembl	2	197463945	197826997	-	-4.06021	-2.36922	-4.60673	0.000363654	0.0106986	0.350098
ENSRNOG00000042139	protein_coding	Clec4a1	ensembl	4	156173894	156186008	+	-3.55473	-3.47409	-4.60148	0.000367407	0.0107734	0.347246
ENSRNOG00000033397	protein_coding	Adamts20	ensembl	7	125397734	125527777	-	-3.78776	-3.77389	-4.59764	0.000370178	0.0107838	0.346663
ENSRNOG00000048686	protein_coding	AABR07066379.1	ensembl	9	10664752	10683939	+	3.75847	-3.2595	4.59833	0.000369678	0.0107838	0.344753
ENSRNOG00000036828	protein_coding	Pde1b	ensembl	7	134627322	134654580	+	3.51135	-2.25948	4.60172	0.000367233	0.0107734	0.344177
ENSRNOG00000014231	protein_coding	Pnoc	ensembl	15	39624641	39651867	-	-4.24559	-3.60248	-4.59767	0.000370156	0.0107838	0.343135
ENSRNOG00000005332	protein_coding	Csdc2	ensembl	7	113451998	113466463	+	2.70501	1.34633	4.59763	0.000370185	0.0107838	0.331828
ENSRNOG00000031065	protein_coding	RT1-M1-2	ensembl	20	1910656	1917936	-	-3.72008	-3.68514	-4.57948	0.000383558	0.0110697	0.308788
ENSRNOG00000025120	protein_coding	Gli1	ensembl	7	63156926	63169251	-	3.89596	-1.83812	4.58161	0.000381969	0.0110547	0.297517
ENSRNOG00000003972	protein_coding	Tshr	ensembl	6	110341581	110474538	+	-3.45127	0.00196341	-4.57926	0.000383729	0.0110697	0.291358
ENSRNOG00000012972	protein_coding	Alox5	ensembl	4	149531515	149578743	-	2.83958	-0.962474	4.58624	0.000378521	0.0109879	0.27363
ENSRNOG00000045771	protein_coding	Chl1	ensembl	4	136291463	136503265	+	-4.81295	-1.8774	-4.56534	0.000394326	0.0112839	0.270875
ENSRNOG00000005438	protein_coding	Pcsk2	ensembl	3	130880422	131183127	+	-2.93264	-0.203756	-4.57401	0.000387693	0.0111659	0.270593
ENSRNOG00000005158	protein_coding	Slc24a5	ensembl	3	112319308	112339231	+	2.80152	-0.603473	4.58726	0.000377769	0.0109868	0.267667
ENSRNOG00000003620	protein_coding	Fmo3	ensembl	13	75309374	75328028	-	-4.30588	0.118521	-4.55962	0.000398774	0.0113929	0.267147
ENSRNOG00000013927	protein_coding	Jag2	ensembl	6	131983056	132005818	-	2.69945	-0.418435	4.58554	0.000379043	0.0109879	0.263687
ENSRNOG00000026116	protein_coding	Sall3	ensembl	18	74407560	74426789	-	4.27427	-3.0264	4.54855	0.000407517	0.0115133	0.260596
ENSRNOG00000002428	protein_coding	Lpar4	ensembl	X	72033486	72046977	+	-2.95231	0.504698	-4.55318	0.000403833	0.011478	0.25921
ENSRNOG00000009700	protein_coding	Dync1i1	ensembl	4	33852927	34166149	+	-2.83841	-0.873563	-4.5709	0.000390055	0.0112009	0.254851
ENSRNOG00000046366	protein_coding	Dmd	ensembl	X	47272331	49504207	+	-2.48972	-1.10469	-4.57076	0.000390166	0.0112009	0.247937
ENSRNOG00000066282	lncRNA	NA	ensembl	6	123705846	123712737	-	-1.68984	0.0309703	-4.56883	0.000391639	0.0112251	0.242547
ENSRNOG00000013547	protein_coding	Slc6a12	ensembl	4	154585500	154603750	+	3.91527	-1.31341	4.55738	0.000400522	0.0114062	0.241645
ENSRNOG00000067075	miRNA	Mir503-2	ensembl	X	132806303	132806373	-	-3.20988	-4.45894	-4.53647	0.000417283	0.0117148	0.238528
ENSRNOG00000066197	protein_coding	NA	ensembl	8	84687138	84687667	-	3.65524	-3.77299	4.53485	0.000418614	0.0117153	0.237231
ENSRNOG00000014010	protein_coding	Gfra2	ensembl	15	45941828	46033714	+	-2.70946	-0.0682514	-4.55255	0.000404332	0.011478	0.231832
ENSRNOG00000058186	protein_coding	Errfi1	ensembl	5	161323998	161337282	+	-2.67867	7.10731	-4.55758	0.000400367	0.0114062	0.22579
ENSRNOG00000006231	protein_coding	Ptpro	ensembl	4	170164431	170374771	+	4.39144	1.01664	4.54994	0.000406406	0.0115133	0.225385
ENSRNOG00000018808	protein_coding	Vip	ensembl	1	42065120	42073216	+	-2.72338	-2.0864	-4.54867	0.000407417	0.0115133	0.22353
ENSRNOG00000001618	protein_coding	Ripk4	ensembl	11	37122565	37144799	-	5.74564	-0.519008	4.53496	0.000418526	0.0117153	0.218391
ENSRNOG00000021524	protein_coding	Mrap	ensembl	11	29992034	30003024	+	-2.94122	-1.73278	-4.54646	0.000409191	0.0115423	0.213265
ENSRNOG00000033600	protein_coding	Zfp352	ensembl	5	104946243	104948087	+	4.3065	-3.81099	4.52164	0.000429606	0.0119477	0.2116
ENSRNOG00000015654	protein_coding	Ghr	ensembl	2	52542594	52804735	-	-3.46372	3.20364	-4.52769	0.000424536	0.0118438	0.211339
ENSRNOG00000012817	protein_coding	Lrrc17	ensembl	4	13501436	13531845	-	-3.52654	-2.88872	-4.53682	0.000416997	0.0117148	0.210033
ENSRNOG00000031233	protein_coding	Mapk12	ensembl	7	120206271	120216664	-	2.60571	1.06547	4.53966	0.000414681	0.0116787	0.20866
ENSRNOG00000042807	protein_coding	Cd209c	ensembl	12	1936396	1942040	-	-4.42086	-3.32322	-4.52354	0.000428004	0.0119218	0.207108
ENSRNOG00000006588	protein_coding	Meox2	ensembl	6	53856758	53917467	+	-3.35687	1.34936	-4.51649	0.000433969	0.0120042	0.203738
ENSRNOG00000071004	protein_coding	NA	ensembl	15	26801688	26802686	+	5.00594	-2.82104	4.5183	0.000432435	0.011989	0.203144
ENSRNOG00000051115	protein_coding	Olr1201	ensembl	8	37693499	37694547	+	4.35305	-3.94639	4.5129	0.000437045	0.0120604	0.195623
ENSRNOG00000070025	protein_coding	Serpinb6e	ensembl	17	31177863	31187258	+	4.18652	-3.89633	4.49915	0.000449015	0.0123245	0.171018
ENSRNOG00000043116	protein_coding	RGD1308564	ensembl	10	42459781	42477177	+	3.89194	-2.88281	4.50083	0.000447527	0.0123115	0.165505
ENSRNOG00000049733	protein_coding	Ankrd33	ensembl	7	132225090	132227845	+	-3.45057	-3.80959	-4.49549	0.000452253	0.0123461	0.161599
ENSRNOG00000032009	protein_coding	NA	ensembl	2	164490252	164604379	+	3.74362	-2.72814	4.49853	0.000449557	0.0123245	0.158138
ENSRNOG00000025624	protein_coding	Arhgap20	ensembl	8	52074158	52155739	+	-2.84017	1.22711	-4.49354	0.000453993	0.0123746	0.157314
ENSRNOG00000038190	protein_coding	Dok6	ensembl	18	82572762	83015951	-	2.6204	-0.650212	4.52888	0.000423547	0.0118347	0.1554
ENSRNOG00000008919	protein_coding	Arpp21	ensembl	8	112034642	112194297	-	-4.45281	-1.01546	-4.50373	0.000444984	0.0122605	0.151749
ENSRNOG00000002408	protein_coding	Rbm47	ensembl	14	42154142	42189431	+	-2.50528	-0.357322	-4.51607	0.000434335	0.0120042	0.150467
ENSRNOG00000036615	protein_coding	RGD1560242	ensembl	1	221131813	221242963	-	-3.16941	-4.47541	-4.48708	0.000459795	0.0124945	0.148916
ENSRNOG00000030449	protein_coding	Gsta4	ensembl	8	79066934	79084182	+	2.44985	-0.518446	4.51908	0.000431768	0.011989	0.134513
ENSRNOG00000007461	protein_coding	Klhl41	ensembl	3	54434234	54449222	+	-3.74316	1.85056	-4.47631	0.000469638	0.0127231	0.13044
ENSRNOG00000005906	protein_coding	RGD1565355	ensembl	4	17354466	17513903	+	-2.73866	0.056251	-4.49794	0.000450077	0.0123245	0.128668
ENSRNOG00000053272	protein_coding	Chi3l1	ensembl	13	45641802	45649787	+	-2.66989	-0.301793	-4.49594	0.00045185	0.0123461	0.121669
ENSRNOG00000013771	protein_coding	Clca2	ensembl	2	233995078	234022199	-	2.76595	-1.9176	4.49011	0.000457058	0.0124391	0.11683
ENSRNOG00000012109	protein_coding	Otulinl	ensembl	2	78408593	78433838	-	-2.83535	0.147981	-4.48293	0.000463566	0.0125778	0.114877
ENSRNOG00000019448	protein_coding	Lipf	ensembl	1	231493498	231511845	+	-3.51443	-3.146	-4.46871	0.000476719	0.0128726	0.103219
ENSRNOG00000012307	protein_coding	Mybpc3	ensembl	3	77095252	77113405	+	-3.92736	-2.74332	-4.46862	0.000476804	0.0128726	0.0889539
ENSRNOG00000065468	lncRNA	NA	ensembl	2	149691327	149753352	-	3.01938	-2.52546	4.46025	0.000484723	0.0130523	0.0876099
ENSRNOG00000010832	protein_coding	Pdgfrl	ensembl	16	51347948	51407850	-	-4.32938	2.11309	-4.45045	0.000494172	0.0132867	0.0866358
ENSRNOG00000063969	lncRNA	NA	ensembl	3	5333869	5387470	-	2.52559	-1.82495	4.46806	0.000477325	0.0128726	0.0657546
ENSRNOG00000002548	protein_coding	Tnn	ensembl	13	72319155	72408156	-	-7.77865	5.4542	-4.43679	0.000507657	0.0135714	0.0597493
ENSRNOG00000026060	protein_coding	Arsi	ensembl	18	54364088	54371767	+	-5.37187	2.89136	-4.43517	0.000509284	0.0135714	0.0581577
ENSRNOG00000014815	protein_coding	Myoz2	ensembl	2	211141463	211168221	-	-4.0903	-3.63502	-4.44056	0.000503901	0.0135074	0.0572419
ENSRNOG00000004679	protein_coding	Fign	ensembl	3	48642496	48760787	-	-2.90431	0.494677	-4.43512	0.000509336	0.0135714	0.0334044
ENSRNOG00000002549	protein_coding	Htr5b	ensembl	13	32687042	32699835	-	4.09161	-3.46329	4.42104	0.000523673	0.0138497	0.0254759
ENSRNOG00000000454	protein_coding	RT1-DOb	ensembl	20	4619816	4625667	-	3.4684	-1.36119	4.44675	0.000497792	0.0133638	0.0248944
ENSRNOG00000062764	lncRNA	NA	ensembl	9	538789	543820	-	3.07547	-1.8447	4.43571	0.000508737	0.0135714	0.00930597
ENSRNOG00000063533	protein_coding	NA	ensembl	12	18849147	18861347	-	3.32416	-1.73292	4.42843	0.000516096	0.0137104	0.0024512
ENSRNOG00000026415	protein_coding	Col14a1	ensembl	7	86722094	86937214	+	-6.53733	3.64948	-4.40004	0.000545843	0.0143508	-0.00429456
ENSRNOG00000018445	protein_coding	Agt	ensembl	19	52529185	52540977	-	-5.13045	1.2732	-4.40028	0.000545581	0.0143508	-0.00700354
ENSRNOG00000018494	protein_coding	Ppp1r3c	ensembl	1	234460652	234465961	-	-4.29176	3.20211	-4.39874	0.000547247	0.0143665	-0.00896973
ENSRNOG00000043375	protein_coding	Tmigd3	ensembl	2	193338950	193415105	+	-3.88137	-3.39886	-4.40485	0.000540685	0.0142784	-0.0176379
ENSRNOG00000042224	protein_coding	Cyp2j10	ensembl	5	110960317	110995115	-	4.10346	-0.433335	4.42371	0.000520923	0.0137975	-0.0218382
ENSRNOG00000012040	protein_coding	Slc25a48	ensembl	17	8121175	8160748	-	2.93292	-0.668764	4.42862	0.000515904	0.0137104	-0.0262711
ENSRNOG00000005515	protein_coding	Rhbdl3	ensembl	10	65299194	65354099	+	-2.31859	-0.531182	-4.42374	0.000520894	0.0137975	-0.0318221
ENSRNOG00000036680	protein_coding	Notum	ensembl	10	105933249	105940315	-	2.85158	-2.19553	4.401	0.000544815	0.0143508	-0.037265
ENSRNOG00000050675	protein_coding	Myl4	ensembl	10	89449443	89485363	+	-4.7334	2.61258	-4.38001	0.000567881	0.0148425	-0.040439
ENSRNOG00000048924	protein_coding	Islr	ensembl	8	58570777	58574130	-	-3.62489	2.63917	-4.37078	0.000578344	0.0150522	-0.0564298
ENSRNOG00000005798	protein_coding	Cav3	ensembl	4	145582060	145598137	+	-3.29712	0.751258	-4.39507	0.000551231	0.0144497	-0.0593248
ENSRNOG00000009734	protein_coding	Akr1b10	ensembl	4	63040169	63053852	+	5.03177	3.35538	4.36784	0.000581718	0.0150713	-0.0691871
ENSRNOG00000012573	protein_coding	Dlgap2	ensembl	16	74791509	75496407	-	4.10628	1.72822	4.38277	0.000564795	0.0147835	-0.0804441
ENSRNOG00000039725	protein_coding	Ces1a	ensembl	19	13959482	13986370	+	3.94285	2.2209	4.36922	0.000580132	0.0150522	-0.081934
ENSRNOG00000014530	protein_coding	Nav2	ensembl	1	98663759	99322337	+	3.0048	7.22995	4.37073	0.000578409	0.0150522	-0.0880982
ENSRNOG00000068011	protein_coding	NA	ensembl	3	127090749	127092597	-	-2.95509	-4.52221	-4.356	0.000595506	0.0153512	-0.0897998
ENSRNOG00000010992	protein_coding	Hspb3	ensembl	2	45295053	45296145	-	-3.88095	-4.12646	-4.35742	0.000593844	0.0153408	-0.0914914
ENSRNOG00000015248	protein_coding	Abca12	ensembl	9	72823350	72996049	-	4.44678	-1.3633	4.37025	0.000578957	0.0150522	-0.0995277
ENSRNOG00000045992	protein_coding	Tlr8	ensembl	X	27091778	27116549	+	-2.76187	0.79288	-4.35561	0.000595971	0.0153512	-0.105637
ENSRNOG00000029814	protein_coding	Prtn3	ensembl	7	9822122	9831944	-	-4.62781	-3.06973	-4.35139	0.000600976	0.0154578	-0.10581
ENSRNOG00000066573	protein_coding	C4a	ensembl	20	4005731	4020080	+	-4.89136	3.06246	-4.32785	0.000629661	0.0160321	-0.133933
ENSRNOG00000067473	lncRNA	NA	ensembl	11	15912822	15920324	+	-3.82328	-3.76626	-4.33516	0.000620605	0.0159166	-0.136456
ENSRNOG00000013042	protein_coding	Htr1b	ensembl	8	82517360	82534549	-	2.45469	-1.07879	4.36938	0.000579949	0.0150522	-0.141307
ENSRNOG00000007377	protein_coding	Slit3	ensembl	10	19571684	20156634	+	-5.82255	5.19419	-4.32469	0.000633613	0.0160651	-0.147057
ENSRNOG00000059519	protein_coding	Bbox1	ensembl	3	96822655	96871458	-	2.53148	-0.920051	4.36622	0.000583582	0.0150976	-0.153751
ENSRNOG00000022710	protein_coding	Prrg4	ensembl	3	91214653	91243273	-	3.65365	2.75936	4.31958	0.000640067	0.0161826	-0.157019
ENSRNOG00000069023	protein_coding	NA	ensembl	1	93672928	93675279	+	3.4722	-3.19658	4.32717	0.000630511	0.0160321	-0.158209
ENSRNOG00000067479	protein_coding	Hlf	ensembl	10	75154507	75211935	-	-4.74527	-1.29652	-4.32946	0.000627657	0.0160052	-0.168263
ENSRNOG00000025648	protein_coding	Dhrs7l1	ensembl	6	91289200	91312010	-	-3.13449	-4.46567	-4.31226	0.000649432	0.0163961	-0.171139
ENSRNOG00000064432	pseudogene	Rbm43	ensembl	3	36395346	36404816	-	-2.53286	-1.52135	-4.34613	0.000607266	0.015597	-0.171869
ENSRNOG00000001924	protein_coding	Tp63	ensembl	11	74838859	75049398	-	-4.12922	-2.02871	-4.3247	0.000633601	0.0160651	-0.18333
ENSRNOG00000028348	protein_coding	Lhx8	ensembl	2	243244961	243269416	-	-2.72804	-0.264486	-4.33194	0.000624576	0.0159545	-0.198176
ENSRNOG00000013847	protein_coding	Nova2	ensembl	1	78572279	78608021	+	3.94671	-1.09282	4.32391	0.000634591	0.016067	-0.198295
ENSRNOG00000063416	protein_coding	Vom1r19	ensembl	1	60867981	60880375	+	3.66886	-3.29297	4.30091	0.000664214	0.0167455	-0.202136
ENSRNOG00000021916	protein_coding	Slc16a12	ensembl	1	232185907	232262141	-	2.39511	0.439791	4.33178	0.000624769	0.0159545	-0.203778
ENSRNOG00000002046	protein_coding	Cd200r1l	ensembl	11	55842634	55885680	-	2.37792	-1.33356	4.3326	0.000623759	0.0159545	-0.206593
ENSRNOG00000006783	protein_coding	Neb	ensembl	3	36613716	36811574	-	-3.62418	0.915784	-4.29439	0.000672873	0.0169159	-0.218946
ENSRNOG00000024728	protein_coding	Arhgap22	ensembl	16	8476306	8631548	+	2.56903	7.18528	4.29466	0.000672511	0.0169159	-0.220056
ENSRNOG00000047647	protein_coding	Il2ra	ensembl	17	66849974	66898697	-	-3.32997	-4.42022	-4.28589	0.000684316	0.017131	-0.220584
ENSRNOG00000030022	protein_coding	Myo3b	ensembl	3	54820251	55227373	+	3.9812	-2.85494	4.28462	0.000686046	0.0171315	-0.225061
ENSRNOG00000062972	lncRNA	NA	ensembl	14	26365851	26368210	-	-4.26452	-3.40328	-4.28376	0.000687224	0.0171315	-0.233284
ENSRNOG00000004302	protein_coding	Pah	ensembl	7	21933179	21998130	+	-4.63782	-2.76385	-4.27008	0.00070616	0.0174327	-0.259443
ENSRNOG00000034075	protein_coding	Ube2ql1	ensembl	1	33548814	33589174	+	3.79403	-2.64071	4.27062	0.000705404	0.0174327	-0.259897
ENSRNOG00000070789	lncRNA	NA	ensembl	20	42982705	42987217	+	-3.43169	-4.08598	-4.26441	0.000714161	0.0176058	-0.265462
ENSRNOG00000068958	protein_coding	NA	ensembl	10	80711914	80722950	+	2.3642	-1.40846	4.2933	0.000674324	0.0169285	-0.278391
ENSRNOG00000017976	protein_coding	Slco2b1	ensembl	1	153959293	154007353	-	3.80717	-0.978858	4.28151	0.000690306	0.0171363	-0.280073
ENSRNOG00000021674	protein_coding	NA	ensembl	11	33137146	33138061	+	-2.58336	0.115398	-4.27147	0.000704204	0.0174327	-0.281088
ENSRNOG00000002487	protein_coding	Mbnl3	ensembl	X	130648538	130737056	-	-3.1062	-1.63423	-4.28212	0.000689469	0.0171363	-0.282283
ENSRNOG00000067530	lncRNA	NA	ensembl	2	117539737	117589148	+	4.59083	-3.10427	4.25556	0.00072684	0.0178442	-0.282706
ENSRNOG00000015148	protein_coding	Erc2	ensembl	16	2848620	3670776	+	2.43543	-1.5669	4.28705	0.000682742	0.0171157	-0.28499
ENSRNOG00000032626	protein_coding	Mmp3	ensembl	8	4640416	4653961	+	3.30536	9.93621	4.25812	0.000723141	0.0177779	-0.285852
ENSRNOG00000016021	protein_coding	Lims2	ensembl	18	23553937	23592137	+	-3.16362	-0.220855	-4.27063	0.000705385	0.0174327	-0.291424
ENSRNOG00000019318	protein_coding	Syt3	ensembl	1	94881247	94895246	+	2.26973	-1.04077	4.28422	0.000686597	0.0171315	-0.303322
ENSRNOG00000042289	protein_coding	Plcxd2	ensembl	11	54789477	54853344	+	2.40884	-1.20866	4.28232	0.000689193	0.0171363	-0.309215
ENSRNOG00000060687	protein_coding	Slc24a3	ensembl	3	132551595	133051192	+	-3.30884	2.32688	-4.22457	0.000773072	0.018772	-0.319475
ENSRNOG00000007539	protein_coding	Rsad2	ensembl	6	43047658	43059699	-	4.18415	-3.92838	4.23037	0.000764201	0.0186027	-0.321512
ENSRNOG00000028248	protein_coding	Lca5l	ensembl	11	35461118	35495047	-	2.79732	-1.43418	4.26251	0.000716865	0.017648	-0.323303
ENSRNOG00000019190	protein_coding	Ankrd22	ensembl	1	231639314	231670381	-	-3.20484	-3.66619	-4.2369	0.000754326	0.0184174	-0.328376
ENSRNOG00000067772	lncRNA	NA	ensembl	16	29566454	29601587	+	4.06612	-3.92581	4.22213	0.00077683	0.0188376	-0.33602
ENSRNOG00000002365	protein_coding	Itm2a	ensembl	X	72486381	72492363	-	-3.19998	1.74653	-4.21011	0.000795665	0.0191638	-0.347768
ENSRNOG00000002238	protein_coding	Sema5b	ensembl	11	65102031	65225311	-	3.31106	1.11619	4.25323	0.000730209	0.0179022	-0.352094
ENSRNOG00000030645	protein_coding	AABR07041247.1	ensembl	X	116789935	116790456	+	3.46095	-3.98986	4.21056	0.000794946	0.0191638	-0.353638
ENSRNOG00000024280	protein_coding	Ccdc170	ensembl	1	40945961	41085040	+	-4.53707	-3.38738	-4.2173	0.000784339	0.0189574	-0.360213
ENSRNOG00000053086	protein_coding	Selenop	ensembl	2	52498339	52508852	+	-3.6226	4.52335	-4.20652	0.000801366	0.019275	-0.365721
ENSRNOG00000025069	protein_coding	Ly9	ensembl	13	84079458	84100823	-	4.329	-0.744699	4.22981	0.000765051	0.0186027	-0.365948
ENSRNOG00000000940	protein_coding	Flt1	ensembl	12	7297292	7468626	+	4.17794	1.11888	4.23019	0.000764462	0.0186027	-0.370893
ENSRNOG00000063658	lncRNA	NA	ensembl	3	116404250	116413702	-	2.38963	-1.23029	4.23707	0.000754069	0.0184174	-0.3878
ENSRNOG00000042741	protein_coding	Adgb	ensembl	1	4753621	4896190	-	2.34861	0.170706	4.24177	0.000747047	0.0182898	-0.392322
ENSRNOG00000004330	protein_coding	Chrdl1	ensembl	X	106889125	106992921	-	-3.48829	0.482777	-4.2057	0.000802683	0.0192806	-0.400156
ENSRNOG00000016742	protein_coding	Prl7b1	ensembl	17	37206547	37214723	+	4.2067	-3.79634	4.18422	0.000837804	0.0200431	-0.40691
ENSRNOG00000000373	protein_coding	AABR07044900.1	ensembl	20	23623560	25199978	-	3.1081	-3.32791	4.19051	0.000827358	0.0198199	-0.407654
ENSRNOG00000018895	protein_coding	Mchr1	ensembl	7	112761554	112764032	+	-3.05592	-4.07321	-4.18182	0.000841824	0.0201123	-0.41121
ENSRNOG00000066176	protein_coding	Prrg3	ensembl	X	149670257	149677373	+	2.38561	1.31253	4.20147	0.000809472	0.0194175	-0.413364
ENSRNOG00000048389	protein_coding	Fgf18	ensembl	10	17706174	17736818	-	-2.23695	-0.391562	-4.22067	0.000779093	0.0188668	-0.419454
ENSRNOG00000015438	protein_coding	Cesl1	ensembl	19	13796623	13912035	+	2.88218	-1.65758	4.2169	0.000784966	0.0189574	-0.421045
ENSRNOG00000003349	protein_coding	Col23a1	ensembl	10	35549113	35836314	+	-7.08326	1.639	-4.16596	0.000868897	0.0206758	-0.428606
ENSRNOG00000022697	protein_coding	Clec14a	ensembl	6	75881473	75884612	-	-3.25197	-3.31413	-4.1713	0.000859675	0.0204838	-0.462146
ENSRNOG00000007640	protein_coding	Npbwr1	ensembl	5	13495426	13496415	+	4.11339	-3.4708	4.15055	0.000896051	0.0212368	-0.468528
ENSRNOG00000024208	protein_coding	Prss48	ensembl	2	171377970	171387020	-	3.42739	-2.94848	4.14788	0.000900839	0.0213218	-0.485498
ENSRNOG00000008050	protein_coding	Stac3	ensembl	7	63343186	63350589	+	-2.42375	-1.19429	-4.17553	0.000852454	0.0203389	-0.501824
ENSRNOG00000020196	protein_coding	Scgb1a1	ensembl	1	205977060	205980610	-	-3.38782	-3.52234	-4.14042	0.000914367	0.0215275	-0.503366
ENSRNOG00000019412	protein_coding	Rhbg	ensembl	2	173704562	173717321	-	-4.29988	-1.62388	-4.15113	0.000895014	0.0212368	-0.505976
ENSRNOG00000066614	protein_coding	RGD1561143	ensembl	12	17723741	17828007	-	4.23133	2.62674	4.13752	0.00091968	0.0215955	-0.515931
ENSRNOG00000063012	protein_coding	NA	ensembl	12	18251783	18257788	-	4.38716	-2.44053	4.14304	0.000909587	0.0214434	-0.515951
ENSRNOG00000013162	protein_coding	Zcchc12	ensembl	X	115433259	115436692	+	2.52889	1.09396	4.15134	0.000894631	0.0212368	-0.516176
ENSRNOG00000010047	protein_coding	Ddit4l	ensembl	2	226128276	226131375	+	3.8045	3.62938	4.1146	0.000962807	0.0223429	-0.519427
ENSRNOG00000018953	protein_coding	Cblc	ensembl	1	79439977	79456755	-	-3.12925	-4.49238	-4.12014	0.0009522	0.0222537	-0.525352
ENSRNOG00000039698	protein_coding	Prss22	ensembl	10	13029153	13033863	-	4.3719	-2.51615	4.12056	0.000951397	0.0222537	-0.525773
ENSRNOG00000064444	pseudogene	NA	ensembl	1	85659259	85660379	+	3.45127	-3.68199	4.11785	0.000956569	0.0222853	-0.530501
ENSRNOG00000006926	protein_coding	Atp6v0d2	ensembl	5	33336264	33385354	-	3.9937	-1.9202	4.13788	0.000919019	0.0215955	-0.53357
ENSRNOG00000003969	protein_coding	Fam20a	ensembl	10	94642850	94697672	-	-3.55905	1.87932	-4.11187	0.000968071	0.0224066	-0.540057
ENSRNOG00000018247	protein_coding	Dhx58	ensembl	10	85620357	85631525	-	-2.30775	0.0041475	-4.14381	0.000908192	0.0214389	-0.55018
ENSRNOG00000062448	lncRNA	NA	ensembl	8	63121333	63139302	+	-3.07244	-3.61322	-4.1151	0.000961842	0.0223429	-0.553029
ENSRNOG00000066314	protein_coding	Bean1	ensembl	19	739551	787537	-	2.18862	0.756569	4.14551	0.000905119	0.0213947	-0.553524
ENSRNOG00000021157	protein_coding	Ctss	ensembl	2	183086437	183114483	+	-3.03321	0.619138	-4.11921	0.000953964	0.0222537	-0.559443
ENSRNOG00000017767	protein_coding	Irag1	ensembl	1	164981716	165094176	-	-6.35332	0.64292	-4.09606	0.000999196	0.022933	-0.561053
ENSRNOG00000001270	protein_coding	Hvcn1	ensembl	12	34335190	34370141	-	4.10246	4.43129	4.08437	0.00102284	0.0233405	-0.571277
ENSRNOG00000012942	protein_coding	Satb1	ensembl	9	4680920	4753251	-	2.39402	0.976404	4.12227	0.000948139	0.0222344	-0.59243
ENSRNOG00000022239	protein_coding	Trarg1	ensembl	10	61521107	61541494	+	-5.14756	2.19501	-4.07473	0.00104278	0.0237346	-0.59881
ENSRNOG00000020164	protein_coding	Ifitm10	ensembl	1	197507503	197525151	-	3.66048	1.34116	4.10722	0.000977125	0.0225283	-0.610004
ENSRNOG00000027309	protein_coding	AABR07026805.1	ensembl	17	267508	454102	+	-3.40618	-2.43796	-4.09717	0.000996967	0.0229313	-0.616078
ENSRNOG00000036711	protein_coding	Spn	ensembl	1	181746429	181759628	-	2.32574	-1.07136	4.11958	0.000953267	0.0222537	-0.622127
ENSRNOG00000009288	protein_coding	Fgf14	ensembl	15	101045036	101679900	-	-2.37295	-1.27364	-4.11321	0.000965483	0.0223758	-0.62332
ENSRNOG00000029147	protein_coding	Rbm11	ensembl	11	14234890	14244090	+	2.17865	0.246401	4.116	0.000960112	0.0223386	-0.623943
ENSRNOG00000065910	lncRNA	NA	ensembl	1	143276338	143279805	-	-3.42546	-2.80159	-4.08832	0.0010148	0.0232165	-0.628363
ENSRNOG00000054560	protein_coding	Sh2d3c	ensembl	3	16010625	16046484	+	-3.49931	-1.14054	-4.09707	0.000997182	0.0229313	-0.63085
ENSRNOG00000025371	protein_coding	Spry1	ensembl	2	120556706	120566189	+	-3.61415	4.31755	-4.04887	0.00109826	0.0246893	-0.636016
ENSRNOG00000022844	protein_coding	Pdzrn4	ensembl	7	123816961	123965491	+	2.09102	0.0976974	4.11046	0.000970805	0.0224407	-0.641497
ENSRNOG00000055078	protein_coding	Cyp4b1	ensembl	5	129139038	129156348	-	-4.47303	3.79219	-4.04181	0.00111392	0.024833	-0.64772
ENSRNOG00000026207	protein_coding	RGD1559810	ensembl	20	33996224	33997432	-	-2.87597	-1.97618	-4.09326	0.0010048	0.0230173	-0.649137
ENSRNOG00000020655	protein_coding	Ucn2	ensembl	8	109638285	109639172	+	4.20924	-1.38716	4.07688	0.00103832	0.0236632	-0.649243
ENSRNOG00000048472	protein_coding	Comp	ensembl	16	19047207	19055845	-	-3.32058	2.4063	-4.0447	0.00110749	0.0247952	-0.649409
ENSRNOG00000062779	protein_coding	NA	ensembl	12	17787127	17798094	+	2.54236	0.0452037	4.1078	0.000975987	0.0225283	-0.649458
ENSRNOG00000069437	lncRNA	NA	ensembl	3	105821651	105824102	+	-3.75558	-3.51389	-4.0484	0.0010993	0.0246893	-0.667267
ENSRNOG00000064625	lncRNA	NA	ensembl	9	20032253	20033722	+	2.6514	0.454249	4.09574	0.000999832	0.022933	-0.668685
ENSRNOG00000020242	protein_coding	Art5	ensembl	1	156473362	156483324	-	-3.97006	-3.582	-4.04201	0.00111348	0.024833	-0.67724
ENSRNOG00000017477	protein_coding	Mmp23	ensembl	5	166239644	166242433	-	-5.00234	2.70986	-4.0229	0.00115699	0.0256136	-0.686909
ENSRNOG00000063514	lncRNA	NA	ensembl	13	43945144	43946212	+	-3.08617	-1.66457	-4.0701	0.00105252	0.0238951	-0.687171
ENSRNOG00000046468	protein_coding	Ptgfr	ensembl	2	240733375	240765650	-	-3.9931	4.85082	-4.01942	0.0011651	0.025729	-0.69035
ENSRNOG00000047491	protein_coding	AABR07037520.1	ensembl	X	19563794	19567126	-	2.23836	-0.212681	4.08553	0.00102048	0.0233165	-0.692191
ENSRNOG00000018693	protein_coding	Asgr1	ensembl	10	54776024	54779631	+	3.96048	1.34548	4.0681	0.00105673	0.0239601	-0.693872
ENSRNOG00000067850	protein_coding	NA	ensembl	2	120910598	120912239	-	-3.67107	-3.10743	-4.04702	0.00110235	0.0247111	-0.693958
ENSRNOG00000001806	protein_coding	Fetub	ensembl	11	78082156	78095135	-	-3.1719	-4.16378	-4.02926	0.00114232	0.0253203	-0.701262
ENSRNOG00000015411	protein_coding	Apobec1	ensembl	4	155800887	155827390	-	-2.68493	-1.63785	-4.06566	0.00106191	0.0240469	-0.708544
ENSRNOG00000069871	lncRNA	NA	ensembl	19	34044546	34046564	+	2.33443	-1.43961	4.07083	0.00105098	0.0238906	-0.708616
ENSRNOG00000067170	lncRNA	NA	ensembl	11	25047618	25056131	+	-3.88525	1.69392	-4.01873	0.00116671	0.0257327	-0.709986
ENSRNOG00000018262	protein_coding	Ampd3	ensembl	1	164885320	164929887	+	3.42004	3.8879	4.00745	0.00119343	0.0262246	-0.710302
ENSRNOG00000027873	protein_coding	RT1-M1-4	ensembl	20	1889164	1893815	-	-3.24122	-3.04913	-4.04076	0.00111628	0.0248358	-0.71403
ENSRNOG00000070827	protein_coding	NA	ensembl	4	162256746	162267063	-	2.32245	1.21467	4.04809	0.00109998	0.0246893	-0.717745
ENSRNOG00000006224	protein_coding	Klhl31	ensembl	8	78515514	78538873	+	-2.47534	0.477138	-4.04144	0.00111476	0.024833	-0.719499
ENSRNOG00000001525	protein_coding	Igsf11	ensembl	11	61733144	61868348	-	4.04212	-0.550514	4.05413	0.00108673	0.0245466	-0.719716
ENSRNOG00000010232	protein_coding	Enpp5	ensembl	9	16910831	16917480	-	2.70842	0.688178	4.05088	0.00109384	0.0246758	-0.723351
ENSRNOG00000018478	protein_coding	Myo3a	ensembl	17	84543552	84759042	+	-3.31724	-2.85529	-4.03846	0.00112144	0.0249195	-0.725709
ENSRNOG00000067040	protein_coding	NA	ensembl	3	138654777	138675861	-	3.27478	4.21717	3.99656	0.00121982	0.0265748	-0.729221
ENSRNOG00000000277	protein_coding	Tet1	ensembl	20	25768120	25833052	+	-3.12364	0.211925	-4.03009	0.00114043	0.0253099	-0.730404
ENSRNOG00000065916	lncRNA	NA	ensembl	3	147154097	147160490	+	-2.43924	-0.222781	-4.04944	0.001097	0.0246893	-0.731898
ENSRNOG00000049951	protein_coding	NEWGENE_1310680	ensembl	1	202388240	202392182	-	3.90701	2.78866	4.01779	0.00116892	0.0257494	-0.738048
ENSRNOG00000033653	protein_coding	Mpp3	ensembl	10	86945714	86974737	-	2.38881	0.0932876	4.05726	0.00107993	0.024424	-0.749704
ENSRNOG00000047124	protein_coding	AABR07005775.1	ensembl	1	181026608	181044838	-	-6.17218	1.09037	-3.98778	0.00124154	0.0269489	-0.757372
ENSRNOG00000054955	protein_coding	Adgra1	ensembl	1	194629726	194672550	+	3.78547	-2.71676	4.00508	0.00119912	0.0262847	-0.760577
ENSRNOG00000028668	protein_coding	Slc28a2	ensembl	3	109366996	109387702	+	2.17162	0.199958	4.04232	0.00111277	0.024833	-0.766416
ENSRNOG00000055564	protein_coding	RGD1564664	ensembl	3	79920129	79921523	-	-5.39951	0.392272	-3.99546	0.00122252	0.026601	-0.7676
ENSRNOG00000022337	protein_coding	Slitrk6	ensembl	15	87563322	87570393	-	3.56273	-2.32416	4.00977	0.00118788	0.0261349	-0.778405
ENSRNOG00000060460	protein_coding	Clec1a	ensembl	4	162877346	162901247	-	3.59465	-2.64989	4.0015	0.00120779	0.0264097	-0.778415
ENSRNOG00000026493	protein_coding	Cdnf	ensembl	17	74713564	74728639	-	-2.44201	0.418124	-4.00564	0.00119779	0.0262847	-0.779649
ENSRNOG00000000487	protein_coding	Grm4	ensembl	20	5481124	5572821	-	5.34921	-0.818598	3.9977	0.00121705	0.0265468	-0.780224
ENSRNOG00000065491	lncRNA	NA	ensembl	2	209776665	209794717	-	-2.95531	-3.99888	-3.98449	0.00124977	0.0270288	-0.780594
ENSRNOG00000003722	protein_coding	Dusp27	ensembl	13	78349365	78378458	-	-4.66653	-1.44095	-4.00346	0.00120304	0.0263381	-0.786424
ENSRNOG00000012749	protein_coding	C1qb	ensembl	5	149118846	149124407	-	-3.14344	-4.32292	-3.97961	0.00126209	0.027229	-0.787129
ENSRNOG00000006426	protein_coding	Syt1	ensembl	7	43815785	44357803	-	3.72905	-2.60539	4.00064	0.00120987	0.0264226	-0.794393
ENSRNOG00000004149	protein_coding	Mgat4c	ensembl	7	37260321	37474571	+	3.74674	-2.59561	3.98471	0.00124923	0.0270288	-0.799272
ENSRNOG00000005053	protein_coding	Egln3	ensembl	6	71650297	71675766	-	2.5593	2.38342	3.97333	0.00127812	0.0275415	-0.802397
ENSRNOG00000042137	protein_coding	Sting1	ensembl	18	27332119	27338335	-	2.16376	0.35611	4.02055	0.00116245	0.0257025	-0.807338
ENSRNOG00000031716	protein_coding	Ecm2	ensembl	17	15120196	15152516	-	-3.06737	-0.215019	-3.99371	0.00122682	0.026662	-0.814048
ENSRNOG00000059166	protein_coding	Ldb3	ensembl	16	9855927	9918532	-	-2.7284	0.322428	-3.9853	0.00124775	0.0270288	-0.814088
ENSRNOG00000016243	protein_coding	Casq2	ensembl	2	189525960	189582267	+	-5.87862	-0.34061	-3.96187	0.00130791	0.0281035	-0.82894
ENSRNOG00000027542	protein_coding	D7Ertd443e	ensembl	1	189059746	189293435	-	2.22987	1.44297	3.98001	0.00126106	0.027229	-0.837996
ENSRNOG00000032729	protein_coding	Bex2	ensembl	X	99019000	99021503	-	3.53366	-2.39016	3.96465	0.00130063	0.0279926	-0.859116
ENSRNOG00000003030	protein_coding	Awat2	ensembl	X	65481929	65527625	-	-3.4147	-3.18789	-3.9564	0.00132239	0.0283239	-0.86004
ENSRNOG00000063726	protein_coding	Zfp42l	ensembl	4	157334760	157345452	+	3.18105	-3.26835	3.9428	0.00135906	0.0289699	-0.862104
ENSRNOG00000029763	protein_coding	AABR07033236.1	ensembl	11	13725306	13727228	+	-3.50237	-4.17014	-3.93724	0.00137433	0.0292605	-0.869392
ENSRNOG00000017073	protein_coding	Ca9	ensembl	5	57763206	57769838	+	-2.37733	1.15989	-3.94926	0.0013415	0.0286298	-0.874055
ENSRNOG00000021294	protein_coding	Mstn	ensembl	9	48452533	48458933	-	-3.64914	-2.16696	-3.95687	0.00132112	0.0283239	-0.883476
ENSRNOG00000037710	protein_coding	Calr4	ensembl	5	123987474	124022417	+	-3.08214	-4.32061	-3.92698	0.00140303	0.0298001	-0.885427
ENSRNOG00000056550	protein_coding	Epb41l4b	ensembl	5	71694331	71851990	-	-3.84313	-0.251301	-3.9535	0.00133011	0.0284551	-0.896613
ENSRNOG00000063238	lncRNA	NA	ensembl	2	209823763	209826790	-	-2.94994	-0.972149	-3.96148	0.00130894	0.0281035	-0.897769
ENSRNOG00000049442	protein_coding	AABR07026317.1	ensembl	16	66797875	66808775	+	-3.72718	-1.43964	-3.95009	0.00133926	0.0286163	-0.903244
ENSRNOG00000017646	protein_coding	RGD1309651	ensembl	19	48660288	48686349	-	-3.5956	-3.51549	-3.92407	0.00141128	0.0299394	-0.916485
ENSRNOG00000026235	protein_coding	Hk3	ensembl	17	9599865	9614863	+	4.89164	3.80607	3.90305	0.00147229	0.0308297	-0.91721
ENSRNOG00000005166	protein_coding	Nhlh1	ensembl	13	84517289	84525094	-	4.06615	-3.07199	3.91125	0.00144819	0.0304324	-0.925185
ENSRNOG00000026941	protein_coding	Tril	ensembl	4	82922328	82927172	-	-9.51269	1.98379	-3.88685	0.00152116	0.0315194	-0.932249
ENSRNOG00000020948	protein_coding	Pth1r	ensembl	8	110697485	110719729	-	-2.56807	1.02186	-3.91254	0.00144442	0.0304084	-0.935332
ENSRNOG00000066918	lncRNA	NA	ensembl	9	23830201	23832820	-	2.4868	2.19621	3.89935	0.00148332	0.0310242	-0.939916
ENSRNOG00000019112	protein_coding	Chp2	ensembl	1	176757876	176772139	+	3.96107	-2.71727	3.89547	0.00149495	0.0311212	-0.941646
ENSRNOG00000069744	protein_coding	NA	ensembl	4	162150446	162231395	-	2.33646	0.912013	3.93515	0.00138014	0.0293491	-0.942684
ENSRNOG00000009597	protein_coding	Cyp4a1	ensembl	5	129123336	129137464	+	-3.5315	-2.94391	-3.92079	0.00142061	0.0300263	-0.948008
ENSRNOG00000068703	protein_coding	Ifna1	ensembl	5	103097356	103097925	+	3.444	-2.96618	3.90649	0.00146213	0.0306892	-0.949961
ENSRNOG00000009589	protein_coding	Angptl7	ensembl	5	158932794	158937324	-	-2.40074	0.430408	-3.92299	0.00141434	0.0299394	-0.954246
ENSRNOG00000066279	protein_coding	NA	ensembl	20	36411605	36413032	+	-3.23525	-3.39255	-3.90321	0.00147183	0.0308297	-0.959787
ENSRNOG00000060984	protein_coding	Dnah7	ensembl	9	54960440	55262297	-	2.89524	1.13763	3.92027	0.00142211	0.0300263	-0.962351
ENSRNOG00000005046	protein_coding	Tspan13	ensembl	6	52738758	52765547	-	-2.2544	0.447563	-3.91223	0.00144533	0.0304084	-0.96945
ENSRNOG00000002863	protein_coding	Cacna1e	ensembl	13	66581920	66894450	-	3.18086	-2.59514	3.89707	0.00149013	0.0310936	-0.971139
ENSRNOG00000017226	protein_coding	Slc2a4	ensembl	10	54666015	54671565	-	-2.46185	-0.00249721	-3.915	0.00143728	0.0303106	-0.975933
ENSRNOG00000049929	protein_coding	AABR07030494.1	ensembl	10	87574943	87575317	-	-2.83191	-1.09959	-3.92289	0.00141463	0.0299394	-0.978151
ENSRNOG00000067576	protein_coding	NA	ensembl	2	45352587	45393233	+	3.26554	-3.49347	3.89547	0.00149494	0.0311212	-0.980352
ENSRNOG00000032508	protein_coding	Acot5	ensembl	6	103701908	103708696	+	-3.50822	-3.43148	-3.88706	0.0015205	0.0315194	-0.99167
ENSRNOG00000069960	rRNA	5_8S_rRNA	ensembl	3	2234750	2234902	+	3.3176	-2.70722	3.88413	0.00152951	0.0316408	-0.993295
ENSRNOG00000015724	protein_coding	Gucy2g	ensembl	1	254239174	254280277	-	3.3641	-1.48286	3.88932	0.0015136	0.0314358	-1.00197
ENSRNOG00000012804	protein_coding	C1qc	ensembl	5	149127415	149131017	-	-3.28073	-4.22836	-3.86263	0.00159727	0.0329048	-1.00703
ENSRNOG00000064762	lncRNA	NA	ensembl	3	36394431	36404939	+	-2.32248	0.151677	-3.8928	0.00150301	0.0312523	-1.00719
ENSRNOG00000012008	protein_coding	S100a3	ensembl	2	176049520	176089702	+	-2.24077	0.114671	-3.89715	0.00148989	0.0310936	-1.01874
ENSRNOG00000002771	protein_coding	Ereg	ensembl	14	17027287	17041062	-	3.57544	3.4262	3.84345	0.0016603	0.0339285	-1.02262
ENSRNOG00000010698	protein_coding	Car1	ensembl	2	86861897	86872208	+	-2.7125	-4.58763	-3.85033	0.0016374	0.0335375	-1.02459
ENSRNOG00000064053	lncRNA	Ctxnd1	ensembl	1	138495716	138547754	+	-3.70771	1.61763	-3.85153	0.00163344	0.033495	-1.02898
ENSRNOG00000064860	lncRNA	NA	ensembl	20	33997611	34015126	+	-2.76842	-2.33224	-3.88378	0.00153058	0.0316408	-1.03839
ENSRNOG00000042230	protein_coding	RGD1307182	ensembl	9	12681535	12690629	-	3.65566	-2.3703	3.86344	0.00159466	0.0328892	-1.03939
ENSRNOG00000062002	protein_coding	Kcna3	ensembl	2	194632196	194650138	+	2.94284	3.59074	3.81956	0.0017423	0.0350805	-1.04832
ENSRNOG00000068399	protein_coding	Itgad	ensembl	1	182759740	182788161	+	-4.31026	-1.27104	-3.859	0.00160901	0.0331084	-1.0505
ENSRNOG00000063179	lncRNA	NA	ensembl	14	42054617	42113743	+	-3.32864	-2.64792	-3.85761	0.00161352	0.0331629	-1.05337
ENSRNOG00000004459	protein_coding	Sdr9c7	ensembl	7	63707071	63721480	+	-3.57522	-3.99251	-3.83824	0.00167785	0.0342008	-1.05566
ENSRNOG00000025619	protein_coding	Ap1g2	ensembl	15	28571568	28589004	-	4.3831	-3.56199	3.84262	0.00166306	0.0339458	-1.05936
ENSRNOG00000001959	protein_coding	Mx1	ensembl	11	36799660	36823507	-	4.02782	-0.910681	3.86778	0.00158077	0.0326405	-1.0667
ENSRNOG00000069098	protein_coding	NA	ensembl	7	7400301	7400788	-	3.76191	-3.71745	3.82624	0.00171897	0.0348077	-1.06856
ENSRNOG00000068905	protein_coding	NA	ensembl	7	31598053	31650903	+	-2.90461	-2.87069	-3.85387	0.00162575	0.0333757	-1.07373
ENSRNOG00000019490	protein_coding	Slc20a2	ensembl	16	69460462	69521711	-	2.41049	6.99828	3.8017	0.00180628	0.0361643	-1.07843
ENSRNOG00000015333	protein_coding	AABR07070225.1	ensembl	8	55904379	55904639	-	3.02319	-3.62307	3.8239	0.00172712	0.0348537	-1.07944
ENSRNOG00000010658	protein_coding	Cth	ensembl	2	246975894	247002234	-	-3.0009	1.68149	-3.82468	0.0017244	0.0348537	-1.08194
ENSRNOG00000023561	protein_coding	Ano2	ensembl	4	158496014	158855651	+	5.43093	-1.54629	3.83778	0.00167939	0.0342008	-1.08805
ENSRNOG00000027592	protein_coding	Rerg	ensembl	4	169982279	170089715	-	-3.84673	-0.673692	-3.84548	0.00165351	0.0338286	-1.08815
ENSRNOG00000000547	protein_coding	Tspyl4	ensembl	20	38098677	38103053	+	-3.72801	2.17988	-3.81388	0.00176242	0.0354455	-1.08882
ENSRNOG00000021441	protein_coding	Reln	ensembl	4	12736130	13162211	+	2.61226	7.85235	3.78955	0.0018512	0.0367741	-1.10145
ENSRNOG00000014641	protein_coding	Rpl3l	ensembl	10	13753886	13764457	+	-3.03391	-3.2254	-3.82852	0.00171107	0.0346872	-1.10609
ENSRNOG00000039210	protein_coding	4930402F06Rik	ensembl	3	18713197	18729441	-	3.07171	-2.3766	3.83606	0.00168522	0.0342411	-1.10953
ENSRNOG00000062544	protein_coding	Adgrf1	ensembl	9	17660930	17711704	-	-2.61691	-4.61343	-3.80181	0.0018059	0.0361643	-1.11425
ENSRNOG00000014149	protein_coding	Npy1r	ensembl	16	23037789	23046759	-	2.56789	2.23005	3.79926	0.00181524	0.0362931	-1.12657
ENSRNOG00000015957	protein_coding	F13a1	ensembl	17	27815702	27992700	+	5.93363	6.02548	3.77118	0.0019212	0.0376776	-1.1328
ENSRNOG00000017333	protein_coding	Syt4	ensembl	18	23038378	23046332	-	3.61343	-3.36932	3.80496	0.00179445	0.0360084	-1.13749
ENSRNOG00000038957	protein_coding	RGD1305184	ensembl	18	53851449	53852696	+	-2.93715	-4.1428	-3.79327	0.00183733	0.0365827	-1.1448
ENSRNOG00000046475	miRNA	Mir148a	ensembl	4	80333762	80333858	-	-3.0176	-4.13664	-3.78791	0.00185734	0.0368549	-1.14934
ENSRNOG00000002754	protein_coding	Areg	ensembl	14	16972187	16981535	-	5.21562	3.93108	3.77871	0.00189218	0.0372554	-1.14979
ENSRNOG00000057832	protein_coding	Rnf125	ensembl	18	12253852	12275983	+	-2.42123	-0.239791	-3.82943	0.00170795	0.0346634	-1.15305
ENSRNOG00000010665	protein_coding	Ccr7	ensembl	10	84097381	84108309	-	-3.07867	-3.10985	-3.81217	0.00176852	0.035528	-1.15506
ENSRNOG00000026518	protein_coding	Tmem156	ensembl	14	43223381	43252449	+	3.02123	-2.73589	3.79753	0.0018216	0.0363482	-1.15695
ENSRNOG00000023686	protein_coding	Upk3b	ensembl	12	20631525	20637724	-	-3.5672	-3.57448	-3.78534	0.00186701	0.0370054	-1.15937
ENSRNOG00000017959	protein_coding	Cfap100	ensembl	4	122914698	122938580	-	-2.556	-0.00692251	-3.82297	0.00173034	0.0348792	-1.17279
ENSRNOG00000007951	protein_coding	Galnt14	ensembl	6	21755195	21972192	+	2.47706	-1.33597	3.82428	0.00172579	0.0348537	-1.17342
ENSRNOG00000047125	protein_coding	Foxl1	ensembl	19	49197400	49198425	+	2.13671	-0.748673	3.83616	0.00168491	0.0342411	-1.17752
ENSRNOG00000042025	protein_coding	Lrrc37a	ensembl	10	88396663	88433323	-	3.20919	-3.62476	3.77614	0.00190206	0.0374085	-1.18664
ENSRNOG00000014465	protein_coding	Oca2	ensembl	1	107116278	107446074	+	3.06729	-2.68653	3.77979	0.00188805	0.0372484	-1.20277
ENSRNOG00000006235	protein_coding	Nell2	ensembl	7	126198851	126733503	-	-3.84785	-2.25638	-3.77095	0.00192209	0.0376776	-1.20851
ENSRNOG00000062546	pseudogene	NA	ensembl	1	99265868	99266201	-	3.72117	-1.85719	3.78107	0.00188317	0.0372429	-1.2089
ENSRNOG00000002436	protein_coding	Mmd	ensembl	10	75073365	75101528	+	2.53041	7.94307	3.72822	0.00209561	0.0406548	-1.20933
ENSRNOG00000068892	snRNA	U6	ensembl	4	102735624	102735728	+	2.44749	-1.99476	3.79187	0.00184253	0.0366426	-1.22061
ENSRNOG00000065954	lncRNA	NA	ensembl	X	70443462	70468515	-	2.69349	1.33212	3.79323	0.00183746	0.0365827	-1.22138
ENSRNOG00000053691	protein_coding	Lama5	ensembl	3	167270296	167318451	-	2.41177	6.43938	3.71979	0.00213163	0.0411061	-1.22235
ENSRNOG00000017211	protein_coding	Olr152	ensembl	1	158822610	158827602	+	3.15364	-2.76067	3.75912	0.00196862	0.0384627	-1.22946
ENSRNOG00000000782	protein_coding	Trim10	ensembl	20	1689562	1698252	-	-2.20632	-0.674675	-3.79883	0.0018168	0.0362931	-1.23116
ENSRNOG00000046309	protein_coding	Gpr68	ensembl	6	120135436	120166089	-	3.59486	2.46338	3.76775	0.00193456	0.0378803	-1.23274
ENSRNOG00000016075	protein_coding	Dmrt1	ensembl	1	223142859	223241333	+	-3.13623	-3.54477	-3.74724	0.00201649	0.0393548	-1.2332
ENSRNOG00000003245	protein_coding	Cacng1	ensembl	10	92652614	92665783	-	-3.39799	-1.06611	-3.78317	0.00187522	0.0371268	-1.23465
ENSRNOG00000004713	protein_coding	Kcnj16	ensembl	10	95960725	96021702	+	-3.33361	-2.183	-3.77412	0.00190982	0.0375197	-1.23959
ENSRNOG00000002215	protein_coding	Mylk	ensembl	11	65783008	66030261	-	-3.77127	2.6988	-3.72044	0.00212885	0.0410969	-1.2422
ENSRNOG00000023548	protein_coding	Sned1	ensembl	9	93774119	93830694	+	-5.38198	2.94559	-3.7162	0.00214718	0.0413164	-1.24262
ENSRNOG00000013734	protein_coding	Dnai1	ensembl	5	56730179	56800925	+	-2.77402	-4.41395	-3.72797	0.00209664	0.0406548	-1.25415
ENSRNOG00000059900	protein_coding	Bst2	ensembl	16	18217407	18220979	-	-2.44875	-1.68031	-3.77935	0.00188973	0.0372484	-1.25452
ENSRNOG00000018426	protein_coding	NEWGENE_2134	ensembl	1	79346136	79350375	-	-3.89172	-3.99088	-3.72793	0.00209681	0.0406548	-1.26641
ENSRNOG00000016653	protein_coding	Ngef	ensembl	9	88146956	88244914	-	3.23718	0.742486	3.78027	0.00188624	0.0372484	-1.26672
ENSRNOG00000020644	protein_coding	Nsg2	ensembl	10	15601596	15661441	-	-3.29866	-1.97178	-3.76173	0.00195828	0.0383027	-1.27204
ENSRNOG00000015992	protein_coding	Ccl20	ensembl	9	84388904	84391629	+	3.11434	4.10212	3.69582	0.00223761	0.0423243	-1.2781
ENSRNOG00000004084	protein_coding	Lratd1	ensembl	6	36913469	36922319	-	3.76096	-3.60482	3.71286	0.00216176	0.0414179	-1.29674
ENSRNOG00000002827	protein_coding	Rbfox1	ensembl	10	8152198	9686659	-	2.42942	2.42317	3.70073	0.00221547	0.0420825	-1.29728
ENSRNOG00000011016	protein_coding	Slc7a2	ensembl	16	51417493	51470784	-	-2.93275	3.15451	-3.68464	0.00228882	0.0428829	-1.29864
ENSRNOG00000001229	protein_coding	Col18a1	ensembl	20	11474104	11582593	+	-2.69911	6.98552	-3.67476	0.00233508	0.0432489	-1.30216
ENSRNOG00000043113	protein_coding	Fam43b	ensembl	5	150611609	150612601	-	3.4145	-3.63279	3.70413	0.0022003	0.0418409	-1.30308
ENSRNOG00000018780	protein_coding	Sh3rf2	ensembl	18	34046879	34146856	+	-3.39223	-3.57299	-3.70869	0.00218005	0.0416249	-1.31147
ENSRNOG00000064933	protein_coding	Kcnj2	ensembl	10	96060821	96071445	+	-2.93585	3.87399	-3.67035	0.00235604	0.0435843	-1.31232
ENSRNOG00000050024	protein_coding	Ms4a4a	ensembl	1	208046971	208085119	+	-2.77551	-1.15338	-3.74546	0.00202377	0.0394535	-1.32304
ENSRNOG00000069665	lncRNA	NA	ensembl	5	115090086	115118494	-	-3.15005	-2.66476	-3.72175	0.00212321	0.0410325	-1.32441
ENSRNOG00000004645	protein_coding	Galnt5	ensembl	3	42573622	42619881	+	-4.1972	-1.25536	-3.7259	0.00210543	0.0407776	-1.32508
ENSRNOG00000070890	miRNA	Mir542-2	ensembl	X	132802623	132802701	-	-2.9387	-4.5311	-3.68771	0.00227465	0.0427976	-1.33118
ENSRNOG00000004109	protein_coding	Zfpm2	ensembl	7	71678880	72116205	+	-2.4725	1.0959	-3.69701	0.00223221	0.0422672	-1.33241
ENSRNOG00000016091	protein_coding	Tmem169	ensembl	9	73926568	73950576	+	3.87628	-1.73326	3.71494	0.00215267	0.0413773	-1.33304
ENSRNOG00000036869	protein_coding	Tmem88b	ensembl	5	166391080	166393904	-	-3.07146	-2.30428	-3.72427	0.00211241	0.0408683	-1.33699
ENSRNOG00000031851	protein_coding	Ndufa4l2	ensembl	7	63356883	63359010	+	-4.06198	2.27206	-3.68929	0.00226738	0.0427059	-1.33769
ENSRNOG00000013589	protein_coding	Cxcl12	ensembl	4	150388325	150401168	+	-5.06928	5.35871	-3.65088	0.00245082	0.0447867	-1.34773
ENSRNOG00000051435	snRNA	U1	ensembl	14	76207852	76207995	-	4.04924	-3.62887	3.68163	0.00230282	0.0429193	-1.34947
ENSRNOG00000008602	protein_coding	Steap4	ensembl	4	26054671	26099859	-	-5.48262	1.83334	-3.66612	0.00237632	0.0437396	-1.35242
ENSRNOG00000027319	protein_coding	Ephx3	ensembl	7	11206812	11212122	-	3.12577	-2.42498	3.71119	0.00216906	0.0414932	-1.35524
ENSRNOG00000014652	protein_coding	Aqp8	ensembl	1	177993305	177999158	+	3.71355	-2.39022	3.68526	0.00228599	0.0428749	-1.3573
ENSRNOG00000004298	protein_coding	Dpys	ensembl	7	70835789	70929231	-	3.29797	-0.0755164	3.73519	0.00206623	0.0402373	-1.35799
ENSRNOG00000020980	protein_coding	AABR07006278.1	ensembl	1	208368386	208386814	+	-3.12503	-3.87799	-3.68238	0.00229931	0.0429193	-1.36255
ENSRNOG00000008880	protein_coding	Nrk	ensembl	X	102365765	102459657	+	-2.7891	0.273792	-3.71089	0.00217036	0.0414932	-1.36801
ENSRNOG00000015554	protein_coding	Ankdd1a	ensembl	8	66017773	66042651	-	3.24503	1.39101	3.71369	0.00215813	0.0414072	-1.36887
ENSRNOG00000018712	protein_coding	Camk2a	ensembl	18	54378784	54438994	+	-2.32651	-0.0273524	-3.71351	0.00215888	0.0414072	-1.3734
ENSRNOG00000013279	protein_coding	Scd3	ensembl	1	243078774	243114229	+	3.66742	-2.47891	3.6819	0.00230159	0.0429193	-1.38165
ENSRNOG00000070389	lncRNA	NA	ensembl	11	3692631	3693841	-	-2.73465	1.92613	-3.64763	0.00246703	0.0450366	-1.3864
ENSRNOG00000003954	protein_coding	Il2rg	ensembl	X	66392542	66399823	-	2.06122	-0.468211	3.72873	0.00209344	0.0406548	-1.38991
ENSRNOG00000017403	protein_coding	Apobr	ensembl	1	181168916	181173528	+	-3.25298	-1.388	-3.69772	0.00222904	0.042252	-1.39104
ENSRNOG00000019659	protein_coding	Aspa	ensembl	10	57892104	57945272	-	-2.15149	0.463518	-3.69048	0.00226193	0.0427048	-1.39111
ENSRNOG00000011227	protein_coding	Atp1b2	ensembl	10	54318701	54324933	-	-3.60406	-2.2173	-3.6753	0.00233254	0.0432468	-1.39161
ENSRNOG00000063366	lncRNA	NA	ensembl	1	72977973	72981909	-	-2.86668	-4.1101	-3.66007	0.00240563	0.0441877	-1.39794
ENSRNOG00000019920	protein_coding	Doc2a	ensembl	1	181458390	181462030	+	2.09575	-0.00720575	3.71853	0.00213706	0.0411662	-1.40065
ENSRNOG00000005336	protein_coding	Prss27	ensembl	10	13069959	13077322	+	2.68099	-1.97374	3.68286	0.0022971	0.0429193	-1.40097
ENSRNOG00000002746	protein_coding	Fstl1	ensembl	11	62779783	62948677	-	-2.2274	10.0967	-3.61809	0.00261923	0.0471382	-1.40278
ENSRNOG00000028189	protein_coding	NA	ensembl	X	117556991	117756126	+	2.75783	-2.17939	3.69035	0.00226252	0.0427048	-1.40941
ENSRNOG00000062276	protein_coding	AABR07044631.2	ensembl	20	13043257	13071450	-	-2.80484	2.93237	-3.62123	0.00260261	0.0470293	-1.41084
ENSRNOG00000049949	protein_coding	Hapln4	ensembl	16	19333106	19341243	-	2.43076	2.32654	3.64445	0.00248299	0.0452187	-1.4137
ENSRNOG00000015075	protein_coding	Stc1	ensembl	15	44299621	44310264	+	-3.47454	4.12056	-3.6132	0.00264531	0.0473972	-1.41736
ENSRNOG00000071175	protein_coding	NA	ensembl	18	39437216	39437646	-	-3.11344	-2.78087	-3.67819	0.00231891	0.0431289	-1.42064
ENSRNOG00000021217	protein_coding	Itga10	ensembl	2	184182869	184202172	+	1.9809	-0.867128	3.70827	0.00218192	0.0416249	-1.42675
ENSRNOG00000031595	protein_coding	Stmnd1	ensembl	17	18394346	18437412	-	1.92939	-1.04032	3.70417	0.00220012	0.0418409	-1.42837
ENSRNOG00000011334	protein_coding	Tmem63c	ensembl	6	106672934	106736990	+	2.04159	-0.575017	3.70703	0.00218738	0.0416844	-1.43178
ENSRNOG00000004013	protein_coding	Grip1	ensembl	7	54934250	55592273	+	2.36817	5.28603	3.6071	0.0026782	0.0478178	-1.43286
ENSRNOG00000023303	protein_coding	Dpep2	ensembl	19	33885478	33891954	-	-2.53391	-1.59862	-3.68294	0.00229674	0.0429193	-1.43394
ENSRNOG00000006931	protein_coding	Eepd1	ensembl	8	23957255	24064340	+	-2.40057	1.38659	-3.63784	0.00251646	0.0456579	-1.43566
ENSRNOG00000015078	protein_coding	Ifitm3	ensembl	1	196111043	196112203	-	-2.18574	7.7082	-3.59715	0.00273278	0.0484469	-1.43923
ENSRNOG00000037080	protein_coding	Adamts17	ensembl	1	120445749	120768202	+	-2.65979	-2.01788	-3.67622	0.00232819	0.0432112	-1.44118
ENSRNOG00000032112	Mt_tRNA	AY172581.14	RefSeq	MT	2665	2739	+	2.18194	-0.45387	3.70023	0.00221773	0.0420825	-1.4422
ENSRNOG00000002045	protein_coding	Anxa3	ensembl	14	12719795	12781617	-	-3.47095	-2.16188	-3.65621	0.00242452	0.0444429	-1.44452
ENSRNOG00000015232	protein_coding	Pip5k1b	ensembl	1	221914159	222183672	-	1.88555	0.587761	3.68952	0.00226634	0.0427059	-1.44675
ENSRNOG00000008312	protein_coding	Stra6	ensembl	8	58549736	58568860	+	-2.79944	-3.78636	-3.63911	0.00251	0.0455872	-1.44909
ENSRNOG00000004503	protein_coding	L3hypdh	ensembl	6	90636310	90647106	-	-2.18774	0.826724	-3.66196	0.00239644	0.0440643	-1.44971
ENSRNOG00000027924	protein_coding	Fam83g	ensembl	10	46363051	46388019	+	3.14921	-0.330871	3.67719	0.00232361	0.0431711	-1.45236
ENSRNOG00000016151	protein_coding	Ankrd23	ensembl	9	38773240	38779839	-	-2.1512	0.187557	-3.66792	0.00236769	0.0436258	-1.45785
ENSRNOG00000010805	protein_coding	Fabp4	ensembl	2	91580885	91585578	+	-4.37895	4.61204	-3.59313	0.00275515	0.0487949	-1.45843
ENSRNOG00000016362	protein_coding	Gpr4	ensembl	1	78865409	78876599	+	2.8231	0.5275	3.68674	0.00227914	0.0428367	-1.45884
ENSRNOG00000029740	protein_coding	Slc35g1	ensembl	1	236163175	236170262	+	1.94721	0.776942	3.66971	0.00235911	0.0435843	-1.46297
ENSRNOG00000005723	protein_coding	Grin3a	ensembl	5	64009980	64206085	-	-2.99265	-1.08809	-3.66928	0.00236115	0.0435843	-1.46361
ENSRNOG00000011120	protein_coding	Radx	ensembl	X	103089284	103176838	+	3.50817	-2.93132	3.63211	0.00254582	0.0460966	-1.46443
ENSRNOG00000019270	protein_coding	P2ry6	ensembl	1	155295111	155330808	-	2.25208	-0.149421	3.68563	0.00228423	0.0428749	-1.47034
ENSRNOG00000031024	protein_coding	Sirpd	ensembl	2	85513491	85702289	+	3.46719	-3.45822	3.6129	0.00264694	0.0473972	-1.47554
ENSRNOG00000016827	protein_coding	Slc38a3	ensembl	8	108323894	108339988	-	-2.77725	-0.572249	-3.65184	0.00244604	0.0447452	-1.48068
ENSRNOG00000049880	protein_coding	Tmem200c	ensembl	9	108805787	108812226	+	-2.93756	-0.169272	-3.64198	0.00249544	0.045369	-1.48403
ENSRNOG00000017386	protein_coding	Il11	ensembl	1	69068137	69076129	+	1.70114	0.537523	3.68013	0.00230985	0.0430052	-1.48867
ENSRNOG00000006549	protein_coding	Fndc9	ensembl	10	30667091	30667771	+	3.60824	-3.08289	3.60705	0.00267848	0.0478178	-1.49446
ENSRNOG00000014702	protein_coding	Elovl2	ensembl	17	23544568	23584848	+	2.21162	-1.80677	3.65937	0.00240901	0.0442041	-1.49923
ENSRNOG00000025882	protein_coding	Nipal1	ensembl	14	35540324	35561659	-	2.27644	-2.03163	3.64612	0.00247459	0.0451282	-1.50066
ENSRNOG00000017024	protein_coding	Pla2g2e	ensembl	5	151121439	151126821	+	2.24383	0.138729	3.6689	0.00236299	0.0435843	-1.50415
ENSRNOG00000065876	protein_coding	NA	ensembl	8	3488606	3573974	+	-3.12969	-3.51567	-3.61649	0.00262772	0.0472433	-1.50758
ENSRNOG00000065234	protein_coding	NA	ensembl	2	222103047	222141520	+	-2.7455	-4.39321	-3.59204	0.00276127	0.0488548	-1.50834
ENSRNOG00000022099	protein_coding	Trim72	ensembl	1	182613712	182621606	+	-5.53021	-0.674869	-3.61437	0.00263904	0.0473511	-1.50869
ENSRNOG00000067058	protein_coding	NA	ensembl	6	91197292	91207959	-	-2.68499	-4.58107	-3.59057	0.00276948	0.0489513	-1.51105
ENSRNOG00000070425	lncRNA	NA	ensembl	7	119939070	119945528	+	-4.86362	-2.61337	-3.61498	0.00263578	0.0473404	-1.51129
ENSRNOG00000065505	lncRNA	NA	ensembl	8	38310841	38323729	+	3.46352	-3.30221	3.60305	0.0027003	0.0480626	-1.51496
ENSRNOG00000030714	protein_coding	Bsn	ensembl	8	108788542	108875819	-	2.86829	1.82801	3.63383	0.00253699	0.0459837	-1.52647
ENSRNOG00000005690	protein_coding	Lmcd1	ensembl	4	145393145	145452046	+	2.43482	-0.314949	3.65196	0.00244547	0.0447452	-1.52673
ENSRNOG00000065011	protein_coding	St6galnac2	ensembl	10	101909971	101915008	-	-2.3139	-0.991215	-3.64412	0.00248463	0.0452187	-1.52912
ENSRNOG00000015746	protein_coding	Kcng4	ensembl	19	47677327	47689268	-	-3.19201	-4.16149	-3.58815	0.00278315	0.0491442	-1.53038
ENSRNOG00000016768	protein_coding	Oprl1	ensembl	3	168834003	168839920	+	2.84392	-2.06806	3.62058	0.00260602	0.0470432	-1.53064
ENSRNOG00000014516	protein_coding	Hs6st1	ensembl	9	38282395	38322683	+	-2.21842	7.5016	-3.54368	0.00304583	0.0526849	-1.53341
ENSRNOG00000069422	lncRNA	NA	ensembl	6	57195249	57243946	+	3.0667	-3.33069	3.5846	0.00280323	0.049373	-1.54817
ENSRNOG00000052795	protein_coding	Itpr3	ensembl	20	5136441	5202337	+	2.58465	8.19351	3.53137	0.00312287	0.0536008	-1.55497
ENSRNOG00000069144	lncRNA	NA	ensembl	15	35437656	35448392	-	-3.30639	0.26314	-3.60218	0.00270509	0.0480997	-1.5597
ENSRNOG00000003927	protein_coding	Cd55	ensembl	13	41857395	41885831	-	-4.8965	5.53836	-3.53151	0.00312195	0.0536008	-1.56029
ENSRNOG00000022760	protein_coding	Rubcnl	ensembl	15	50332418	50400849	+	1.93846	0.311933	3.62597	0.00257769	0.0466263	-1.56979
ENSRNOG00000007779	protein_coding	Kank4	ensembl	5	113402468	113465555	-	-2.66907	-0.32426	-3.61916	0.00261354	0.0470835	-1.56988
ENSRNOG00000068001	protein_coding	Abcb4	ensembl	4	25151953	25209202	-	3.59741	2.72173	3.56234	0.00293268	0.0512254	-1.57014
ENSRNOG00000059242	snoRNA	AABR07019911.1	ensembl	13	4130358	4130486	-	2.97556	-2.42981	3.58292	0.00281281	0.0494715	-1.57503
ENSRNOG00000018251	protein_coding	Mrc1	ensembl	17	77249187	77330857	+	-3.45218	1.84442	-3.56774	0.00290073	0.050817	-1.58076
ENSRNOG00000009574	protein_coding	Crct1	ensembl	2	178634092	178634394	-	3.60228	-2.69012	3.56244	0.0029321	0.0512254	-1.58734
ENSRNOG00000020729	protein_coding	Stc2	ensembl	10	16250853	16262973	+	-4.43946	4.10812	-3.52105	0.00318897	0.0543683	-1.59254
ENSRNOG00000052486	protein_coding	Kcna6	ensembl	4	159542615	159576189	-	-1.97221	-0.150707	-3.60399	0.00269515	0.048019	-1.59516
ENSRNOG00000016837	protein_coding	Ckm	ensembl	1	79061456	79071720	+	-4.88993	-2.33925	-3.57192	0.00287624	0.0504376	-1.59579
ENSRNOG00000004589	protein_coding	Galnt16	ensembl	6	100170306	100250705	+	-4.27207	3.54977	-3.51945	0.00319934	0.0544408	-1.59884
ENSRNOG00000008034	protein_coding	Tmeff1	ensembl	5	62910740	62996493	+	2.06083	1.14267	3.58439	0.00280443	0.049373	-1.60188
ENSRNOG00000019305	protein_coding	Sh3tc2	ensembl	18	55416413	55483083	+	-4.2143	-1.29004	-3.58025	0.00282809	0.0496911	-1.60262
ENSRNOG00000028016	protein_coding	Ncf2	ensembl	13	64955503	64986277	+	1.93805	0.32505	3.61237	0.00264976	0.0474001	-1.60363
ENSRNOG00000022701	protein_coding	Ceacam18	ensembl	1	94071010	94085254	+	1.74813	0.0839138	3.6192	0.00261331	0.0470835	-1.60612
ENSRNOG00000064216	lncRNA	NA	ensembl	17	32635663	32644450	-	-2.34722	-1.30593	-3.59949	0.00271986	0.0483142	-1.61036
ENSRNOG00000044194	snoRNA	Snora47	ensembl	2	26594260	26594397	+	-3.08825	-2.82605	-3.56073	0.00294231	0.0512929	-1.61633
ENSRNOG00000071023	protein_coding	Zfp347	ensembl	7	7459701	7484430	+	2.85256	7.60326	3.49144	0.00338644	0.0568634	-1.62537
ENSRNOG00000018229	protein_coding	Slc45a1	ensembl	5	161105235	161129303	-	2.21534	-0.111373	3.60424	0.00269381	0.048019	-1.63001
ENSRNOG00000020136	protein_coding	Tgm1	ensembl	15	29191041	29204523	-	-3.88744	1.54831	-3.53688	0.00308814	0.0532099	-1.63206
ENSRNOG00000030840	protein_coding	Cadm2	ensembl	11	4555159	5525400	-	3.29361	-4.26107	3.52026	0.00319405	0.0544027	-1.63524
ENSRNOG00000040183	protein_coding	Olr1684	ensembl	20	425575	430117	+	1.92865	0.759697	3.58721	0.00278843	0.0491885	-1.63809
ENSRNOG00000029389	Mt_tRNA	AY172581.5	RefSeq	MT	9383	9450	+	2.15625	-0.905665	3.59733	0.0027318	0.0484469	-1.64186
ENSRNOG00000038896	protein_coding	Upk3bl1	ensembl	12	20610353	20616366	-	-3.1855	-2.53311	-3.55714	0.00296382	0.0516175	-1.64352
ENSRNOG00000049063	protein_coding	AABR07044759.1	ensembl	20	18335862	18377022	-	2.22179	2.07362	3.52681	0.00315187	0.0538648	-1.64867
ENSRNOG00000020991	protein_coding	Ms4a6a	ensembl	1	208401466	208414758	-	-3.20053	-2.48463	-3.54726	0.00302382	0.0524824	-1.65042
ENSRNOG00000008138	protein_coding	Jhy	ensembl	8	41276491	41333514	-	3.44189	-0.674098	3.57294	0.00287033	0.0503836	-1.65114
ENSRNOG00000019418	protein_coding	Lrrc4b	ensembl	1	94935603	94956263	+	3.2668	-3.43658	3.52658	0.00315339	0.0538648	-1.65507
ENSRNOG00000023492	protein_coding	Greb1l	ensembl	18	1392725	1628067	+	-2.34134	1.02314	-3.54702	0.00302528	0.0524824	-1.65554
ENSRNOG00000064111	protein_coding	Tnip3	ensembl	4	94811097	94907605	+	4.02457	3.05331	3.51057	0.00325749	0.0552192	-1.65597
ENSRNOG00000046261	protein_coding	Acp5	ensembl	8	20663985	20667929	-	-2.11557	0.78662	-3.54616	0.00303052	0.0525222	-1.66017
ENSRNOG00000016358	protein_coding	Apba2	ensembl	1	118103219	118285699	+	-2.82883	-3.08847	-3.54032	0.00306668	0.052994	-1.66613
ENSRNOG00000031782	protein_coding	Col6a4	ensembl	8	106617050	106733263	-	2.59258	-3.03566	3.52509	0.00316291	0.0539757	-1.66694
ENSRNOG00000037838	protein_coding	P2ry10b	ensembl	X	72238713	72281012	+	2.59576	2.43273	3.49538	0.00335944	0.0565701	-1.6799
ENSRNOG00000019159	protein_coding	Jakmip2	ensembl	18	35532552	35747775	-	2.70646	-1.05188	3.56407	0.0029224	0.0511463	-1.68053
ENSRNOG00000018674	protein_coding	Ntrk3	ensembl	1	132132849	132503286	-	-3.32518	-3.08114	-3.52901	0.00313783	0.0538056	-1.68286
ENSRNOG00000007896	protein_coding	Klhl38	ensembl	7	89855148	89864276	-	2.23513	-2.21953	3.55312	0.00298805	0.0519379	-1.68307
ENSRNOG00000011659	protein_coding	Alpk3	ensembl	1	135014499	135062302	+	-4.61148	-1.75104	-3.53292	0.00311305	0.0535873	-1.68349
ENSRNOG00000016995	protein_coding	Zap70	ensembl	9	38989750	39011700	+	-3.33277	-4.1899	-3.50154	0.00331775	0.0560271	-1.68586
ENSRNOG00000065681	lncRNA	NA	ensembl	3	18813898	18824994	-	3.33693	-3.42823	3.50184	0.00331574	0.0560271	-1.69214
ENSRNOG00000025359	protein_coding	Spesp1	ensembl	8	62751297	62766718	-	-2.81303	-3.65779	-3.49871	0.00333686	0.0562432	-1.69496
ENSRNOG00000067378	protein_coding	Myh13	ensembl	10	52009425	52068951	+	3.78904	-3.63066	3.49158	0.0033855	0.0568634	-1.69551
ENSRNOG00000067984	lncRNA	NA	ensembl	2	974743	988550	-	2.16579	-1.20506	3.56094	0.00294101	0.0512929	-1.69714
ENSRNOG00000012886	protein_coding	Maff	ensembl	7	110912499	110923851	+	2.28037	5.96819	3.45529	0.00364426	0.0603159	-1.70311
ENSRNOG00000019403	protein_coding	Afap1l1	ensembl	18	55183786	55244146	-	-2.39849	-2.38055	-3.537	0.00308738	0.0532099	-1.70506
ENSRNOG00000030210	protein_coding	Fndc1	ensembl	1	47281844	47364259	+	-2.96624	1.24077	-3.50037	0.00332563	0.0561069	-1.70659
ENSRNOG00000001296	protein_coding	P2rx7	ensembl	12	33879745	33934619	-	2.14212	-1.41108	3.55564	0.0029728	0.0517232	-1.70799
ENSRNOG00000000165	protein_coding	Pfkfb1	ensembl	X	19508546	19562182	+	-2.08051	-0.208635	-3.54561	0.00303391	0.0525297	-1.71348
ENSRNOG00000017839	protein_coding	Ercc1	ensembl	1	78996390	79007963	+	2.22731	6.02713	3.44432	0.00372635	0.0612422	-1.71972
ENSRNOG00000038291	protein_coding	Lrrc63	ensembl	15	50400200	50437321	-	2.23471	-2.04964	3.53228	0.00311711	0.0536008	-1.72177
ENSRNOG00000020719	protein_coding	Hrc	ensembl	1	95813253	95816984	+	-3.35333	-0.820454	-3.5283	0.00314241	0.0538322	-1.72731
ENSRNOG00000008837	protein_coding	Ass1	ensembl	3	14747368	14796903	+	3.38873	0.611041	3.53764	0.00308337	0.0532099	-1.73674
ENSRNOG00000033740	protein_coding	Lurap1l	ensembl	5	95362005	95409438	+	-3.5687	2.68337	-3.45702	0.00363146	0.0601828	-1.74025
ENSRNOG00000020166	protein_coding	Znrd1as	ensembl	9	16098624	16099790	+	2.5606	-2.65157	3.48631	0.00342188	0.0573503	-1.74826
ENSRNOG00000060405	protein_coding	Mcpt1l2	ensembl	15	29810447	29812719	+	4.8012	-1.99312	3.47464	0.00350391	0.0583952	-1.74871
ENSRNOG00000014710	protein_coding	Prom2	ensembl	3	114747654	114761787	-	3.39614	-0.798324	3.51868	0.00320431	0.0544733	-1.75037
ENSRNOG00000027060	protein_coding	Galr3	ensembl	7	110605226	110607685	+	2.89697	-1.9169	3.50879	0.00326931	0.0553141	-1.7541
ENSRNOG00000017164	protein_coding	Afap1l2	ensembl	1	255964238	256060820	-	-2.93392	-0.137196	-3.5119	0.00324868	0.0551223	-1.76382
ENSRNOG00000056151	protein_coding	AABR07007642.1	ensembl	2	23117004	23361240	-	2.52403	-0.543306	3.52706	0.00315028	0.0538648	-1.76521
ENSRNOG00000001157	protein_coding	Umodl1	ensembl	20	9025724	9087146	+	2.2835	-1.5243	3.51321	0.00324007	0.0550287	-1.77174
ENSRNOG00000033993	protein_coding	NA	ensembl	17	9444308	9454126	+	-2.85282	-4.07875	-3.45365	0.00365641	0.0603715	-1.77548
ENSRNOG00000055986	protein_coding	Ttc23l	ensembl	2	59476669	59538282	-	3.00486	-2.08031	3.47715	0.00348609	0.0582073	-1.77821
ENSRNOG00000060693	protein_coding	Catsperg	ensembl	1	84488730	84519559	-	-2.46959	-1.21823	-3.50969	0.0032633	0.0552649	-1.78603
ENSRNOG00000001766	protein_coding	Tfrc	ensembl	11	68163413	68185257	-	2.08713	6.36832	3.3982	0.00409209	0.0653558	-1.7908
ENSRNOG00000050220	protein_coding	Nrxn1	ensembl	6	3177897	4322710	+	-2.38567	0.777295	-3.47657	0.00349019	0.058221	-1.79654
ENSRNOG00000031665	protein_coding	Ace2	ensembl	X	30293589	30340977	-	-3.11246	-3.20618	-3.46684	0.00355982	0.0591608	-1.79885
ENSRNOG00000065918	protein_coding	Tceanc	ensembl	X	27952457	27960940	+	-2.13993	1.21137	-3.45182	0.00367003	0.0605402	-1.80306
ENSRNOG00000070619	lncRNA	NA	ensembl	7	15903881	15929311	-	3.36691	-3.26077	3.44947	0.0036876	0.0607175	-1.80571
ENSRNOG00000024990	protein_coding	Ppp1r1c	ensembl	3	64616700	64724104	+	-2.54813	-4.62384	-3.43029	0.00383399	0.0627217	-1.80922
ENSRNOG00000026226	protein_coding	Hook1	ensembl	5	110824501	110887787	+	2.56757	-3.20256	3.45371	0.00365599	0.0603715	-1.81016
ENSRNOG00000046566	protein_coding	Tub	ensembl	1	162951931	163026812	+	-2.26235	-1.50375	-3.48951	0.00339975	0.0570332	-1.81527
ENSRNOG00000067872	lncRNA	NA	ensembl	1	55796800	55802349	+	-2.99094	-3.98599	-3.43095	0.00382882	0.0626947	-1.8249
ENSRNOG00000012458	protein_coding	Cyp2e1	ensembl	1	195840058	195864023	+	-4.01837	-2.74428	-3.44224	0.00374213	0.0614448	-1.82648
ENSRNOG00000024120	protein_coding	Rxfp1	ensembl	2	164774799	164893412	-	-2.08206	-0.463964	-3.48152	0.00345529	0.0578557	-1.83224
ENSRNOG00000016945	protein_coding	Pla2g2a	ensembl	5	151076442	151079014	+	-4.77157	1.54894	-3.41673	0.00394099	0.063885	-1.83445
ENSRNOG00000006814	protein_coding	Klrg2	ensembl	4	67363919	67374147	-	2.6582	1.55717	3.46617	0.00356469	0.0591865	-1.83834
ENSRNOG00000007759	protein_coding	Foxd2	ensembl	5	128429020	128430504	-	2.18751	-0.69791	3.49415	0.00336789	0.0566589	-1.83937
ENSRNOG00000054342	misc_RNA	Metazoa_SRP	ensembl	9	73275544	73275827	-	3.5465	1.98523	3.4373	0.00377982	0.0620064	-1.84186
ENSRNOG00000014314	protein_coding	Slc39a4	ensembl	7	108333381	108337553	-	2.69458	-2.37053	3.45502	0.00364627	0.0603159	-1.84365
ENSRNOG00000025042	protein_coding	Pde3a	ensembl	4	174172868	174438274	+	-5.73093	2.27973	-3.40011	0.00407626	0.0651871	-1.8444
ENSRNOG00000027799	protein_coding	Tmie	ensembl	8	110850034	110864803	-	-2.73665	-4.0063	-3.41809	0.00393014	0.0638377	-1.8456
ENSRNOG00000036659	protein_coding	Fn3k	ensembl	10	106700670	106715895	+	-3.07655	-3.85389	-3.42097	0.00390721	0.0637438	-1.84786
ENSRNOG00000033099	protein_coding	Dcc	ensembl	18	64873898	65972740	-	-2.85183	-3.99053	-3.41134	0.00398431	0.0642362	-1.84803
ENSRNOG00000062703	pseudogene	NA	ensembl	1	252575495	252576028	-	3.31758	-3.26293	3.41453	0.00395866	0.0639929	-1.85009
ENSRNOG00000037446	protein_coding	Pxmp2	ensembl	12	46394193	46404557	+	-2.12262	-0.975042	-3.4801	0.00346527	0.0579684	-1.85137
ENSRNOG00000007837	protein_coding	Acot11	ensembl	5	121527435	121581538	-	1.8557	0.72215	3.4724	0.00351984	0.0586058	-1.85194
ENSRNOG00000051690	protein_coding	Clec9a	ensembl	4	162860308	162875352	+	3.84272	-3.35558	3.41799	0.0039309	0.0638377	-1.85434
ENSRNOG00000015321	protein_coding	Moxd1	ensembl	1	21075122	21161779	-	-3.52513	-3.18564	-3.42931	0.00384159	0.0627883	-1.8617
ENSRNOG00000010519	protein_coding	Cyp39a1	ensembl	9	17230455	17306775	-	1.63767	1.61628	3.43221	0.0038191	0.0625932	-1.86431
ENSRNOG00000019704	protein_coding	Resp18	ensembl	9	76764590	76778722	-	-2.42268	-0.415862	-3.46968	0.00353937	0.0588759	-1.86478
ENSRNOG00000060949	protein_coding	Anxa8	ensembl	16	9397113	9412043	+	2.76849	1.52438	3.46438	0.00357761	0.0593456	-1.87046
ENSRNOG00000067844	protein_coding	NA	ensembl	X	19563517	19572953	-	2.3267	-1.20036	3.47731	0.00348498	0.0582073	-1.87171
ENSRNOG00000065195	protein_coding	NA	ensembl	6	131831454	131854463	-	2.36427	7.75322	3.34679	0.0045422	0.0702403	-1.8803
ENSRNOG00000003897	protein_coding	Col1a1	ensembl	10	79883622	79900624	+	-2.68368	12.1559	-3.35446	0.00447201	0.0694566	-1.88171
ENSRNOG00000049351	protein_coding	Nat8l	ensembl	14	76756077	76763411	-	2.78089	2.91734	3.38467	0.00420605	0.0665965	-1.88338
ENSRNOG00000000321	protein_coding	Cd24	ensembl	20	47073512	47079662	+	4.20439	4.2394	3.3625	0.00439964	0.0688129	-1.89533
ENSRNOG00000003533	protein_coding	Clcn4	ensembl	X	23729338	23793238	+	2.03488	1.28549	3.41981	0.00391646	0.0638362	-1.89727
ENSRNOG00000037853	protein_coding	Rarres1	ensembl	2	151749715	151783978	-	-2.42329	0.761681	-3.4151	0.00395407	0.0639929	-1.90026
ENSRNOG00000064695	lncRNA	NA	ensembl	9	13631837	13632898	+	-1.91925	-0.217336	-3.44767	0.00370108	0.0608832	-1.90168
ENSRNOG00000064228	protein_coding	NA	ensembl	12	18601158	18651608	-	3.23762	-4.11669	3.38341	0.00421677	0.0665965	-1.90177
ENSRNOG00000065452	lncRNA	NA	ensembl	3	115453922	115462233	-	3.18255	-2.29493	3.40224	0.00405866	0.0651019	-1.90203
ENSRNOG00000053430	protein_coding	Slco4a1	ensembl	3	167559316	167578305	+	4.46092	3.64337	3.36741	0.00435598	0.0683705	-1.90262
ENSRNOG00000037835	protein_coding	Catip	ensembl	9	75945961	75953607	+	2.56998	-0.729549	3.45091	0.00367678	0.0605954	-1.90722
ENSRNOG00000013436	protein_coding	Pde7b	ensembl	1	15182704	15492900	-	-2.85477	2.76835	-3.35749	0.00444458	0.0691464	-1.91231
ENSRNOG00000063244	protein_coding	Mpeg1	ensembl	1	209452133	209458855	+	-2.10492	0.913332	-3.40033	0.0040744	0.0651871	-1.9163
ENSRNOG00000009694	protein_coding	Bmp4	ensembl	15	19618542	19623306	-	-4.57229	0.483323	-3.40585	0.00402903	0.0648397	-1.92108
ENSRNOG00000004575	protein_coding	Il1a	ensembl	3	116526604	116536822	-	3.95412	3.26385	3.36334	0.00439212	0.0687559	-1.92464
ENSRNOG00000023208	protein_coding	Myorg	ensembl	5	56648643	56664440	-	-2.59198	3.35745	-3.33331	0.00466821	0.0715731	-1.92497
ENSRNOG00000058470	protein_coding	Col12a1	ensembl	8	80547593	80665686	-	-5.91082	8.07437	-3.32702	0.00472819	0.0721317	-1.92529
ENSRNOG00000062686	protein_coding	Gcnt1	ensembl	1	214718293	214758776	-	-2.11123	0.704482	-3.40773	0.00401365	0.0646507	-1.93031
ENSRNOG00000062626	lncRNA	NA	ensembl	15	3501470	3503856	+	-2.78196	-3.74576	-3.38342	0.0042167	0.0665965	-1.93065
ENSRNOG00000009932	protein_coding	Mctp2	ensembl	1	125771233	126002928	-	-2.01759	1.12561	-3.38862	0.0041724	0.0663077	-1.93363
ENSRNOG00000042182	protein_coding	Mroh2a	ensembl	9	88814197	88852607	+	2.26964	1.92214	3.39707	0.00410149	0.0653558	-1.93417
ENSRNOG00000064496	lncRNA	NA	ensembl	10	96054824	96060758	-	-2.01392	0.601677	-3.39761	0.00409693	0.0653558	-1.93492
ENSRNOG00000010431	protein_coding	Msh4	ensembl	2	242792661	242843487	-	2.83055	-2.50179	3.39726	0.00409991	0.0653558	-1.94018
ENSRNOG00000028992	protein_coding	Acan	ensembl	1	132981582	133043627	+	4.36018	2.86891	3.38231	0.00422623	0.0666868	-1.94406
ENSRNOG00000070842	lncRNA	NA	ensembl	1	56660561	56661942	+	-2.07397	0.114496	-3.41902	0.0039227	0.0638377	-1.94542
ENSRNOG00000014137	protein_coding	Fbln1	ensembl	7	116310582	116390075	+	-4.84843	3.75172	-3.32905	0.00470875	0.0720026	-1.94571
ENSRNOG00000030180	protein_coding	Lrrc10b	ensembl	1	207022919	207098045	-	3.3308	-2.2701	3.37953	0.0042501	0.067004	-1.94586
ENSRNOG00000001627	protein_coding	Abi3bp	ensembl	11	43913043	44128929	-	-2.77082	-0.670674	-3.41411	0.00396203	0.0639929	-1.95066
ENSRNOG00000057702	protein_coding	Insrr	ensembl	2	173255414	173274800	+	-2.83904	-4.17148	-3.36045	0.004418	0.068979	-1.95118
ENSRNOG00000017105	protein_coding	Dpyd	ensembl	2	206609122	207474982	+	-2.03181	-0.551851	-3.42425	0.00388126	0.0633785	-1.95326
ENSRNOG00000013916	protein_coding	Nefm	ensembl	15	42360454	42365755	-	3.99235	-1.15398	3.39014	0.00415961	0.0661634	-1.95384
ENSRNOG00000064094	lncRNA	NA	ensembl	15	8017311	8028588	-	2.94588	-2.09531	3.38619	0.00419305	0.066517	-1.95901
ENSRNOG00000025001	protein_coding	Pcolce	ensembl	12	19084210	19090508	+	-2.22003	9.41109	-3.30324	0.00496198	0.0747291	-1.95941
ENSRNOG00000020546	protein_coding	Lipe	ensembl	1	80965627	80984310	-	-2.33562	2.28849	-3.33377	0.0046638	0.0715731	-1.96116
ENSRNOG00000046727	protein_coding	Abcc2	ensembl	1	242664657	242723238	+	3.11043	-2.47975	3.36572	0.00437095	0.0684846	-1.96535
ENSRNOG00000012427	protein_coding	Veph1	ensembl	2	150296573	150537266	-	-2.00876	-0.504769	-3.41816	0.00392957	0.0638377	-1.96884
ENSRNOG00000047100	protein_coding	NA	ensembl	X	116800208	116805516	-	3.38119	-3.01278	3.35891	0.0044318	0.0691337	-1.96967
ENSRNOG00000007686	protein_coding	Septin3	ensembl	7	113783095	113811087	+	-2.05447	0.800125	-3.3741	0.00429728	0.067628	-1.97091
ENSRNOG00000025735	protein_coding	Wdr86	ensembl	4	10424008	10441465	+	-2.01645	-0.656579	-3.41721	0.00393718	0.0638813	-1.97341
ENSRNOG00000024882	protein_coding	Pax1	ensembl	3	134789182	134801636	+	-2.14846	1.06381	-3.35354	0.00448035	0.0695255	-1.98561
ENSRNOG00000004682	protein_coding	Parpbp	ensembl	7	22511427	22573695	-	-3.73806	-0.998911	-3.38745	0.00418232	0.066406	-1.98575
ENSRNOG00000016782	protein_coding	Tnfrsf8	ensembl	5	157123185	157168421	-	-2.08722	-0.0149096	-3.39374	0.00412928	0.0657397	-1.98817
ENSRNOG00000022619	protein_coding	Fth1	ensembl	1	206627103	206725424	+	2.0491	11.5077	3.2908	0.00508879	0.0761891	-1.98884
ENSRNOG00000005669	protein_coding	Ca8	ensembl	5	21305383	21402374	-	2.12504	-1.32669	3.41242	0.00397566	0.0641548	-1.99117
ENSRNOG00000068920	protein_coding	NA	ensembl	2	58101496	58102397	-	2.37977	0.224074	3.41463	0.00395786	0.0639929	-1.99587
ENSRNOG00000015076	protein_coding	Cyp26b1	ensembl	4	117041808	117058628	-	5.32465	5.34608	3.30042	0.00499047	0.0749581	-1.99802
ENSRNOG00000025848	protein_coding	Sspo	ensembl	4	77397059	77450412	+	-1.83094	-1.16003	-3.40327	0.00405018	0.0650624	-2.00537
ENSRNOG00000029244	protein_coding	Pcdhb10	ensembl	18	29117701	29122146	+	-2.27882	-2.10372	-3.38361	0.0042151	0.0665965	-2.00978
ENSRNOG00000022429	protein_coding	Minar2	ensembl	18	52539917	52554461	+	2.33065	-3.1044	3.34624	0.0045473	0.0702581	-2.01067
ENSRNOG00000053685	snRNA	U1	ensembl	4	96146561	96146710	+	2.45505	-3.21571	3.34001	0.00460515	0.0709688	-2.01231
ENSRNOG00000013564	protein_coding	Dok3	ensembl	17	9109597	9115188	+	2.04557	1.55328	3.37638	0.00427744	0.0673753	-2.01377
ENSRNOG00000017424	protein_coding	Chrna2	ensembl	15	40342317	40358601	+	2.03484	-1.02485	3.40208	0.00405995	0.0651019	-2.0195
ENSRNOG00000023698	protein_coding	Tex14	ensembl	10	72231801	72355805	+	2.04425	-0.423223	3.40392	0.00404479	0.0650345	-2.0203
ENSRNOG00000013391	protein_coding	Sorbs2	ensembl	16	46435237	46626514	-	-2.33997	-0.095338	-3.37328	0.00430442	0.0676806	-2.02563
ENSRNOG00000054203	protein_coding	Sim2	ensembl	11	33414218	33453663	+	2.10903	2.03779	3.34781	0.00453285	0.0702177	-2.02663
ENSRNOG00000066968	lncRNA	NA	ensembl	2	23566075	23567788	-	4.04225	-2.34222	3.33632	0.00463978	0.0713772	-2.02736
ENSRNOG00000014003	protein_coding	Fbxo16	ensembl	15	39492377	39541480	+	1.90952	-0.483792	3.40066	0.00407168	0.0651871	-2.02909
ENSRNOG00000032490	protein_coding	Cdh7	ensembl	13	26672484	26819846	+	2.88874	-2.01949	3.37054	0.00432841	0.0679977	-2.03237
ENSRNOG00000021086	protein_coding	Dtx4	ensembl	1	209460735	209492818	-	-2.11371	1.1098	-3.3269	0.00472935	0.0721317	-2.03329
ENSRNOG00000064422	lncRNA	NA	ensembl	15	96239388	96242947	+	-2.02939	-0.320534	-3.38367	0.00421459	0.0665965	-2.03862
ENSRNOG00000060245	protein_coding	Aff1-as1	ensembl	14	6058581	6065847	+	-2.77232	-4.40048	-3.30706	0.00492364	0.0744905	-2.04354
ENSRNOG00000009779	protein_coding	Krt8	ensembl	7	133124203	133131728	-	-2.61833	-1.13274	-3.36693	0.00436027	0.0683774	-2.04554
ENSRNOG00000015357	protein_coding	Bmper	ensembl	8	21732225	21977256	+	-5.78442	1.36315	-3.29897	0.00500514	0.075115	-2.04694
ENSRNOG00000068391	lncRNA	NA	ensembl	5	138131975	138133310	+	-2.69617	-3.95095	-3.30941	0.00490022	0.0742289	-2.04967
ENSRNOG00000004437	protein_coding	Map2k6	ensembl	10	95373204	95488293	+	-3.38149	-2.49447	-3.34734	0.00453716	0.0702234	-2.0517
ENSRNOG00000011316	protein_coding	Fam167a	ensembl	15	37700919	37715469	+	3.27735	1.88333	3.34324	0.00457502	0.0706252	-2.05605
ENSRNOG00000016255	protein_coding	Podxl2	ensembl	4	121306224	121338112	-	-3.09694	2.42876	-3.28893	0.00510818	0.0764038	-2.05625
ENSRNOG00000006670	protein_coding	Rai2	ensembl	X	32948656	33011264	-	-1.6397	2.51851	-3.27974	0.00520427	0.0775153	-2.05968
ENSRNOG00000070157	lncRNA	NA	ensembl	3	10831587	10836768	-	-2.79296	-3.13686	-3.33303	0.00467085	0.0715731	-2.06099
ENSRNOG00000010695	protein_coding	Pdgfc	ensembl	2	166316803	166493433	+	-1.88379	5.77684	-3.24469	0.0055878	0.0816562	-2.0683
ENSRNOG00000000906	protein_coding	Medag	ensembl	12	5613208	5634767	-	-2.21846	6.80224	-3.23595	0.00568772	0.0827089	-2.07722
ENSRNOG00000026150	protein_coding	Zar1	ensembl	14	35193446	35197382	-	2.89295	-4.10515	3.27928	0.00520921	0.077524	-2.07871
ENSRNOG00000004328	protein_coding	Deptor	ensembl	7	86514988	86667773	+	-1.90234	3.53579	-3.24554	0.00557821	0.081583	-2.08266
ENSRNOG00000011268	protein_coding	Chd5	ensembl	5	162848394	162896291	+	2.86622	0.205529	3.36167	0.00440706	0.0688685	-2.08859
ENSRNOG00000066872	lncRNA	NA	ensembl	7	111974784	112026730	+	3.50219	-1.18317	3.3325	0.00467585	0.0715731	-2.08964
ENSRNOG00000013932	protein_coding	Rbp2	ensembl	8	99079104	99104473	+	2.64025	0.668464	3.35794	0.00444052	0.0691464	-2.09073
ENSRNOG00000020084	protein_coding	Pcdhb5	ensembl	18	29028382	29053259	+	-2.06859	1.00237	-3.3284	0.00471494	0.0720353	-2.09115
ENSRNOG00000014951	protein_coding	Mesp1	ensembl	1	133738357	133739875	-	-2.62444	-4.15771	-3.28584	0.00514027	0.0768191	-2.09134
ENSRNOG00000064054	lncRNA	NA	ensembl	7	108757729	108759258	-	-2.43035	-2.9447	-3.31881	0.00480763	0.0732002	-2.09332
ENSRNOG00000038066	protein_coding	Fam155b	ensembl	X	64925051	64951077	+	2.21885	-1.13188	3.3571	0.00444815	0.0691464	-2.09338
ENSRNOG00000028356	protein_coding	Chchd10	ensembl	20	12725842	12732763	-	2.35293	0.329218	3.35833	0.00443701	0.0691464	-2.09997
ENSRNOG00000003580	protein_coding	Ucp1	ensembl	19	24808783	24816852	-	-2.95584	-4.0148	-3.28371	0.00516258	0.0769587	-2.10019
ENSRNOG00000005392	protein_coding	Ngfr	ensembl	10	80515299	80533518	-	-2.91966	-1.41023	-3.33299	0.00467126	0.0715731	-2.10115
ENSRNOG00000008865	protein_coding	Stac	ensembl	8	111530800	111654008	-	-2.20665	2.15597	-3.26202	0.00539476	0.0795537	-2.10467
ENSRNOG00000011474	protein_coding	Ppp1r3b	ensembl	16	56829660	56842406	-	-2.00739	0.852141	-3.30586	0.00493562	0.0745748	-2.10512
ENSRNOG00000066310	pseudogene	Rgs11	ensembl	10	15222803	15231060	+	-2.02205	1.00465	-3.30428	0.00495153	0.0746883	-2.10629
ENSRNOG00000068383	lncRNA	NA	ensembl	15	10563420	10584848	-	2.16048	-2.26309	3.31765	0.00481894	0.0733097	-2.1067
ENSRNOG00000039107	protein_coding	Mfrp	ensembl	8	44445697	44450859	+	-1.76397	-0.845626	-3.35034	0.0045096	0.0699185	-2.10842
ENSRNOG00000018950	protein_coding	Fa2h	ensembl	19	39312906	39364153	-	2.56223	1.99572	3.31383	0.00485643	0.0737539	-2.10895
ENSRNOG00000002331	protein_coding	Aldh3a1	ensembl	10	45892924	45902681	+	4.60912	5.25166	3.22927	0.00576535	0.0836329	-2.11166
ENSRNOG00000010057	protein_coding	Clec4n	ensembl	4	156539408	156558605	+	3.03681	-3.34442	3.26867	0.00532254	0.0786842	-2.11307
ENSRNOG00000035618	miRNA	Mir345	ensembl	6	127754027	127754122	+	-2.74774	-3.51446	-3.29073	0.00508955	0.0761891	-2.11342
ENSRNOG00000011585	protein_coding	Fat3	ensembl	8	12694019	13273135	-	1.87104	0.2893	3.33866	0.0046178	0.0711006	-2.12056
ENSRNOG00000008012	protein_coding	Abcb1b	ensembl	4	25158362	25442709	-	3.63036	3.25185	3.24692	0.00556261	0.0815559	-2.13413
ENSRNOG00000003476	protein_coding	Slc6a4	ensembl	10	61826123	61858384	+	-2.95406	-1.78278	-3.31292	0.00486548	0.0737809	-2.13724
ENSRNOG00000068909	protein_coding	Cyp11b1	ensembl	7	106718274	106779278	-	-2.6586	-3.88285	-3.27856	0.00521679	0.077533	-2.13762
ENSRNOG00000043237	protein_coding	Prl8a3	ensembl	17	37465657	37471849	+	3.73708	-3.12789	3.26512	0.00536095	0.0791207	-2.1377
ENSRNOG00000021704	protein_coding	Atp8b5p	ensembl	5	57506466	57620056	+	2.14551	-2.85928	3.30317	0.00496262	0.0747291	-2.1379
ENSRNOG00000016469	protein_coding	Fxyd2	ensembl	8	45712903	45720203	+	1.99951	0.557034	3.33242	0.00467664	0.0715731	-2.1391
ENSRNOG00000065497	lncRNA	NA	ensembl	1	111056725	111100648	-	1.70624	-0.0769538	3.34	0.00460526	0.0709688	-2.14137
ENSRNOG00000038299	protein_coding	NA	ensembl	X	50201496	50230568	+	2.25285	-2.04369	3.3044	0.00495025	0.0746883	-2.15577
ENSRNOG00000017560	protein_coding	Mdk	ensembl	3	77901158	77903130	-	-1.80578	0.185274	-3.30131	0.00498149	0.0749267	-2.16377
ENSRNOG00000034228	protein_coding	Pik3c2g	ensembl	4	172484345	172850544	+	-2.06878	-1.35211	-3.31522	0.00484279	0.0736096	-2.16732
ENSRNOG00000020169	protein_coding	Gimap8	ensembl	4	77600186	77611590	+	-2.60617	-4.30601	-3.24326	0.00560402	0.081759	-2.17146
ENSRNOG00000004029	protein_coding	Nectin4	ensembl	13	83803184	83821709	+	2.00417	-2.58514	3.27753	0.00522774	0.077533	-2.17449
ENSRNOG00000004939	protein_coding	Ttll6	ensembl	10	81091975	81127234	+	-3.15282	-3.54723	-3.24564	0.00557708	0.081583	-2.17507
ENSRNOG00000070519	lncRNA	NA	ensembl	1	111092851	111096099	-	1.67698	-0.534577	3.32439	0.00475353	0.0724384	-2.17907
ENSRNOG00000007420	protein_coding	Hrh1	ensembl	4	147645995	147647455	+	3.13001	-3.17649	3.25985	0.00541866	0.079708	-2.17907
ENSRNOG00000002664	protein_coding	Emp2	ensembl	10	5360073	5394733	+	3.42844	4.38675	3.19446	0.00618686	0.0880959	-2.17962
ENSRNOG00000014259	protein_coding	Mycl	ensembl	5	135274748	135281582	+	3.03279	0.279847	3.31281	0.0048665	0.0737809	-2.18109
ENSRNOG00000000693	protein_coding	Svop	ensembl	12	42531032	42590572	+	3.86092	0.992236	3.30104	0.00498417	0.0749267	-2.18393
ENSRNOG00000013928	protein_coding	Dsp	ensembl	17	26623588	26671800	-	4.47706	-0.675663	3.2778	0.00522486	0.077533	-2.19888
ENSRNOG00000013261	protein_coding	Vax2	ensembl	4	116195528	116219594	+	2.19908	1.18283	3.29516	0.00504398	0.0756342	-2.19905
ENSRNOG00000070483	pseudogene	NA	ensembl	16	38886650	38887585	-	2.94337	-3.63916	3.22452	0.00582118	0.0843053	-2.20276
ENSRNOG00000004781	protein_coding	Crmp1	ensembl	14	73509933	73556177	-	2.3555	-0.0829904	3.30684	0.00492586	0.0744905	-2.20459
ENSRNOG00000070520	lncRNA	NA	ensembl	4	59846490	59857395	-	2.39869	-1.39528	3.28432	0.00515613	0.0769271	-2.21551
ENSRNOG00000006470	protein_coding	Camk1g	ensembl	13	104877910	104901556	-	2.77399	-0.994411	3.28486	0.00515058	0.0769087	-2.2178
ENSRNOG00000049334	protein_coding	Atp2c2	ensembl	19	47754120	47811368	+	-2.67869	-2.87174	-3.23787	0.00566571	0.0824725	-2.22048
ENSRNOG00000020420	protein_coding	Pklr	ensembl	2	174543039	174551870	+	-2.7476	-4.05244	-3.2157	0.00592619	0.0854447	-2.2255
ENSRNOG00000058647	protein_coding	AABR07056470.1	ensembl	7	20338316	20338954	+	3.35146	-3.67622	3.2102	0.00599267	0.0860884	-2.22871
ENSRNOG00000006611	protein_coding	Nostrin	ensembl	3	53904827	53970988	+	-1.90899	0.492376	-3.25391	0.00548426	0.0805398	-2.23316
ENSRNOG00000004488	protein_coding	Bdkrb1	ensembl	6	124510870	124513747	+	2.21923	2.60025	3.21664	0.00591494	0.0853852	-2.23402
ENSRNOG00000000281	protein_coding	Prodh1	ensembl	11	82910137	82927305	+	-2.37284	-0.891943	-3.27813	0.00522129	0.077533	-2.2342
ENSRNOG00000031004	protein_coding	Cyp2j4	ensembl	5	111178703	111244794	-	2.92854	3.0151	3.19295	0.00620583	0.0881544	-2.23905
ENSRNOG00000011044	protein_coding	Clmn	ensembl	6	123713507	123807272	-	-1.82521	-0.53682	-3.27716	0.0052316	0.077533	-2.24523
ENSRNOG00000011107	protein_coding	Pcsk1	ensembl	2	4395543	4442434	+	-2.64174	-1.86034	-3.26087	0.00540742	0.0796085	-2.24584
ENSRNOG00000011541	protein_coding	Cygb	ensembl	10	101877676	101887442	-	-2.03643	0.327401	-3.24589	0.00557422	0.081583	-2.24892
ENSRNOG00000070387	protein_coding	Serpinb3	ensembl	13	23274484	23313682	-	3.30076	-4.02799	3.1911	0.00622924	0.0884164	-2.24915
ENSRNOG00000004009	protein_coding	Xpnpep2	ensembl	X	127287979	127317223	+	-4.32582	-1.9339	-3.23346	0.0057165	0.0830596	-2.25609
ENSRNOG00000029980	protein_coding	Zbtb16	ensembl	8	48994566	49177011	-	-2.77995	-3.04701	-3.22824	0.00577742	0.0837396	-2.25745
ENSRNOG00000033719	protein_coding	Pcdhb12	ensembl	18	29139746	29142764	+	-1.66086	-0.989965	-3.27373	0.00526818	0.0780103	-2.25974
ENSRNOG00000011263	protein_coding	Plac9	ensembl	16	1459456	1474399	-	-2.5451	-0.316783	-3.24909	0.00553816	0.0812644	-2.26634
ENSRNOG00000019338	protein_coding	Dll3	ensembl	1	83562014	83569750	-	3.3805	-2.85074	3.19903	0.0061299	0.0874247	-2.27071
ENSRNOG00000055527	protein_coding	Arap3	ensembl	18	29807536	29833555	-	2.14686	0.711759	3.26801	0.00532961	0.0787234	-2.27255
ENSRNOG00000037085	protein_coding	Xirp1	ensembl	8	119747419	119757349	-	-3.48448	1.42101	-3.21549	0.00592866	0.0854447	-2.2744
ENSRNOG00000030920	protein_coding	Rtn4r	ensembl	11	82844309	82869466	-	1.7717	-1.07319	3.26132	0.0054025	0.0796018	-2.27787
ENSRNOG00000070702	protein_coding	Smkr1	ensembl	4	58601660	58609229	+	3.47618	-4.05468	3.17677	0.00641278	0.0905881	-2.27804
ENSRNOG00000063049	protein_coding	Pnma8c	ensembl	1	77669078	77673858	+	1.87028	-1.52435	3.25924	0.00542533	0.0797402	-2.27896
ENSRNOG00000009662	protein_coding	Rspo4	ensembl	3	140357424	140388254	+	1.78323	-0.484478	3.27029	0.00530507	0.0784912	-2.28235
ENSRNOG00000058202	protein_coding	Ppp2r2c	ensembl	14	73846547	73931864	-	1.90084	1.5817	3.21439	0.00594193	0.0854974	-2.28646
ENSRNOG00000013541	protein_coding	Sh2d4a	ensembl	16	21340015	21409260	-	-2.28173	-1.65745	-3.24272	0.00561021	0.0817822	-2.29339
ENSRNOG00000023657	protein_coding	Gprin3	ensembl	4	88563607	88657429	-	-1.82895	3.78268	-3.12276	0.00715402	0.0981005	-2.29448
ENSRNOG00000025883	protein_coding	Ip6k3	ensembl	20	5224120	5245428	-	2.45734	1.9284	3.21284	0.00596067	0.0856978	-2.29519
ENSRNOG00000003305	protein_coding	Cxcr3	ensembl	X	66844318	66846969	-	-2.52345	-1.93452	-3.23777	0.00566683	0.0824725	-2.29588
ENSRNOG00000060548	snRNA	U6	ensembl	7	20565200	20565301	+	3.09967	-3.24882	3.17858	0.00638924	0.0903991	-2.29748
ENSRNOG00000043300	protein_coding	Enho	ensembl	5	56800980	56802777	-	-2.40034	-1.23246	-3.24356	0.00560064	0.081759	-2.29886
ENSRNOG00000003587	protein_coding	Vegfd	ensembl	X	30074163	30108295	-	-6.08539	3.82607	-3.13428	0.0069891	0.0967428	-2.30224
ENSRNOG00000000137	protein_coding	Ly86	ensembl	17	27415830	27487260	-	2.49512	-3.97866	3.17704	0.00640921	0.0905881	-2.30251
ENSRNOG00000025938	protein_coding	Lin28b	ensembl	20	48869485	48955077	-	3.02648	-4.04639	3.17126	0.0064847	0.0911862	-2.30336
ENSRNOG00000004717	protein_coding	Epyc	ensembl	7	32436620	32474135	+	-2.65649	-3.06904	-3.20103	0.00610509	0.0872106	-2.3057
ENSRNOG00000020455	protein_coding	Cst6	ensembl	1	202655322	202657030	-	2.79112	2.00642	3.20546	0.00605042	0.0867081	-2.30863
ENSRNOG00000012840	protein_coding	Sparc	ensembl	10	39516406	39538396	-	-1.99566	11.3208	-3.11295	0.00729741	0.0991501	-2.31017
ENSRNOG00000066527	lncRNA	NA	ensembl	2	13973185	13981636	+	-3.23728	-4.48095	-3.16576	0.00655744	0.0920472	-2.31175
ENSRNOG00000000275	protein_coding	Fam13c	ensembl	20	18065628	18187592	-	-2.67024	1.28798	-3.20018	0.00611552	0.0872897	-2.31371
ENSRNOG00000063757	lncRNA	NA	ensembl	1	68845860	68847438	+	-2.42128	-2.87583	-3.20743	0.00602641	0.0865033	-2.32097
ENSRNOG00000033173	protein_coding	Fam71e2	ensembl	1	69077207	69095316	+	3.3404	-1.54356	3.18548	0.00630052	0.089357	-2.32638
ENSRNOG00000046264	protein_coding	Pcdhb7	ensembl	18	29054745	29057644	+	-3.79554	-1.52078	-3.20434	0.0060642	0.0867658	-2.32804
ENSRNOG00000016516	protein_coding	Mbp	ensembl	18	75855878	75966404	+	-1.94066	-0.0848782	-3.23142	0.00574026	0.0833368	-2.32957
ENSRNOG00000019128	protein_coding	St8sia4	ensembl	9	95993503	96084653	-	1.7584	0.635236	3.22197	0.0058513	0.0845351	-2.33069
ENSRNOG00000004613	protein_coding	Gpm6b	ensembl	X	28059450	28204211	-	-2.52039	3.87962	-3.09996	0.00749178	0.101173	-2.33333
ENSRNOG00000004517	protein_coding	Igf1	ensembl	7	22282930	22359296	+	-5.85481	3.39905	-3.11891	0.00720992	0.0984877	-2.3349
ENSRNOG00000009797	protein_coding	Aqp3	ensembl	5	56239201	56244720	-	2.7674	-3.29747	3.15816	0.00665915	0.0931584	-2.33623
ENSRNOG00000022957	protein_coding	Ctxn3	ensembl	18	50930235	50940641	+	-1.73474	-0.62712	-3.22342	0.00583408	0.0843548	-2.34867
ENSRNOG00000008323	protein_coding	Pitpnm3	ensembl	10	56676261	56766584	-	-1.71531	-1.43047	-3.22396	0.00582777	0.0843321	-2.35119
ENSRNOG00000007879	protein_coding	NA	ensembl	X	130310885	130374291	+	2.10157	1.02024	3.21467	0.00593854	0.0854974	-2.35603
ENSRNOG00000033015	protein_coding	AC105604.1	ensembl	18	50847798	50876513	+	2.62653	-3.42384	3.16316	0.00659194	0.0924586	-2.35793
ENSRNOG00000003741	protein_coding	Nptx1	ensembl	10	104811403	104820367	-	5.13772	3.35131	3.13859	0.00692837	0.0963423	-2.36506
ENSRNOG00000020557	protein_coding	Ryr1	ensembl	1	84292578	84423812	-	-5.92419	2.0418	-3.1228	0.00715337	0.0981005	-2.37343
ENSRNOG00000022286	protein_coding	AABR07039316.1	ensembl	X	67928231	67963076	-	-2.04819	-2.53726	-3.18496	0.0063072	0.0893804	-2.37457
ENSRNOG00000013981	protein_coding	Ptpn5	ensembl	1	97620642	97679882	-	2.7869	-0.628856	3.20478	0.00605887	0.0867593	-2.37483
ENSRNOG00000053449	protein_coding	Cracr2a	ensembl	4	160408077	160518107	+	-2.13814	-0.579484	-3.20394	0.00606915	0.086767	-2.37889
ENSRNOG00000009955	protein_coding	Plch1	ensembl	2	148148921	148364097	-	3.12894	0.302308	3.20586	0.00604557	0.0867081	-2.37984
ENSRNOG00000004772	protein_coding	Cytip	ensembl	3	42698768	42725993	-	2.72645	-2.15146	3.17497	0.00643617	0.0907066	-2.38169
ENSRNOG00000056847	protein_coding	Gsta3	ensembl	9	23658574	23684240	+	2.96248	-3.46718	3.13074	0.00703929	0.0970505	-2.383
ENSRNOG00000017487	protein_coding	Otoa	ensembl	1	175642975	175710435	+	-2.22421	-1.75722	-3.19338	0.00620041	0.0881544	-2.3856
ENSRNOG00000002419	protein_coding	Plp1	ensembl	X	100185767	100201032	+	-2.63572	1.49626	-3.13526	0.00697514	0.0967428	-2.39004
ENSRNOG00000002794	protein_coding	Selp	ensembl	13	76476295	76511845	+	3.253	-0.0986403	3.19564	0.00617212	0.0879564	-2.39078
ENSRNOG00000031675	protein_coding	Panx3	ensembl	8	37366862	37377640	-	-1.98509	-2.52042	-3.17321	0.00645915	0.0909545	-2.39471
ENSRNOG00000028041	protein_coding	Tnnt1	ensembl	1	69306362	69316721	+	-3.20974	-3.64057	-3.13727	0.0069468	0.0965232	-2.39648
ENSRNOG00000063975	protein_coding	NA	ensembl	13	83082817	83083056	+	2.68927	-2.77995	3.12422	0.00713287	0.0980371	-2.39668
ENSRNOG00000067482	lncRNA	NA	ensembl	20	46136008	46153044	-	2.55479	-2.52185	3.15789	0.00666277	0.0931584	-2.39884
ENSRNOG00000067465	lncRNA	NA	ensembl	3	115420794	115422432	-	2.07861	-2.37451	3.17092	0.0064892	0.0911862	-2.39939
ENSRNOG00000020918	protein_coding	Ccnd1	ensembl	1	200089002	200098602	-	2.1248	9.32442	3.04798	0.00832186	0.1098	-2.40425
ENSRNOG00000004276	protein_coding	Itga3	ensembl	10	79990161	80022118	-	2.28397	8.17651	3.04726	0.00833407	0.10988	-2.40572
ENSRNOG00000019358	protein_coding	Esr1	ensembl	1	41210475	41495002	+	-2.76684	-1.59688	-3.17899	0.00638396	0.0903962	-2.40655
ENSRNOG00000063994	lncRNA	NA	ensembl	14	99643534	100054399	-	-2.58187	-4.20394	-3.11715	0.00723565	0.0986121	-2.4067
ENSRNOG00000067496	protein_coding	NA	ensembl	2	178367382	178367774	-	2.84683	-1.43317	3.17078	0.00649098	0.0911862	-2.41153
ENSRNOG00000005772	protein_coding	Hacd4	ensembl	5	102887588	102915338	-	-1.9594	0.975708	-3.14249	0.0068738	0.0956582	-2.41177
ENSRNOG00000064461	protein_coding	Olr1105	ensembl	7	129486292	129496949	-	3.33499	-3.33751	3.12737	0.00708745	0.0975124	-2.41745
ENSRNOG00000022505	protein_coding	Slc17a4	ensembl	17	41207552	41218752	+	3.03668	-3.30992	3.11748	0.00723086	0.0986121	-2.41852
ENSRNOG00000056446	protein_coding	Endou	ensembl	7	128844862	128866596	-	-2.49199	-4.34816	-3.10875	0.00735973	0.0998668	-2.4199
ENSRNOG00000014909	protein_coding	Sh2d5	ensembl	5	150467728	150479955	+	3.57595	-0.967652	3.16182	0.00660998	0.0926387	-2.42099
ENSRNOG00000037299	protein_coding	Smpd5	ensembl	7	108009173	108011763	+	-1.98979	0.426018	-3.15895	0.0066484	0.0931038	-2.42139
ENSRNOG00000050059	protein_coding	NA	ensembl	12	18869048	18880075	+	2.24382	-0.677082	3.19326	0.00620202	0.0881544	-2.42167
ENSRNOG00000008529	protein_coding	Foxs1	ensembl	3	141397016	141398281	-	-2.08561	1.19491	-3.12349	0.00714337	0.0981005	-2.42318
ENSRNOG00000029590	protein_coding	Spatc1	ensembl	7	107983796	108007479	+	-2.48458	-2.88745	-3.13285	0.00700936	0.0967879	-2.42399
ENSRNOG00000061004	protein_coding	Asphd2	ensembl	12	44248145	44257772	+	2.33509	-2.6381	3.13207	0.00702045	0.0968659	-2.42558
ENSRNOG00000018141	protein_coding	RGD1307443	ensembl	17	40165084	40225653	-	3.10011	-3.54193	3.12185	0.00716715	0.0982049	-2.42976
ENSRNOG00000032261	protein_coding	Cyp2d4	ensembl	7	113881618	113891759	-	-2.92392	1.63417	-3.10864	0.00736138	0.0998668	-2.43265
ENSRNOG00000010224	protein_coding	Rab30	ensembl	1	146803714	146892181	+	-2.43756	2.94757	-3.06159	0.00809625	0.107381	-2.4327
ENSRNOG00000006410	protein_coding	Akap5	ensembl	6	95051537	95061578	+	-2.08482	0.143975	-3.15171	0.00674666	0.0942573	-2.44159
ENSRNOG00000012181	protein_coding	Lpl	ensembl	16	20829465	20855249	-	-4.33341	7.49121	-3.02942	0.00863988	0.112226	-2.44658
ENSRNOG00000068932	protein_coding	NA	ensembl	8	57560411	57560967	+	-2.22615	-3.87806	-3.11594	0.00725335	0.0987021	-2.44688
ENSRNOG00000015264	protein_coding	Lrrc38	ensembl	5	155685495	155707578	+	-2.59016	-4.60707	-3.08841	0.00766881	0.103172	-2.44767
ENSRNOG00000061394	protein_coding	Clec4e	ensembl	4	156607614	156612767	-	2.00933	-0.988315	3.17616	0.00642063	0.0906272	-2.4515
ENSRNOG00000066958	protein_coding	NA	ensembl	3	18756750	18810621	-	1.76767	2.70763	3.0868	0.00769394	0.10331	-2.45992
ENSRNOG00000010592	protein_coding	Slc25a27	ensembl	9	17307023	17332731	+	1.90038	1.85349	3.09856	0.00751303	0.101306	-2.46302
ENSRNOG00000023285	protein_coding	Akr1b1-ps2	ensembl	4	150078119	150079470	-	2.51714	-2.40308	3.12725	0.00708922	0.0975124	-2.46412
ENSRNOG00000069830	protein_coding	NA	ensembl	3	74282149	74287593	-	1.61174	-0.386182	3.17495	0.00643646	0.0907066	-2.46667
ENSRNOG00000010516	protein_coding	Plau	ensembl	15	3456232	3462775	-	-1.88067	6.59999	-3.01782	0.00884447	0.113909	-2.46783
ENSRNOG00000070364	protein_coding	NA	ensembl	5	103899711	103900717	-	1.65945	0.851592	3.1464	0.00681956	0.0952011	-2.47235
ENSRNOG00000067429	lncRNA	NA	ensembl	18	26106691	26108255	+	-2.65472	-2.9662	-3.1038	0.00743375	0.100695	-2.47412
ENSRNOG00000021938	protein_coding	Lrrtm4	ensembl	4	112545917	113335865	+	4.86318	-0.206953	3.13374	0.00699667	0.0967428	-2.47492
ENSRNOG00000003013	protein_coding	Rpgr	ensembl	X	12566645	12747882	+	-4.7249	4.61428	-3.02542	0.00870995	0.1128	-2.47666
ENSRNOG00000037931	protein_coding	Plaur	ensembl	1	80050324	80068595	+	2.13198	6.15461	3.01717	0.00885609	0.113977	-2.48201
ENSRNOG00000037718	protein_coding	Cfap52	ensembl	10	52613762	52654934	-	1.81426	-1.88118	3.14361	0.0068583	0.0955919	-2.48527
ENSRNOG00000008026	protein_coding	C2cd4c	ensembl	7	10092138	10095421	+	1.66622	0.987685	3.13379	0.00699606	0.0967428	-2.48765
ENSRNOG00000017878	protein_coding	Aldh1a7	ensembl	1	218201472	218248906	-	2.91464	-1.37449	3.12057	0.00718568	0.0983074	-2.48842
ENSRNOG00000022081	protein_coding	Ddi1	ensembl	8	3595149	3598533	-	-2.42239	-4.23204	-3.07147	0.00793617	0.10581	-2.48987
ENSRNOG00000009343	protein_coding	Evpl	ensembl	10	101458216	101474763	-	-2.27088	-0.467755	-3.14514	0.00683702	0.0953701	-2.49207
ENSRNOG00000071132	snRNA	U6	ensembl	7	108137837	108137943	-	2.40191	-2.81165	3.10145	0.00746923	0.101022	-2.49375
ENSRNOG00000049075	protein_coding	NA	ensembl	2	91765056	91853773	-	1.83746	6.59565	3.00497	0.00907695	0.115633	-2.496
ENSRNOG00000028077	protein_coding	Cfap44	ensembl	11	56201049	56283986	-	-2.87438	-1.6862	-3.1175	0.0072306	0.0986121	-2.4967
ENSRNOG00000030983	protein_coding	B3galt5	ensembl	11	35585220	35630917	+	-2.5202	-4.33102	-3.06469	0.00804559	0.10692	-2.50288
ENSRNOG00000019857	lncRNA	NA	ensembl	7	8697521	8761240	+	-3.6259	-1.51489	-3.10254	0.00745275	0.100876	-2.50626
ENSRNOG00000017459	protein_coding	C1ql3	ensembl	17	76119447	76128530	-	2.7263	2.30713	3.08765	0.00768058	0.103253	-2.50945
ENSRNOG00000056183	snoRNA	AABR07030781.1	ensembl	10	100770794	100770925	-	2.7002	-3.88592	3.0788	0.00781935	0.104881	-2.51043
ENSRNOG00000063006	lncRNA	NA	ensembl	2	182733666	182736399	+	-1.76203	-1.66885	-3.13346	0.00700066	0.0967428	-2.51338
ENSRNOG00000032951	protein_coding	Jsrp1	ensembl	7	8901609	8906055	+	-4.216	-1.65485	-3.09922	0.00750299	0.101248	-2.51469
ENSRNOG00000021229	protein_coding	Avp	ensembl	3	117793457	117795425	-	2.03067	-0.729311	3.1431	0.0068653	0.0956147	-2.51578
ENSRNOG00000059705	protein_coding	Elmo1	ensembl	17	44286485	44822788	-	-1.79389	0.197079	-3.11414	0.00727986	0.0989872	-2.51719
ENSRNOG00000000008	protein_coding	Alx4	ensembl	3	79611719	79648260	+	-1.77442	-0.982873	-3.13687	0.00695246	0.0965263	-2.52012
ENSRNOG00000019680	protein_coding	Mst1	ensembl	8	108768839	108773416	+	-2.01268	1.64467	-3.07628	0.00785936	0.105338	-2.52263
ENSRNOG00000064785	snRNA	U2	ensembl	1	203171581	203171718	-	-2.32009	-3.51604	-3.06859	0.00798239	0.106346	-2.52428
ENSRNOG00000024651	protein_coding	Greb1	ensembl	6	39440504	39581633	-	-2.22861	1.767	-3.0715	0.00793565	0.10581	-2.53147
ENSRNOG00000016587	protein_coding	Ninj1	ensembl	17	15452813	15461704	-	1.81468	6.80959	2.97599	0.00962323	0.119779	-2.53471
ENSRNOG00000039336	protein_coding	Hrct1	ensembl	5	57982470	57982790	+	-2.32541	0.88817	-3.07499	0.00787975	0.105532	-2.53548
ENSRNOG00000036661	protein_coding	Rab40b	ensembl	10	106631514	106659090	-	-2.14576	-0.339759	-3.12061	0.00718509	0.0983074	-2.53612
ENSRNOG00000025587	protein_coding	Plagl1	ensembl	1	7477177	7517228	+	-4.78238	2.30215	-3.03742	0.00850137	0.111508	-2.53803
ENSRNOG00000005853	protein_coding	Tacr1	ensembl	4	114920844	115089733	+	2.13168	-0.734239	3.13409	0.0069918	0.0967428	-2.54021
ENSRNOG00000011451	protein_coding	Lrp3	ensembl	1	87844868	87859110	-	-2.61005	2.31694	-3.03291	0.00857921	0.111909	-2.54193
ENSRNOG00000046254	protein_coding	Adgre1	ensembl	9	2242474	2398000	+	2.16489	-0.0900758	3.12944	0.00705784	0.097231	-2.54243
ENSRNOG00000011413	protein_coding	Scp2	ensembl	5	122776549	122881287	-	-1.76702	7.036	-2.96822	0.00977519	0.121225	-2.54551
ENSRNOG00000027098	protein_coding	Sez6l2	ensembl	1	181557109	181577456	+	1.93701	-2.13889	3.10092	0.00747727	0.101054	-2.54677
ENSRNOG00000011706	protein_coding	Mbl1	ensembl	16	17029118	17035174	+	2.85639	-3.77862	3.02001	0.00880551	0.113737	-2.55661
ENSRNOG00000013496	protein_coding	Crisp3	ensembl	9	20450908	20472658	+	4.60476	4.1143	2.99693	0.00922538	0.116704	-2.55691
ENSRNOG00000067085	lncRNA	NA	ensembl	9	33225498	33245537	-	2.45107	-2.92484	3.06372	0.00806139	0.106998	-2.56046
ENSRNOG00000054506	protein_coding	Nccrp1	ensembl	1	83835083	83838676	-	3.20612	-3.38616	3.03028	0.00862487	0.112136	-2.56084
ENSRNOG00000056457	protein_coding	Gpd1	ensembl	7	130844138	130851529	+	-4.78045	3.65934	-2.98984	0.00935822	0.117715	-2.56195
ENSRNOG00000067626	lncRNA	NA	ensembl	3	107512314	107513652	+	-3.01743	-3.61221	-3.04144	0.00843266	0.110775	-2.56209
ENSRNOG00000070899	lncRNA	NA	ensembl	17	16082912	16086697	-	3.22011	-3.419	3.03895	0.00847515	0.111246	-2.56652
ENSRNOG00000043007	protein_coding	Rcn3	ensembl	1	95564380	95573725	-	-1.84588	7.35446	-2.95596	0.0100195	0.123076	-2.56754
ENSRNOG00000003984	lncRNA	NA	ensembl	X	127203823	127213391	-	-4.13278	3.39301	-3.00468	0.00908222	0.115633	-2.56814
ENSRNOG00000039971	protein_coding	Ctla2a	ensembl	17	3803831	3823111	+	1.62068	-0.989732	3.12	0.00719402	0.0983459	-2.57039
ENSRNOG00000067913	lncRNA	NA	ensembl	2	209793632	209818909	+	-2.86652	-3.88419	-3.03641	0.00851864	0.111568	-2.57655
ENSRNOG00000032472	protein_coding	Adgrg2	ensembl	X	34297402	34422609	-	1.64873	-0.339635	3.11647	0.00724563	0.0986725	-2.57777
ENSRNOG00000008101	protein_coding	Tmem251	ensembl	6	121884643	121886275	+	1.83644	1.52225	3.0511	0.0082696	0.109273	-2.57792
ENSRNOG00000012546	protein_coding	Frmpd1	ensembl	5	59443076	59545080	+	-1.84126	0.85905	-3.06445	0.00804946	0.10692	-2.57852
ENSRNOG00000048726	protein_coding	Clec2d	ensembl	4	162216572	162239527	+	2.59245	2.56179	3.0307	0.00861757	0.112135	-2.58179
ENSRNOG00000010325	protein_coding	Ptger3	ensembl	2	246606183	246684434	+	-3.45052	-1.64414	-3.07244	0.00792048	0.10581	-2.58237
ENSRNOG00000051714	snoRNA	SNORA70	ensembl	4	165144932	165145065	-	1.70322	-1.80114	3.09553	0.00755922	0.101852	-2.58328
ENSRNOG00000012095	protein_coding	Pkia	ensembl	2	94398869	94414282	-	-1.95972	-0.545083	-3.09432	0.00757772	0.102024	-2.59048
ENSRNOG00000033402	protein_coding	Gsta6	ensembl	9	23744288	23801131	-	1.7938	-0.34924	3.10739	0.00737999	0.100043	-2.59101
ENSRNOG00000011984	protein_coding	Cxcl14	ensembl	17	8317933	8324839	+	-1.93142	1.47968	-3.03606	0.00852477	0.111568	-2.6
ENSRNOG00000053325	protein_coding	AABR07009105.1	ensembl	2	84562574	84591269	+	2.10204	1.96005	3.01374	0.00891776	0.114329	-2.60486
ENSRNOG00000035532	miRNA	Mir101-2	ensembl	1	226860371	226860467	+	-2.60756	-4.46001	-3.00122	0.00914583	0.11598	-2.60838
ENSRNOG00000008871	protein_coding	Sdr16c5	ensembl	5	17018813	17040970	-	-2.79005	-4.59166	-3.00204	0.00913073	0.11598	-2.60841
ENSRNOG00000021400	protein_coding	Magee2	ensembl	X	69942533	69944657	+	-2.4994	-3.6635	-3.00693	0.00904113	0.115274	-2.6094
ENSRNOG00000068145	lncRNA	NA	ensembl	1	258558618	258613068	+	-1.90425	-0.901172	-3.08663	0.00769645	0.10331	-2.61177
ENSRNOG00000003683	protein_coding	Glp2r	ensembl	10	52402748	52466012	-	3.0178	-3.16037	3.01908	0.008822	0.113867	-2.61202
ENSRNOG00000067787	lncRNA	NA	ensembl	7	50954690	50957863	-	2.51821	-2.10797	3.05006	0.00828703	0.109422	-2.62005
ENSRNOG00000026870	protein_coding	Clic6	ensembl	11	31737813	31780061	+	2.52036	-2.91376	3.03464	0.00854921	0.111724	-2.62042
ENSRNOG00000019177	protein_coding	Psd2	ensembl	18	27565587	27616672	+	-2.61562	-3.08394	-3.01532	0.00888927	0.114214	-2.62119
ENSRNOG00000016769	protein_coding	Rab38	ensembl	1	142182556	142262924	+	-2.1484	2.05117	-2.97733	0.00959722	0.119539	-2.6213
ENSRNOG00000028194	protein_coding	Serpinb13	ensembl	13	23118584	23150760	+	3.12552	-4.39747	2.98585	0.00943377	0.118414	-2.62534
ENSRNOG00000007865	protein_coding	Ephb1	ensembl	8	102507549	102944839	-	3.38343	-3.83559	2.99486	0.00926391	0.117108	-2.62762
ENSRNOG00000049853	protein_coding	Rtl9	ensembl	X	106714868	106719794	+	-2.53284	-3.83343	-3.01181	0.00895257	0.114638	-2.62946
ENSRNOG00000001313	protein_coding	Gnaz	ensembl	20	13644640	13669907	-	2.75956	-1.65819	3.04211	0.00842126	0.110775	-2.63389
ENSRNOG00000009897	protein_coding	Clcnkb	ensembl	5	153710094	153732153	-	-1.89967	0.188002	-3.06529	0.00803584	0.106898	-2.63421
ENSRNOG00000055382	protein_coding	Hcn1	ensembl	2	49495771	49899774	+	1.57976	0.295319	3.07387	0.00789765	0.105613	-2.63507
ENSRNOG00000024751	protein_coding	Macroh2a2	ensembl	20	29678222	29727891	-	-2.04928	1.77423	-2.98942	0.00936614	0.117732	-2.63818
ENSRNOG00000021468	protein_coding	Grm8	ensembl	4	55805955	56730831	-	-2.3044	-1.93623	-3.05886	0.00814099	0.107814	-2.64232
ENSRNOG00000003784	protein_coding	Rilp	ensembl	10	60355278	60358781	+	-2.56978	1.34062	-3.01464	0.00890152	0.114231	-2.64283
ENSRNOG00000008587	protein_coding	Tek	ensembl	5	109607077	109733804	+	1.72969	1.17812	3.03667	0.00851417	0.111568	-2.64326
ENSRNOG00000018949	protein_coding	Dlk2	ensembl	9	14676562	14681594	-	-1.72823	-0.656301	-3.07157	0.00793455	0.10581	-2.64505
ENSRNOG00000069733	protein_coding	NA	ensembl	7	86514741	86516007	-	-1.9864	-3.00634	-3.02833	0.00865883	0.112331	-2.64547
ENSRNOG00000016763	protein_coding	Fgfr4	ensembl	17	9461547	9476242	-	-1.63898	-2.15279	-3.05146	0.00826368	0.109273	-2.64871
ENSRNOG00000069421	protein_coding	NA	ensembl	3	7830706	7831260	-	2.67547	-3.64502	2.98024	0.00954105	0.119206	-2.65181
ENSRNOG00000031662	protein_coding	Slc6a5	ensembl	1	99645389	99697010	+	2.829	-3.3208	2.99989	0.00917047	0.116175	-2.65278
ENSRNOG00000029535	protein_coding	Nrbp2	ensembl	7	107799497	107805230	-	-3.40497	2.81814	-2.94894	0.0101622	0.124571	-2.65328
ENSRNOG00000071169	protein_coding	NA	ensembl	2	178381234	178381623	-	2.1596	0.577574	3.07413	0.0078936	0.105613	-2.65518
ENSRNOG00000008839	protein_coding	Pparg	ensembl	4	148423194	148548468	+	-2.11411	2.06223	-2.96352	0.00986822	0.121722	-2.65712
ENSRNOG00000021234	protein_coding	Slc4a11	ensembl	3	117900223	117912674	-	1.71083	0.837771	3.04544	0.00836468	0.110202	-2.65826
ENSRNOG00000059479	protein_coding	Adcy1	ensembl	14	81911099	82028969	+	-2.99575	-2.25616	-3.03237	0.00858853	0.111909	-2.6608
ENSRNOG00000049976	protein_coding	Gzmbl2	ensembl	15	30173603	30346814	-	2.83279	-2.25293	3.02916	0.00864442	0.112226	-2.67082
ENSRNOG00000007049	protein_coding	Bcl11a	ensembl	14	98030461	98124180	+	1.87914	-0.83447	3.06707	0.00800693	0.106593	-2.67228
ENSRNOG00000009513	protein_coding	Akr1b1	ensembl	4	62932031	62946157	-	2.08776	8.36155	2.89315	0.0113693	0.134819	-2.67298
ENSRNOG00000024917	protein_coding	Flacc1	ensembl	9	60315582	60343648	-	2.5746	-1.31752	3.03519	0.0085397	0.111681	-2.67468
ENSRNOG00000021478	protein_coding	Tpd52l1	ensembl	1	26172170	26291109	+	1.67686	0.553506	3.04141	0.00843307	0.110775	-2.67626
ENSRNOG00000011193	protein_coding	Hmgcll1	ensembl	8	76757497	76886816	+	1.89192	-0.140252	3.06083	0.00810869	0.107466	-2.67899
ENSRNOG00000019424	protein_coding	Aspdh	ensembl	1	94958316	94960722	+	-2.38048	-3.90303	-2.98182	0.00951076	0.118961	-2.68025
ENSRNOG00000007080	protein_coding	Kif12	ensembl	5	76596208	76602843	-	3.33084	-4.22451	2.96228	0.00989291	0.121942	-2.68221
ENSRNOG00000048698	protein_coding	AABR07048031.1	ensembl	5	56457124	56457669	+	2.22346	-2.92572	2.99386	0.00928262	0.117168	-2.68251
ENSRNOG00000062317	protein_coding	NA	ensembl	8	38213397	38216102	-	-2.25419	-4.39875	-2.96412	0.00985614	0.121657	-2.68441
ENSRNOG00000031598	protein_coding	Atp8b4	ensembl	3	113556192	113757225	-	-3.36169	2.78122	-2.94703	0.0102014	0.124879	-2.68451
ENSRNOG00000000572	protein_coding	Chst3	ensembl	20	28114404	28121807	-	-1.95488	-2.14034	-3.03064	0.00861852	0.112135	-2.68712
ENSRNOG00000002826	protein_coding	Hsd17b7	ensembl	13	82173179	82190017	-	1.69758	2.99259	2.93479	0.0104559	0.127468	-2.68753
ENSRNOG00000023969	protein_coding	Herc6	ensembl	4	87524493	87581744	-	1.69688	0.011106	3.05309	0.00823646	0.108997	-2.68981
ENSRNOG00000064610	lncRNA	NA	ensembl	3	110007891	110145541	+	3.71639	-1.7034	2.99355	0.00928841	0.117168	-2.6909
ENSRNOG00000007102	protein_coding	Acss1	ensembl	3	139450383	139500325	-	-2.36703	-3.53956	-2.99133	0.00933011	0.117528	-2.69125
ENSRNOG00000038372	protein_coding	Ndufs2	ensembl	13	83654406	83671420	-	-2.57327	-2.43881	-3.02108	0.00878654	0.113574	-2.69301
ENSRNOG00000056915	protein_coding	Ptprq	ensembl	7	42837109	43016917	-	-2.24893	-2.04497	-3.02543	0.00870965	0.1128	-2.69859
ENSRNOG00000019959	protein_coding	Kcnc3	ensembl	1	95080960	95095160	+	2.48531	-2.18001	3.00107	0.00914861	0.11598	-2.70011
ENSRNOG00000019183	protein_coding	Alox15	ensembl	10	55060412	55068874	-	3.18314	1.76442	3.00945	0.00899526	0.114994	-2.70521
ENSRNOG00000052080	protein_coding	Camk2b	ensembl	14	80845238	80933994	-	-1.73988	0.783212	-3.00124	0.00914544	0.11598	-2.71213
ENSRNOG00000017485	protein_coding	Cd72	ensembl	5	57697367	57704725	-	-3.023	-3.59908	-2.9595	0.00994846	0.122457	-2.71345
ENSRNOG00000054212	protein_coding	Pde1a	ensembl	3	64747269	65024874	-	-2.4948	2.62782	-2.92949	0.0105681	0.128515	-2.71372
ENSRNOG00000002256	protein_coding	Art3	ensembl	14	15637237	15665407	-	-2.02295	0.587369	-2.98663	0.00941903	0.118313	-2.71465
ENSRNOG00000023628	protein_coding	Tmem106a	ensembl	10	86506936	86515892	+	-1.78816	0.0505412	-3.02203	0.00876974	0.113439	-2.71482
ENSRNOG00000015677	protein_coding	Cda	ensembl	5	150556615	150583231	-	1.59768	-0.873567	3.04425	0.00838489	0.110387	-2.71542
ENSRNOG00000064855	lncRNA	NA	ensembl	2	183842051	183844322	+	-2.07869	0.635107	-3.0135	0.00892202	0.114329	-2.71575
ENSRNOG00000067162	protein_coding	RGD1559441	ensembl	5	24722668	24787924	+	1.86132	-2.03465	3.00919	0.00899988	0.114994	-2.71939
ENSRNOG00000020095	protein_coding	Pcdhb3	ensembl	18	29011816	29015188	+	-1.72383	0.9105	-2.98248	0.00949814	0.118961	-2.72498
ENSRNOG00000029556	protein_coding	Cntnap5c	ensembl	13	3514198	4542745	+	2.27355	-0.564885	3.03309	0.00857601	0.111909	-2.72632
ENSRNOG00000060021	protein_coding	Txlnb	ensembl	1	12404859	12449975	+	-2.50069	-3.05819	-2.97265	0.00968823	0.12036	-2.72731
ENSRNOG00000013745	protein_coding	Ctrc	ensembl	5	154147316	154156528	-	2.27603	-2.39727	2.98184	0.00951043	0.118961	-2.72907
ENSRNOG00000035481	miRNA	Mir218-2	ensembl	10	20068451	20068560	+	-2.26112	-4.7221	-2.92918	0.0105747	0.128515	-2.73343
ENSRNOG00000003959	protein_coding	Rgs18	ensembl	13	56494010	56516098	-	-2.73859	-3.88213	-2.94627	0.0102171	0.124986	-2.73467
ENSRNOG00000057970	snoRNA	AABR07018128.2	ensembl	15	35777952	35778089	-	-2.41231	-3.40748	-2.96628	0.00981351	0.121468	-2.73558
ENSRNOG00000068481	lncRNA	NA	ensembl	17	16009101	16029482	-	1.68478	-1.10934	3.02519	0.00871399	0.1128	-2.73618
ENSRNOG00000064821	lncRNA	NA	ensembl	3	115462527	115465947	+	1.63783	-0.312943	3.03272	0.00858245	0.111909	-2.74082
ENSRNOG00000008027	protein_coding	Cavin4	ensembl	5	62996865	63007678	+	-1.98397	-0.263307	-3.00343	0.0091052	0.115842	-2.74497
ENSRNOG00000028733	protein_coding	Prkar1b	ensembl	12	15511801	15624942	+	3.0217	2.96703	2.9486	0.0101692	0.124571	-2.74727
ENSRNOG00000069267	protein_coding	Pthlh	ensembl	4	180188792	180199847	-	1.84199	0.603482	3.01861	0.00883048	0.113894	-2.74891
ENSRNOG00000009144	protein_coding	Lad1	ensembl	13	47249605	47263967	+	-2.34228	-4.36741	-2.92858	0.0105873	0.128515	-2.75203
ENSRNOG00000003469	protein_coding	MAST1	ensembl	19	23207991	23244235	+	3.09867	-0.737556	2.99305	0.00929778	0.117203	-2.75255
ENSRNOG00000037839	protein_coding	P2ry10	ensembl	X	72111264	72212265	+	-2.42233	-4.20859	-2.92828	0.0105938	0.128515	-2.75287
ENSRNOG00000002142	protein_coding	Cds1	ensembl	14	7820351	7882681	-	2.18551	1.95892	2.96708	0.00979759	0.121355	-2.75414
ENSRNOG00000023177	protein_coding	Esrp2	ensembl	19	34034559	34041726	-	2.23836	1.68091	3.00185	0.00913416	0.11598	-2.75939
ENSRNOG00000005132	protein_coding	Slc52a3	ensembl	3	140509473	140514096	+	1.92764	-0.419422	3.01682	0.0088625	0.113977	-2.7627
ENSRNOG00000024878	protein_coding	Rbm44	ensembl	9	91731115	91756772	+	2.47355	-2.40759	2.96108	0.00991679	0.122151	-2.7627
ENSRNOG00000002517	protein_coding	Pdc	ensembl	13	62358196	62371754	+	3.10353	-3.91091	2.91505	0.0108797	0.130756	-2.76397
ENSRNOG00000006831	protein_coding	Pgr	ensembl	8	6072673	6131344	+	1.67322	1.08075	2.97784	0.00958741	0.119539	-2.76442
ENSRNOG00000004258	protein_coding	Chst7	ensembl	X	2393874	2432840	-	1.67229	-1.26367	3.00884	0.00900623	0.114994	-2.76673
ENSRNOG00000067891	protein_coding	NA	ensembl	20	5178729	5181591	-	1.62778	-0.513936	3.0181	0.0088396	0.113909	-2.76866
ENSRNOG00000062750	lncRNA	NA	ensembl	6	48102603	48104941	-	-2.36589	-4.26428	-2.91785	0.0108184	0.130194	-2.77158
ENSRNOG00000016208	protein_coding	Setbp1	ensembl	18	72191035	72552556	-	-4.0855	4.01992	-2.86415	0.0120509	0.14056	-2.7719
ENSRNOG00000031540	protein_coding	NA	ensembl	13	83117297	83118233	+	1.78869	-0.398997	3.01507	0.00889379	0.114214	-2.77258
ENSRNOG00000039745	protein_coding	Pm20d1	ensembl	13	43237971	43259999	+	-1.76835	0.0656575	-2.98476	0.00945456	0.118592	-2.77352
ENSRNOG00000063406	lncRNA	NA	ensembl	2	183229644	183230771	-	1.26454	1.16347	2.97255	0.00969019	0.12036	-2.77523
ENSRNOG00000032320	Mt_tRNA	AY172581.16	RefSeq	MT	9800	9867	+	1.78215	-1.96049	2.99098	0.00933678	0.117529	-2.77533
ENSRNOG00000019598	protein_coding	Vegfa	ensembl	9	14955300	14970641	+	2.49498	9.04528	2.83462	0.0127861	0.146465	-2.77601
ENSRNOG00000029938	protein_coding	Pik3c2b	ensembl	13	44495050	44555612	+	2.86951	2.35061	2.9585	0.00996845	0.122618	-2.77942
ENSRNOG00000022432	protein_coding	Tmem59l	ensembl	16	18941567	18945381	+	1.72861	-0.725709	3.009	0.00900335	0.114994	-2.78106
ENSRNOG00000021001	protein_coding	Cblif	ensembl	1	208605983	208620344	+	2.08672	-2.06686	2.96558	0.00982729	0.121554	-2.78194
ENSRNOG00000063478	protein_coding	Ccdc168	ensembl	9	46198635	46235936	-	1.8798	-0.0118027	3.0073	0.00903437	0.115271	-2.78451
ENSRNOG00000025344	pseudogene	Enthd1	ensembl	7	111995395	112109246	-	2.64723	-3.00309	2.92996	0.0105581	0.128515	-2.78494
ENSRNOG00000005180	protein_coding	Vstm2a	ensembl	14	90660004	90685656	+	-2.53811	-3.68832	-2.93536	0.010444	0.127411	-2.7859
ENSRNOG00000063363	lncRNA	NA	ensembl	7	106226253	106373347	-	1.8909	-1.24159	2.99368	0.00928611	0.117168	-2.78721
ENSRNOG00000043304	protein_coding	Apcdd1	ensembl	18	56385264	56416070	+	-1.97854	1.3335	-2.91903	0.0107929	0.129975	-2.78732
ENSRNOG00000066627	lncRNA	NA	ensembl	X	70474539	70570105	-	2.40541	-3.16774	2.92299	0.0107072	0.12938	-2.7897
ENSRNOG00000067437	protein_coding	NA	ensembl	17	56372109	56373411	-	2.27528	-2.87421	2.93653	0.0104194	0.127285	-2.78981
ENSRNOG00000038784	protein_coding	Piezo2	ensembl	18	56469680	56844216	-	-1.74813	-0.160139	-2.97942	0.0095569	0.119287	-2.78998
ENSRNOG00000005573	protein_coding	Ntn4	ensembl	7	28186611	28300390	+	3.4216	3.72293	2.87708	0.0117422	0.137772	-2.79138
ENSRNOG00000071033	lncRNA	NA	ensembl	20	29587030	29590612	+	-2.59602	-3.63035	-2.9248	0.0106683	0.128998	-2.79568
ENSRNOG00000004296	protein_coding	Nt5c1b	ensembl	6	33139064	33156481	+	-2.58152	-2.8411	-2.95735	0.00999163	0.122818	-2.7959
ENSRNOG00000008931	protein_coding	Slc25a21	ensembl	6	74203440	74702680	-	-2.90063	0.185989	-2.93281	0.0104977	0.127891	-2.7959
ENSRNOG00000016353	protein_coding	Nim1k	ensembl	2	51670772	51714762	-	-2.29225	-1.39824	-2.97761	0.00959187	0.119539	-2.79803
ENSRNOG00000011557	protein_coding	S100a8	ensembl	2	176167124	176167643	+	3.31834	-3.63449	2.90573	0.0110853	0.132778	-2.79888
ENSRNOG00000025365	protein_coding	Ido2	ensembl	16	67459190	67496324	+	1.86999	0.36684	2.99881	0.00919052	0.116346	-2.80081
ENSRNOG00000035616	miRNA	Mir3574	ensembl	1	196326337	196326454	+	-2.19105	-4.08348	-2.90494	0.0111031	0.132812	-2.80126
ENSRNOG00000064087	miRNA	Mir322-2	ensembl	X	132806594	132806688	-	-2.39196	-4.29647	-2.90258	0.0111558	0.13325	-2.80457
ENSRNOG00000021048	protein_coding	AC095693.1	ensembl	1	96260977	96280672	+	2.82518	0.789377	2.98011	0.00954371	0.119206	-2.80473
ENSRNOG00000046449	protein_coding	Npy	ensembl	4	78881264	78888495	+	3.45712	4.29511	2.84755	0.012459	0.143533	-2.80613
ENSRNOG00000008586	protein_coding	Aldh1l2	ensembl	7	20254233	20305776	+	-2.79473	3.65202	-2.84357	0.0125587	0.144401	-2.8081
ENSRNOG00000042455	protein_coding	Tlr12	ensembl	5	140959996	140964816	-	3.25404	-3.69328	2.90674	0.0110628	0.132686	-2.81079
ENSRNOG00000003596	protein_coding	Itgb1bp2	ensembl	X	66572537	66577174	+	-1.56866	-0.498445	-2.98429	0.00946359	0.118621	-2.81217
ENSRNOG00000070892	lncRNA	NA	ensembl	2	120843827	120844936	-	-3.21057	-3.15815	-2.92867	0.0105855	0.128515	-2.81254
ENSRNOG00000059092	protein_coding	Olr154	ensembl	1	158845078	158851922	+	1.90709	-1.58835	2.97376	0.00966664	0.120235	-2.81636
ENSRNOG00000011562	protein_coding	Slitrk2	ensembl	X	145246460	145271220	+	2.07345	-2.42881	2.96502	0.00983839	0.121607	-2.81662
ENSRNOG00000061768	protein_coding	Slc43a3	ensembl	3	70009313	70029749	+	-1.77576	-0.232405	-2.96453	0.00984805	0.121642	-2.82259
ENSRNOG00000069561	lncRNA	NA	ensembl	16	20995528	21015882	+	-2.46657	-2.27725	-2.95379	0.0100635	0.123531	-2.82535
ENSRNOG00000013395	protein_coding	Pglyrp1	ensembl	1	78531815	78537001	+	-1.54185	-0.334167	-2.97112	0.00971818	0.120623	-2.83077
ENSRNOG00000055408	protein_coding	Gcat	ensembl	7	110595091	110601473	+	2.5023	2.98801	2.87754	0.0117313	0.137735	-2.83273
ENSRNOG00000008736	protein_coding	Slamf8	ensembl	13	85047727	85057211	-	-2.23035	1.35074	-2.91971	0.0107781	0.129885	-2.83727
ENSRNOG00000027767	protein_coding	Slc38a5	ensembl	X	14213729	14222498	-	2.40403	-3.97945	2.89376	0.0113554	0.134743	-2.84206
ENSRNOG00000033588	protein_coding	Siglec15	ensembl	18	71505399	71521881	-	2.03698	-0.305829	2.96796	0.00978029	0.121225	-2.84742
ENSRNOG00000068127	lncRNA	NA	ensembl	17	35588464	35593191	-	2.11584	-2.99552	2.88673	0.0115169	0.135935	-2.85585
ENSRNOG00000002540	protein_coding	Rhoh	ensembl	14	42337751	42386369	-	-1.8163	-2.27106	-2.92772	0.0106057	0.128515	-2.86088
ENSRNOG00000014771	protein_coding	Wfdc8	ensembl	3	153324413	153339842	-	2.52658	-3.28351	2.87872	0.0117037	0.13773	-2.86094
ENSRNOG00000004610	protein_coding	Lum	ensembl	7	32358614	32365793	+	-2.92512	5.56029	-2.79098	0.0139535	0.15699	-2.86175
ENSRNOG00000008816	protein_coding	Gpnmb	ensembl	4	78010197	78049367	+	2.70021	9.25348	2.78496	0.0141222	0.158488	-2.86669
ENSRNOG00000062614	snoRNA	NA	ensembl	6	128654939	128655031	+	-2.4018	-4.05751	-2.87052	0.0118979	0.139323	-2.86808
ENSRNOG00000020970	protein_coding	Rundc3a	ensembl	10	87352646	87361765	+	1.84144	2.27902	2.86226	0.0120967	0.140909	-2.86924
ENSRNOG00000070155	lncRNA	NA	ensembl	3	139969967	139978285	-	-2.0224	-2.09156	-2.9211	0.0107479	0.129608	-2.87207
ENSRNOG00000007129	protein_coding	Cd8b	ensembl	4	103312578	103328553	+	-2.6376	-4.25237	-2.86126	0.0121211	0.141101	-2.87355
ENSRNOG00000002303	protein_coding	Kcnj12	ensembl	10	45696849	45745492	+	-3.11924	-0.84393	-2.92641	0.0106338	0.128691	-2.87476
ENSRNOG00000068173	lncRNA	NA	ensembl	13	50533747	50545633	-	-2.65068	-3.7792	-2.86245	0.0120921	0.140909	-2.87815
ENSRNOG00000016189	protein_coding	Frmd5	ensembl	3	108474562	108763498	-	-1.7691	0.944029	-2.892	0.0113955	0.134859	-2.88506
ENSRNOG00000012060	protein_coding	Gucy1b1	ensembl	2	167348825	167398916	-	-2.38805	-0.424584	-2.93585	0.0104336	0.127371	-2.88585
ENSRNOG00000032959	protein_coding	Adh7	ensembl	2	226741788	226763182	+	2.43075	2.14511	2.88776	0.011493	0.135833	-2.88718
ENSRNOG00000013914	protein_coding	Gpr132	ensembl	6	131924160	131942168	-	2.60737	-0.311667	2.94305	0.0102836	0.125713	-2.88755
ENSRNOG00000005650	protein_coding	Pgf	ensembl	6	104816104	104826685	-	-2.61252	1.02435	-2.89791	0.0112609	0.1338	-2.8878
ENSRNOG00000068881	lncRNA	NA	ensembl	18	55078710	55101664	+	-2.04498	-3.34232	-2.87208	0.0118607	0.138979	-2.88811
ENSRNOG00000050509	protein_coding	Ebi3	ensembl	9	783617	787544	+	1.71218	0.416051	2.95249	0.0100898	0.123769	-2.88936
ENSRNOG00000004245	protein_coding	Mgst3	ensembl	13	79526541	79547411	-	-2.0957	1.87033	-2.87855	0.0117077	0.13773	-2.89057
ENSRNOG00000006930	protein_coding	Casq1	ensembl	13	84670649	84680339	-	-2.33632	1.45603	-2.87884	0.0117008	0.13773	-2.89794
ENSRNOG00000047005	protein_coding	Kcnk5	ensembl	15	4122442	4164718	+	-1.74986	0.097918	-2.92212	0.010726	0.129432	-2.89797
ENSRNOG00000067483	protein_coding	NA	ensembl	1	23638268	23638719	+	2.68656	-2.46005	2.89202	0.011395	0.134859	-2.8986
ENSRNOG00000055886	pseudogene	AABR07051399.1	ensembl	3	13869953	13885361	+	-1.9239	-2.19572	-2.90628	0.0110731	0.132721	-2.90276
ENSRNOG00000020066	protein_coding	Pcdhb11	ensembl	18	29126669	29129062	+	-2.21256	-2.99241	-2.90132	0.0111842	0.13325	-2.90681
ENSRNOG00000011723	protein_coding	Slc44a3	ensembl	2	209552144	209629044	-	-1.5892	-0.291894	-2.92632	0.0106356	0.128691	-2.91121
ENSRNOG00000067434	protein_coding	Hist1h2an	ensembl	17	41534691	41539869	+	-1.6968	-0.118415	-2.92231	0.0107218	0.129432	-2.91407
ENSRNOG00000000251	protein_coding	St6galnac1	ensembl	10	101972668	101983053	-	-3.44251	-1.49199	-2.89023	0.0114361	0.13525	-2.91668
ENSRNOG00000012807	protein_coding	C1qa	ensembl	5	149133636	149136534	-	-3.00604	-3.52635	-2.84924	0.0124169	0.143325	-2.9167
ENSRNOG00000062337	rRNA	NA	ensembl	3	2231807	2233678	+	4.33345	-0.0234047	2.90497	0.0111023	0.132812	-2.91847
ENSRNOG00000007062	protein_coding	Rin3	ensembl	6	121431339	121540957	+	-1.74857	1.48125	-2.85576	0.0122554	0.142107	-2.92051
ENSRNOG00000009588	protein_coding	Snph	ensembl	3	140099708	140139453	-	2.22779	1.46608	2.9017	0.0111756	0.13325	-2.92086
ENSRNOG00000006952	protein_coding	Prex1	ensembl	3	155306950	155456688	-	2.99139	3.5786	2.81936	0.0131831	0.15003	-2.92361
ENSRNOG00000066396	protein_coding	NA	ensembl	4	27525624	27528048	+	3.08736	-1.80337	2.85968	0.0121596	0.141443	-2.92707
ENSRNOG00000068431	protein_coding	Eppk1	ensembl	7	107817693	107831159	-	-1.55587	-0.100876	-2.91504	0.0108798	0.130756	-2.92752
ENSRNOG00000017975	protein_coding	Dnajb13	ensembl	1	154848594	154862963	-	2.12558	-3.23283	2.8594	0.0121663	0.141443	-2.92922
ENSRNOG00000042281	protein_coding	AABR07018124.1	ensembl	15	35347734	35348875	-	2.80438	-1.82398	2.87412	0.0118122	0.138501	-2.9298
ENSRNOG00000055103	protein_coding	Cftr	ensembl	4	46560885	46728756	+	2.11961	-1.31609	2.91448	0.010892	0.130815	-2.93574
ENSRNOG00000017546	protein_coding	Mylk3	ensembl	19	21691929	21742954	+	-2.20775	-2.87972	-2.8507	0.0123807	0.143	-2.94005
ENSRNOG00000002890	protein_coding	Ankrd45	ensembl	13	73424480	73450466	+	1.58322	-0.508418	2.92768	0.0106067	0.128515	-2.94053
ENSRNOG00000001158	protein_coding	Abcg1	ensembl	20	9126687	9182948	+	-4.19803	2.60377	-2.79369	0.0138778	0.156336	-2.94068
ENSRNOG00000026293	protein_coding	Jun	ensembl	5	109893145	109897656	-	2.01284	6.71628	2.75319	0.0150473	0.166219	-2.94146
ENSRNOG00000066122	lncRNA	NA	ensembl	3	21458608	21460293	-	1.904	-1.67694	2.90215	0.0111655	0.13325	-2.9417
ENSRNOG00000001953	protein_coding	Bace2	ensembl	11	36707458	36789546	+	2.32197	2.80183	2.82336	0.0130778	0.149213	-2.94702
ENSRNOG00000012175	protein_coding	Nfatc2	ensembl	3	157198872	157328325	-	2.81089	-1.39114	2.88743	0.0115006	0.135833	-2.94787
ENSRNOG00000009949	protein_coding	Pcdh18	ensembl	2	133832001	133845883	-	-2.211	3.83194	-2.74895	0.0151752	0.167247	-2.9514
ENSRNOG00000030151	protein_coding	Thsd7a	ensembl	4	40460814	40899583	-	2.97141	4.32363	2.7625	0.0147702	0.164412	-2.95348
ENSRNOG00000056141	protein_coding	Matn3	ensembl	6	31748474	31768101	+	-2.75521	-2.98488	-2.83654	0.0127372	0.146169	-2.95597
ENSRNOG00000019661	protein_coding	Gdf15	ensembl	16	18805239	18808055	+	2.91915	1.43147	2.9007	0.0111981	0.133316	-2.9572
ENSRNOG00000016803	protein_coding	Prl8a3	ensembl	17	37508328	37514825	+	3.57333	-3.77483	2.8093	0.0134514	0.152497	-2.95781
ENSRNOG00000019851	protein_coding	Cox6a2	ensembl	1	182788528	182789274	-	-3.76436	-1.81935	-2.86733	0.0119742	0.139848	-2.95933
ENSRNOG00000000405	protein_coding	Vgll2	ensembl	20	31409552	31415408	+	2.48274	2.47214	2.86888	0.011937	0.139591	-2.95937
ENSRNOG00000062860	lncRNA	NA	ensembl	20	12775268	12782471	+	2.20708	-2.85697	2.84038	0.0126394	0.145141	-2.96047
ENSRNOG00000011989	protein_coding	Vat1l	ensembl	19	42194533	42363831	+	-1.83273	-0.190948	-2.89992	0.0112156	0.133351	-2.96083
ENSRNOG00000005284	protein_coding	Itpka	ensembl	3	106726036	106734600	+	2.11072	-2.55442	2.85331	0.0123159	0.14262	-2.9617
ENSRNOG00000062479	protein_coding	NA	ensembl	2	215692196	215697408	+	2.38277	-1.99899	2.86858	0.0119443	0.139591	-2.96413
ENSRNOG00000004353	protein_coding	Ppfia2	ensembl	7	41765575	42239599	+	1.71646	-0.961438	2.9073	0.0110504	0.132627	-2.96592
ENSRNOG00000033479	protein_coding	Pcdhb21	ensembl	18	29218225	29221142	+	-1.41499	0.269608	-2.89471	0.0113337	0.134575	-2.96779
ENSRNOG00000010668	protein_coding	Anxa6	ensembl	10	39097109	39156433	-	-1.65238	7.3374	-2.72271	0.01599	0.173029	-2.96932
ENSRNOG00000014427	protein_coding	Chrnb4	ensembl	8	55418313	55437027	-	-2.32995	-3.91708	-2.80774	0.0134932	0.15268	-2.97226
ENSRNOG00000029644	protein_coding	Clec2l	ensembl	4	67397873	67414537	+	-2.89087	-3.56149	-2.81348	0.013339	0.151514	-2.97248
ENSRNOG00000043390	protein_coding	Samd12	ensembl	7	84768254	85271766	-	2.2199	-1.50585	2.9013	0.0111846	0.13325	-2.97315
ENSRNOG00000029749	protein_coding	Pabpc4l	ensembl	2	129807755	129809745	-	-2.5843	-3.73867	-2.83064	0.0128887	0.147527	-2.97415
ENSRNOG00000035644	miRNA	Mir23a	ensembl	19	23954997	23955071	-	1.51869	-1.28644	2.90038	0.0112052	0.133316	-2.97484
ENSRNOG00000012681	protein_coding	Lgals9	ensembl	10	63907018	63930045	-	-2.4001	-0.0282843	-2.87813	0.0117175	0.137735	-2.97555
ENSRNOG00000039238	protein_coding	Olr1305	ensembl	8	39803767	39804720	-	3.07204	-3.9765	2.79204	0.0139239	0.156756	-2.97688
ENSRNOG00000026112	protein_coding	Tmem202	ensembl	8	59910824	59916609	-	1.49501	0.293136	2.89203	0.0113948	0.134859	-2.9782
ENSRNOG00000018505	protein_coding	Cidea	ensembl	18	60894874	60920481	+	1.71962	0.75018	2.88058	0.0116599	0.137444	-2.98008
ENSRNOG00000033195	protein_coding	A1cf	ensembl	1	229736106	229824354	+	-2.31116	-2.92067	-2.8452	0.0125178	0.144116	-2.98222
ENSRNOG00000011649	protein_coding	Epb42	ensembl	3	107979713	107997932	-	-3.56949	-1.46393	-2.85798	0.0122012	0.141755	-2.98531
ENSRNOG00000069237	protein_coding	NA	ensembl	7	34092783	34093955	-	1.54878	-0.480629	2.90182	0.0111728	0.13325	-2.98885
ENSRNOG00000016671	protein_coding	Dtna	ensembl	18	14587852	14944261	+	-2.55132	-1.56217	-2.87013	0.0119071	0.139339	-2.99163
ENSRNOG00000067507	lncRNA	NA	ensembl	20	18377252	18381068	-	2.36128	-3.26974	2.82151	0.0131265	0.149576	-2.99286
ENSRNOG00000068643	lncRNA	NA	ensembl	2	147812346	147825166	+	-1.77994	1.59908	-2.79503	0.0138409	0.156118	-3.00106
ENSRNOG00000049422	protein_coding	Fcgr2a	ensembl	13	83280784	83295967	-	2.17773	2.68913	2.78997	0.0139817	0.157208	-3.00235
ENSRNOG00000056219	protein_coding	Olr1	ensembl	4	162926439	162948523	-	-1.98294	-0.022581	-2.86573	0.0120129	0.140208	-3.00551
ENSRNOG00000019440	protein_coding	Kcnn4	ensembl	1	79959322	79974340	+	3.46526	2.80411	2.82026	0.0131592	0.149853	-3.01354
ENSRNOG00000025060	protein_coding	Nanos1	ensembl	1	259897939	259898730	+	2.09258	-1.91243	2.84405	0.0125467	0.144356	-3.0159
ENSRNOG00000066973	protein_coding	Kctd12	ensembl	15	79801191	79806282	-	-3.5873	3.21417	-2.74696	0.0152356	0.167497	-3.02042
ENSRNOG00000016196	protein_coding	Dlgap1	ensembl	9	110167448	110726817	+	1.65066	1.80921	2.80795	0.0134876	0.15268	-3.02085
ENSRNOG00000056874	lncRNA	AABR07026565.1	ensembl	16	78435695	78470156	-	-2.8406	-1.62768	-2.84838	0.0124383	0.143407	-3.02566
ENSRNOG00000001419	protein_coding	Cldn15	ensembl	12	19698337	19706819	-	-2.7657	2.06663	-2.77973	0.0142708	0.159652	-3.02678
ENSRNOG00000014357	protein_coding	Gja4	ensembl	5	139633287	139635925	-	1.44102	-0.620523	2.88057	0.0116602	0.137444	-3.02986
ENSRNOG00000026745	protein_coding	Acsl6	ensembl	10	38440080	38498757	+	1.39379	-0.726596	2.87762	0.0117296	0.137735	-3.03598
ENSRNOG00000011800	protein_coding	F3	ensembl	2	209826959	209838668	+	-3.83064	5.86533	-2.69474	0.0169054	0.180721	-3.03623
ENSRNOG00000061199	protein_coding	Tcfl5	ensembl	3	167734473	167754282	-	1.97158	-1.0986	2.85731	0.0122175	0.141852	-3.03743
ENSRNOG00000065602	protein_coding	NA	ensembl	2	61543323	61578556	-	2.21518	-1.14802	2.85267	0.0123317	0.14262	-3.03769
ENSRNOG00000006860	protein_coding	Itk	ensembl	10	30753344	30814685	-	2.90515	-4.52646	2.76704	0.014637	0.163236	-3.03808
ENSRNOG00000055221	protein_coding	Acot1	ensembl	6	103636041	103644163	+	-2.07239	-2.76284	-2.80683	0.0135179	0.152862	-3.04205
ENSRNOG00000028768	protein_coding	Gbp4	ensembl	2	231305244	231318879	+	1.83066	-2.12654	2.85468	0.0122821	0.142323	-3.04505
ENSRNOG00000011680	protein_coding	Il16	ensembl	1	137617944	137718130	-	-1.56482	-0.307421	-2.85272	0.0123305	0.14262	-3.04585
ENSRNOG00000032656	protein_coding	Ptprt	ensembl	3	150194859	151288124	-	-2.43218	-0.00109987	-2.84831	0.01244	0.143407	-3.04956
ENSRNOG00000062851	lncRNA	NA	ensembl	17	47090208	47092104	-	-1.45354	-0.24531	-2.8561	0.0122471	0.142104	-3.05173
ENSRNOG00000003997	protein_coding	Pld5	ensembl	13	87896369	88232868	-	2.6502	-3.20582	2.81045	0.0134203	0.15234	-3.05893
ENSRNOG00000010880	protein_coding	Gpr27	ensembl	4	132328364	132329497	+	-2.35226	-2.09276	-2.82875	0.0129375	0.147991	-3.05935
ENSRNOG00000009522	protein_coding	Adra1a	ensembl	15	40832534	40927500	+	-2.18099	-3.26465	-2.79616	0.0138094	0.155961	-3.06123
ENSRNOG00000004198	protein_coding	Stxbp6	ensembl	6	61920756	62158024	-	1.64374	1.41037	2.80047	0.0136912	0.154723	-3.06602
ENSRNOG00000004281	protein_coding	Cobl	ensembl	14	86828139	87060800	-	-2.04569	0.081858	-2.83496	0.0127775	0.146465	-3.06916
ENSRNOG00000046484	protein_coding	NA	ensembl	X	132468213	132478431	+	-2.58751	-4.48582	-2.74708	0.0152321	0.167497	-3.07078
ENSRNOG00000047546	protein_coding	Gas2l2	ensembl	10	68222475	68229881	-	-2.24577	-3.88586	-2.77385	0.0144392	0.161333	-3.07136
ENSRNOG00000014064	protein_coding	Ctsh	ensembl	8	90608941	90627824	+	-1.76139	8.18306	-2.66058	0.0180921	0.190095	-3.07533
ENSRNOG00000066392	lncRNA	NA	ensembl	4	62593370	62597292	+	1.59012	-1.85381	2.84283	0.0125776	0.144524	-3.07535
ENSRNOG00000068638	pseudogene	NA	ensembl	11	352218	353533	-	-2.6918	-4.06015	-2.74944	0.0151604	0.167187	-3.07983
ENSRNOG00000012439	protein_coding	Bid	ensembl	4	154113198	154134720	-	1.67725	5.41309	2.68263	0.0173173	0.184177	-3.08009
ENSRNOG00000010736	protein_coding	Pbx4	ensembl	16	19555090	19590014	-	-2.04722	-2.41197	-2.82525	0.0130285	0.148746	-3.08278
ENSRNOG00000009945	protein_coding	Pls1	ensembl	8	96317849	96385195	-	1.60655	-0.944817	2.85119	0.0123684	0.142951	-3.0829
ENSRNOG00000014850	protein_coding	Amhr2	ensembl	7	133579393	133588258	+	1.60984	-1.53857	2.83456	0.0127876	0.146465	-3.08469
ENSRNOG00000066842	protein_coding	Mzt2b	ensembl	11	85024315	85031167	+	-2.02991	3.17739	-2.68478	0.0172433	0.183671	-3.08981
ENSRNOG00000069181	lncRNA	NA	ensembl	15	7963142	7967231	-	2.95496	-2.0341	2.79371	0.0138774	0.156336	-3.09008
ENSRNOG00000065123	lncRNA	NA	ensembl	1	20831400	20835646	-	1.87229	-1.92601	2.81739	0.013235	0.150506	-3.09233
ENSRNOG00000019840	protein_coding	Mdp1	ensembl	15	29148994	29151905	-	-1.60276	1.71855	-2.76326	0.014748	0.164371	-3.09302
ENSRNOG00000063258	lncRNA	NA	ensembl	5	124239329	124243158	-	3.31111	-3.47572	2.73916	0.0154743	0.169598	-3.09536
ENSRNOG00000064939	protein_coding	Fhit	ensembl	15	13934995	15442340	+	-1.44836	-0.584091	-2.82816	0.0129527	0.148071	-3.10696
ENSRNOG00000012701	protein_coding	Map7	ensembl	1	14910551	15037574	+	3.39589	2.9809	2.73435	0.0156234	0.170497	-3.10936
ENSRNOG00000058068	protein_coding	Obscn	ensembl	10	43789293	43919723	-	-3.32241	1.64892	-2.76276	0.0147627	0.164412	-3.11193
ENSRNOG00000031974	protein_coding	Pcdh10	ensembl	2	128617174	128677190	+	2.05782	-2.84426	2.75267	0.0150629	0.166219	-3.11286
ENSRNOG00000008834	protein_coding	Dach1	ensembl	15	74529208	74909922	-	-2.38162	0.877475	-2.78065	0.0142444	0.159557	-3.11398
ENSRNOG00000063848	protein_coding	NA	ensembl	9	74231751	74237923	-	2.60506	-2.9984	2.75985	0.0148486	0.164976	-3.11992
ENSRNOG00000020514	protein_coding	Sox6	ensembl	1	169729194	170277386	-	-1.53436	-1.61572	-2.81714	0.0132419	0.150506	-3.12056
ENSRNOG00000024712	protein_coding	Insc	ensembl	1	168993032	169100433	+	1.85135	1.08992	2.80986	0.0134363	0.152424	-3.12298
ENSRNOG00000051372	protein_coding	Mycn	ensembl	6	35717764	35723590	-	-2.12707	-3.5002	-2.75595	0.0149648	0.166059	-3.12302
ENSRNOG00000032578	Mt_tRNA	AY172581.17	RefSeq	MT	11606	11665	+	1.82572	-2.84878	2.76744	0.0146254	0.163208	-3.12559
ENSRNOG00000006736	protein_coding	Ccr3	ensembl	8	123616236	123634990	+	1.52073	-1.29892	2.82295	0.0130887	0.149242	-3.12655
ENSRNOG00000002092	protein_coding	Hunk	ensembl	11	29640775	29757526	+	-2.11108	0.0721083	-2.78929	0.0140006	0.157321	-3.128
ENSRNOG00000017874	protein_coding	Cd53	ensembl	2	194352139	194399657	-	2.09853	3.86262	2.65713	0.0182162	0.191061	-3.12831
ENSRNOG00000010680	protein_coding	Med12l	ensembl	2	143252139	143573741	+	1.49616	-0.282245	2.82698	0.0129835	0.148327	-3.12911
ENSRNOG00000010454	protein_coding	Ccno	ensembl	2	44626369	44633914	+	-2.44083	-2.98743	-2.75386	0.0150273	0.166219	-3.12962
ENSRNOG00000008988	protein_coding	Cyp2d2	ensembl	7	113935138	113939209	-	2.04968	-3.13752	2.74493	0.0152975	0.16797	-3.13082
ENSRNOG00000036631	protein_coding	Ptgdr2	ensembl	1	207587917	207589213	+	1.99569	-2.19062	2.7843	0.014141	0.158599	-3.13383
ENSRNOG00000007927	protein_coding	Mettl7b	ensembl	7	1388879	1391526	-	-1.91938	-3.08668	-2.74054	0.0154318	0.169248	-3.13689
ENSRNOG00000024837	protein_coding	Tpte2	ensembl	16	69658875	69752949	-	-2.42153	-3.78305	-2.73259	0.0156784	0.170887	-3.13973
ENSRNOG00000012074	protein_coding	Ifngr1	ensembl	1	14333187	14351785	+	-1.70467	6.63164	-2.625	0.0194135	0.199274	-3.14134
ENSRNOG00000025476	protein_coding	Tmem252	ensembl	1	222316795	222321943	+	-1.89378	-2.23896	-2.78212	0.0142026	0.159189	-3.14485
ENSRNOG00000003400	protein_coding	Fmo4	ensembl	13	75154684	75172874	-	-1.73923	1.13224	-2.73614	0.0155677	0.17006	-3.14776
ENSRNOG00000004703	protein_coding	Muc15	ensembl	3	97294783	97307090	+	3.77775	-3.57137	2.70182	0.0166691	0.17847	-3.15585
ENSRNOG00000065352	protein_coding	H2ac1	ensembl	17	41135489	41172022	-	3.21221	-2.66346	2.71697	0.0161738	0.17426	-3.15806
ENSRNOG00000059897	protein_coding	Gjb5	ensembl	5	139680671	139683583	-	1.76612	-0.286432	2.80818	0.0134815	0.15268	-3.16227
ENSRNOG00000030726	protein_coding	Asgr2	ensembl	10	54821438	54834617	+	3.4873	-2.07999	2.74051	0.0154329	0.169248	-3.16246
ENSRNOG00000010888	protein_coding	Ankrd33b	ensembl	2	82283108	82358872	-	3.24619	-1.25799	2.77174	0.0145004	0.161915	-3.16845
ENSRNOG00000020275	protein_coding	Ccr10	ensembl	10	86108551	86110988	-	-1.67731	-0.665028	-2.79515	0.0138376	0.156118	-3.16987
ENSRNOG00000024689	protein_coding	Hopx	ensembl	14	31075148	31082909	+	2.88962	3.02808	2.71064	0.016379	0.176151	-3.17299
ENSRNOG00000064229	pseudogene	NA	ensembl	1	208717238	208717941	+	1.85736	-2.31711	2.75266	0.0150633	0.166219	-3.17604
ENSRNOG00000069772	lncRNA	NA	ensembl	17	42227889	42233152	-	2.02918	-2.07773	2.74586	0.0152692	0.167763	-3.17654
ENSRNOG00000010784	protein_coding	Scg3	ensembl	8	76399777	76442015	-	-2.16511	-4.14815	-2.70619	0.0165246	0.177336	-3.17884
ENSRNOG00000046643	protein_coding	Cyp3a9	ensembl	12	16806207	16846422	-	2.31177	-1.33124	2.77699	0.0143492	0.160428	-3.18142
ENSRNOG00000022893	protein_coding	Rimbp2	ensembl	12	27747980	27956763	+	2.76091	-4.50141	2.67325	0.0176427	0.186696	-3.18404
ENSRNOG00000002839	protein_coding	Slc19a2	ensembl	13	76601900	76616172	+	2.02406	3.5332	2.6319	0.0191501	0.197859	-3.18507
ENSRNOG00000004712	protein_coding	Angptl1	ensembl	13	68962991	68992570	+	-1.83585	-0.128233	-2.76026	0.0148365	0.164944	-3.18625
ENSRNOG00000005705	protein_coding	Qpct	ensembl	6	15964657	15996711	-	-1.75094	1.1536	-2.71798	0.0161414	0.174122	-3.18912
ENSRNOG00000052916	protein_coding	Malrd1	ensembl	17	78418819	79131016	+	1.8219	-2.07011	2.74809	0.0152014	0.167328	-3.19672
ENSRNOG00000021579	protein_coding	Mpp6	ensembl	4	79124806	79254140	+	1.70235	2.1799	2.68108	0.0173706	0.184348	-3.20367
ENSRNOG00000005359	protein_coding	Csrnp3	ensembl	3	50498633	50685950	+	-1.78	-1.97082	-2.75797	0.0149045	0.165493	-3.20377
ENSRNOG00000025164	protein_coding	Bhlha15	ensembl	12	10420467	10424713	-	1.45887	-0.735784	2.7877	0.0140453	0.157724	-3.20471
ENSRNOG00000064339	pseudogene	NA	ensembl	4	76945489	76946069	+	-2.05513	-2.87826	-2.72643	0.0158719	0.172259	-3.20535
ENSRNOG00000055936	protein_coding	Trnp1	ensembl	5	145706094	145713272	-	1.82158	1.67152	2.7367	0.0155505	0.170014	-3.2066
ENSRNOG00000007603	protein_coding	Gabrr1	ensembl	5	47524151	47561228	+	-2.52884	-3.76663	-2.70187	0.0166675	0.17847	-3.20777
ENSRNOG00000070404	lncRNA	NA	ensembl	10	90144692	90156704	-	-1.25196	1.11157	-2.72882	0.0157966	0.171965	-3.20893
ENSRNOG00000024435	protein_coding	Galnt17	ensembl	12	25322701	25781290	+	-2.80763	3.66261	-2.62949	0.0192417	0.198414	-3.2105
ENSRNOG00000049331	protein_coding	RGD1559588	ensembl	12	17398915	17404795	+	2.39756	-3.08956	2.68432	0.0172592	0.18373	-3.21237
ENSRNOG00000067729	lncRNA	NA	ensembl	7	67733989	67753442	-	2.10796	0.0710906	2.77981	0.0142683	0.159652	-3.21279
ENSRNOG00000002866	protein_coding	Rassf6	ensembl	14	17442789	17473330	+	-1.71051	-0.296512	-2.76125	0.0148072	0.164721	-3.21346
ENSRNOG00000012714	protein_coding	RGD1564149	ensembl	20	12175442	12187017	-	-1.81301	-2.93592	-2.71999	0.0160768	0.173635	-3.21514
ENSRNOG00000020369	protein_coding	Igf2	ensembl	1	197814410	197823018	-	-4.21203	3.75096	-2.63182	0.0191534	0.197859	-3.21571
ENSRNOG00000020598	protein_coding	Kcnk6	ensembl	1	84525590	84534677	-	-1.55766	0.534724	-2.73809	0.0155076	0.169649	-3.2158
ENSRNOG00000033663	protein_coding	P4ha2	ensembl	10	38243139	38287314	+	-1.63257	7.2917	-2.57781	0.0213105	0.212973	-3.21584
ENSRNOG00000064794	pseudogene	Ptpdc1	ensembl	17	16049382	16076512	+	1.50523	1.07518	2.72755	0.0158365	0.172125	-3.23037
ENSRNOG00000000187	protein_coding	Csf2rb	ensembl	7	109886425	109904157	+	-1.66229	-0.033951	-2.74834	0.0151939	0.167328	-3.23552
ENSRNOG00000066037	lncRNA	NA	ensembl	17	73347582	73350610	+	-2.75666	-3.24281	-2.66704	0.0178618	0.188231	-3.23598
ENSRNOG00000025736	protein_coding	Tcf23	ensembl	6	25397937	25405880	-	2.83955	-2.01938	2.69875	0.0167711	0.179392	-3.23689
ENSRNOG00000054817	protein_coding	AC118496.1	ensembl	6	99073953	99075432	+	1.9425	-1.6061	2.7381	0.0155073	0.169649	-3.23721
ENSRNOG00000035591	miRNA	Mir126a	ensembl	3	9415063	9415180	-	-1.84402	-2.74889	-2.72206	0.0160109	0.173029	-3.23833
ENSRNOG00000008282	protein_coding	Elf5	ensembl	3	89797880	89836973	+	-1.724	-1.66978	-2.75385	0.0150275	0.166219	-3.23887
ENSRNOG00000049882	protein_coding	Adcyap1	ensembl	9	113103718	113109773	-	-2.84627	-3.49568	-2.67183	0.0176927	0.186891	-3.23935
ENSRNOG00000002959	protein_coding	Shroom4	ensembl	X	15869065	16076869	-	2.16903	2.80357	2.65729	0.0182107	0.191061	-3.23984
ENSRNOG00000069309	protein_coding	Klk1c12	ensembl	1	94378054	94382176	-	-2.43726	-4.6773	-2.65117	0.018433	0.19254	-3.24028
ENSRNOG00000066608	protein_coding	NA	ensembl	9	91765563	91806392	+	-2.35904	-3.63275	-2.68219	0.0173325	0.18418	-3.24194
ENSRNOG00000069631	protein_coding	NA	ensembl	8	55151188	55152443	-	-2.22003	-4.54151	-2.64776	0.0185577	0.19373	-3.24228
ENSRNOG00000061863	protein_coding	H1f6	ensembl	17	41427323	41428119	-	-1.65535	-0.975687	-2.75476	0.0150002	0.166219	-3.24346
ENSRNOG00000064527	protein_coding	NA	ensembl	3	4086582	4113617	+	2.06426	1.56551	2.72759	0.0158353	0.172125	-3.24397
ENSRNOG00000000138	protein_coding	Glis1	ensembl	5	122222128	122412141	+	-2.34645	0.980058	-2.70532	0.0165534	0.177491	-3.24634
ENSRNOG00000033220	protein_coding	Oas1k	ensembl	12	35724055	35735242	-	-2.1511	-3.41095	-2.70164	0.0166749	0.17847	-3.24684
ENSRNOG00000027115	protein_coding	Zc2hc1c	ensembl	6	104932631	104941554	+	2.36839	-0.9962	2.7546	0.0150052	0.166219	-3.24837
ENSRNOG00000014264	protein_coding	Phactr1	ensembl	17	21562721	22039831	-	-1.58225	-1.08957	-2.75317	0.0150479	0.166219	-3.24943
ENSRNOG00000004200	protein_coding	Sybu	ensembl	7	75847003	75948828	-	-1.57268	0.431828	-2.72435	0.0159379	0.172764	-3.25133
ENSRNOG00000042753	protein_coding	Fgf13	ensembl	X	137276511	137800391	-	-2.70833	-2.78367	-2.70606	0.016529	0.177336	-3.25701
ENSRNOG00000019317	protein_coding	Cplx3	ensembl	8	58003535	58010297	-	-2.18938	-3.84419	-2.63872	0.0188932	0.196425	-3.25834
ENSRNOG00000020457	protein_coding	Tacc2	ensembl	1	185116111	185327881	+	1.41261	5.72038	2.57563	0.0214021	0.213529	-3.25993
ENSRNOG00000060587	protein_coding	AABR07002627.1	ensembl	1	76911602	76914024	-	2.03628	-1.54983	2.71815	0.0161359	0.174122	-3.25999
ENSRNOG00000010899	protein_coding	Bfsp2	ensembl	8	104006226	104063399	-	1.46732	-1.22872	2.75384	0.0150278	0.166219	-3.26022
ENSRNOG00000002983	protein_coding	Nfix	ensembl	19	23355498	23448265	+	-1.64181	6.93207	-2.55177	0.0224322	0.22108	-3.2632
ENSRNOG00000028774	protein_coding	Vgll3	ensembl	11	3643069	3689140	+	-2.58614	5.2496	-2.55684	0.0222095	0.219737	-3.26422
ENSRNOG00000015410	protein_coding	Aspn	ensembl	17	15080639	15104041	-	-2.64591	5.77008	-2.55146	0.0224459	0.221093	-3.26469
ENSRNOG00000000858	protein_coding	Sapcd1	ensembl	20	3793967	3795790	+	-1.79235	0.157356	-2.73595	0.0155738	0.17006	-3.26807
ENSRNOG00000067468	protein_coding	RGD1562811	ensembl	8	51433558	51463335	-	-2.94294	-1.52321	-2.71761	0.0161533	0.174144	-3.26932
ENSRNOG00000022724	protein_coding	Cnih3	ensembl	13	93099784	93208121	+	-2.81099	-3.36261	-2.67583	0.0175527	0.185854	-3.27175
ENSRNOG00000029370	protein_coding	Abhd3	ensembl	18	1720718	1803428	-	1.81558	0.89302	2.73311	0.0156622	0.170816	-3.27306
ENSRNOG00000038202	protein_coding	Calml4	ensembl	8	63323351	63335234	+	-1.46152	-1.32962	-2.73827	0.015502	0.169649	-3.27361
ENSRNOG00000007189	protein_coding	Ttc22	ensembl	5	121406326	121423130	+	-2.75979	-3.25598	-2.68023	0.0174001	0.184348	-3.27479
ENSRNOG00000035609	miRNA	Mir140	ensembl	19	35465577	35465675	+	-2.26154	-2.79815	-2.69327	0.0169549	0.181141	-3.27821
ENSRNOG00000068968	lncRNA	NA	ensembl	17	18728211	18736638	-	-2.23084	-0.732292	-2.72727	0.0158456	0.172125	-3.27857
ENSRNOG00000002272	protein_coding	Lnx1	ensembl	14	33514436	33617086	+	-1.93408	2.65408	-2.59168	0.0207349	0.208863	-3.28046
ENSRNOG00000029662	protein_coding	Wdfy4	ensembl	16	8221719	8450491	-	2.39672	2.35153	2.67243	0.0176717	0.18678	-3.28093
ENSRNOG00000033575	protein_coding	Emid1	ensembl	14	80000486	80043620	-	-2.00678	-1.86085	-2.70675	0.0165063	0.177306	-3.28296
ENSRNOG00000026936	protein_coding	Mpig6b	ensembl	20	3757536	3760735	+	-2.10599	-2.03985	-2.72356	0.015963	0.172931	-3.2834
ENSRNOG00000022411	protein_coding	RGD1561958	ensembl	X	77533339	77597166	+	-2.58293	-3.71378	-2.65627	0.0182475	0.191164	-3.28353
ENSRNOG00000014288	protein_coding	Fn1	ensembl	9	73196044	73264678	-	1.53668	14.7038	2.58202	0.0211343	0.211807	-3.28539
ENSRNOG00000036877	protein_coding	Clca4l	ensembl	2	233826133	233846716	-	2.15955	-2.7245	2.66399	0.0179699	0.189035	-3.2891
ENSRNOG00000008775	protein_coding	Lrguk	ensembl	4	62647264	62770319	+	1.75375	0.26936	2.73158	0.0157101	0.171128	-3.28974
ENSRNOG00000007427	protein_coding	Entpd6	ensembl	3	139575686	139598154	+	-1.76608	2.18892	-2.61271	0.0198912	0.202542	-3.28992
ENSRNOG00000023627	protein_coding	Cfap74	ensembl	5	165979805	166046071	+	2.51718	-3.57503	2.63622	0.0189873	0.197058	-3.29008
ENSRNOG00000045973	protein_coding	Gzmbl1	ensembl	15	30087130	30090037	-	3.25691	-3.11509	2.61989	0.0196107	0.200783	-3.29052
ENSRNOG00000004649	protein_coding	Il1b	ensembl	3	116577010	116583415	-	2.85438	-2.58235	2.66818	0.0178213	0.188026	-3.29086
ENSRNOG00000002728	protein_coding	Btc	ensembl	14	16707982	16747049	+	-2.48659	-4.07488	-2.63306	0.0191063	0.197645	-3.29124
ENSRNOG00000045626	protein_coding	Pkd1l2	ensembl	19	45049719	45135532	-	2.89653	0.447857	2.72469	0.0159271	0.172753	-3.29229
ENSRNOG00000040122	protein_coding	Myoz1	ensembl	15	3644368	3652884	+	-2.02832	-3.03646	-2.66867	0.0178041	0.187957	-3.29787
ENSRNOG00000066220	lncRNA	NA	ensembl	5	124799596	124803546	-	1.69634	-1.49583	2.72228	0.0160039	0.173029	-3.29972
ENSRNOG00000019365	protein_coding	Ablim3	ensembl	18	55257583	55376380	-	-1.61305	-0.83155	-2.72215	0.0160078	0.173029	-3.30392
ENSRNOG00000010345	protein_coding	Ssmem1	ensembl	4	59128730	59145007	+	1.41439	0.0537405	2.72713	0.0158499	0.172125	-3.30565
ENSRNOG00000006962	protein_coding	Stk32c	ensembl	1	193900718	193981723	-	1.92595	-2.44823	2.68055	0.0173888	0.184348	-3.30594
ENSRNOG00000062950	snoRNA	NA	ensembl	11	55042250	55042354	-	2.79397	-3.86326	2.61054	0.0199768	0.203297	-3.30786
ENSRNOG00000001989	protein_coding	Alcam	ensembl	11	48336169	48537954	+	1.53277	8.05469	2.52001	0.0238768	0.231473	-3.30827
ENSRNOG00000065800	lncRNA	NA	ensembl	3	77059439	77068233	+	-1.67293	-1.0664	-2.71451	0.0162535	0.174907	-3.31578
ENSRNOG00000025239	protein_coding	Nudt15	ensembl	15	48709700	48747363	-	-1.95319	-0.712098	-2.70886	0.0164373	0.176671	-3.32132
ENSRNOG00000070627	protein_coding	Ankrd60	ensembl	3	162364896	162375596	-	-1.41001	-0.556225	-2.7151	0.0162343	0.174806	-3.32214
ENSRNOG00000021553	protein_coding	Nckap5	ensembl	13	37370792	38283268	-	-2.51454	-1.62479	-2.68497	0.0172368	0.183671	-3.32274
ENSRNOG00000016041	protein_coding	Zc3h12d	ensembl	1	2314324	2348819	+	1.53141	-2.01218	2.67262	0.0176648	0.18678	-3.3232
ENSRNOG00000035590	miRNA	Mir181b1	ensembl	13	49485688	49485797	+	2.00425	-2.31838	2.66515	0.0179287	0.188824	-3.32631
ENSRNOG00000042360	protein_coding	Treml4	ensembl	9	12721815	12743253	-	3.03875	-4.17148	2.59631	0.0205466	0.207318	-3.32783
ENSRNOG00000015149	protein_coding	Nrg4	ensembl	8	55592893	55677483	-	-2.13549	-2.91709	-2.65231	0.0183914	0.192219	-3.3301
ENSRNOG00000018937	protein_coding	Gstm2	ensembl	2	195566701	195572203	-	-1.52161	0.762639	-2.65663	0.0182345	0.19114	-3.33467
ENSRNOG00000010002	protein_coding	Stpg3	ensembl	3	8028131	8034601	-	3.19783	-1.80279	2.63311	0.0191043	0.197645	-3.34067
ENSRNOG00000069632	protein_coding	NA	ensembl	2	35465835	35466317	-	2.4135	-2.78563	2.62651	0.0193558	0.198911	-3.34126
ENSRNOG00000012168	protein_coding	Fbxl21	ensembl	17	8060414	8073359	-	1.31801	2.09541	2.62813	0.0192937	0.198732	-3.34297
ENSRNOG00000025408	protein_coding	Dux4	ensembl	16	1558766	1568565	+	-1.51729	-0.193279	-2.68815	0.0171284	0.182775	-3.34452
ENSRNOG00000000614	protein_coding	Bicc1	ensembl	20	17449560	17686776	+	-2.02976	7.73899	-2.49876	0.0248926	0.238844	-3.34839
ENSRNOG00000070970	lncRNA	NA	ensembl	9	55359467	55361607	+	-2.16922	-1.26133	-2.69185	0.0170026	0.181542	-3.34875
ENSRNOG00000054854	protein_coding	NA	ensembl	1	179267958	179268341	+	1.85231	-3.29686	2.6366	0.0189729	0.197058	-3.35277
ENSRNOG00000062958	lncRNA	NA	ensembl	6	11470615	11472327	-	-2.06717	-4.13931	-2.60993	0.020001	0.203427	-3.35375
ENSRNOG00000039473	protein_coding	Ccdc152	ensembl	2	52507981	52532826	-	-2.06017	-3.77155	-2.62245	0.0195119	0.200013	-3.35425
ENSRNOG00000026295	protein_coding	Rbpjl	ensembl	3	153134140	153146513	+	2.28845	2.26299	2.62968	0.0192347	0.198414	-3.35643
ENSRNOG00000015577	protein_coding	Lpar6	ensembl	15	48416544	48422331	+	-1.58556	1.21455	-2.62675	0.0193464	0.198911	-3.35803
ENSRNOG00000029768	protein_coding	Ccl12	ensembl	10	67070230	67071780	+	-4.33715	-1.3817	-2.63941	0.0188676	0.196273	-3.35875
ENSRNOG00000005810	protein_coding	Nlrc4	ensembl	6	20995266	21018248	+	1.92354	-1.93775	2.66484	0.01794	0.188831	-3.35923
ENSRNOG00000003772	protein_coding	Csrp2	ensembl	7	46348686	46367745	+	-1.75333	0.83512	-2.66761	0.0178413	0.188127	-3.35975
ENSRNOG00000065859	snoRNA	SNORD63	ensembl	18	26540137	26540204	-	1.68381	-1.94535	2.68044	0.0173928	0.184348	-3.35992
ENSRNOG00000011796	protein_coding	C1r	ensembl	4	157412692	157423484	+	-1.63666	9.66287	-2.49837	0.0249118	0.238844	-3.3609
ENSRNOG00000012337	protein_coding	Pde1c	ensembl	4	85300858	85863219	-	1.8407	-1.46675	2.68535	0.0172238	0.183671	-3.36435
ENSRNOG00000014610	protein_coding	Anpep	ensembl	1	133767332	133785789	-	-1.57197	7.97885	-2.48774	0.0254356	0.241407	-3.36547
ENSRNOG00000000993	protein_coding	Pcp2	ensembl	12	1681659	1683899	-	-1.87455	-2.54895	-2.64273	0.0187438	0.1951	-3.36873
ENSRNOG00000064186	protein_coding	Tagln3	ensembl	11	55099743	55113485	+	2.273	-3.06924	2.61882	0.0196523	0.200869	-3.37283
ENSRNOG00000068093	protein_coding	F2rl3	ensembl	16	17117441	17119472	-	2.48625	-3.1779	2.60356	0.0202542	0.205299	-3.3731
ENSRNOG00000003442	protein_coding	Adora1	ensembl	13	45658872	45695801	-	-3.29208	-0.423979	-2.65355	0.0183462	0.191972	-3.38049
ENSRNOG00000056772	protein_coding	Col4a6	ensembl	X	104766957	105117500	-	-2.08216	-2.61094	-2.6273	0.0193256	0.19883	-3.3808
ENSRNOG00000018233	protein_coding	Gas6	ensembl	16	76045426	76075904	+	-1.79168	8.48634	-2.47873	0.0258881	0.244058	-3.3849
ENSRNOG00000021589	protein_coding	Nexmif	ensembl	X	69088076	69112930	-	1.69209	2.13181	2.57819	0.0212946	0.212973	-3.38572
ENSRNOG00000064836	protein_coding	NA	ensembl	20	2606621	2618153	+	-1.06109	-1.03699	-2.68174	0.0173479	0.184234	-3.38964
ENSRNOG00000006033	protein_coding	Spon2	ensembl	14	77511901	77517996	+	-4.60296	5.76639	-2.49876	0.024893	0.238844	-3.39062
ENSRNOG00000010666	protein_coding	Ccn5	ensembl	3	152491220	152502636	+	-3.66252	4.20887	-2.50771	0.0244601	0.23597	-3.39159
ENSRNOG00000069489	lncRNA	NA	ensembl	1	164171180	164173371	+	-1.72924	-1.93259	-2.66344	0.0179899	0.189133	-3.3924
ENSRNOG00000067658	pseudogene	NA	ensembl	2	25417619	25418342	+	2.20102	-2.95359	2.60326	0.0202664	0.205305	-3.39298
ENSRNOG00000057837	protein_coding	AABR07017236.2	ensembl	15	17150173	17174541	+	-1.49228	0.63826	-2.63419	0.0190636	0.197504	-3.3932
ENSRNOG00000066240	lncRNA	NA	ensembl	15	24454978	24463251	-	2.59724	-4.18915	2.5532	0.0223692	0.220691	-3.39409
ENSRNOG00000015829	protein_coding	Trpm1	ensembl	1	117718896	117834605	+	1.94446	0.135565	2.68249	0.0173219	0.184177	-3.39566
ENSRNOG00000062316	lncRNA	NA	ensembl	19	35889817	36600463	+	1.79057	-1.93183	2.6539	0.0183335	0.191952	-3.3957
ENSRNOG00000059195	protein_coding	AABR07060591.1	ensembl	4	81709907	81713718	+	2.40094	-3.43472	2.56587	0.0218178	0.216947	-3.40392
ENSRNOG00000049388	protein_coding	Prr32	ensembl	X	123977985	123979942	+	-2.08821	-2.0766	-2.64668	0.0185976	0.193987	-3.40813
ENSRNOG00000007415	protein_coding	Ptgs1	ensembl	3	19584015	19605586	+	1.59962	9.31053	2.46175	0.0267614	0.248865	-3.40972
ENSRNOG00000004273	protein_coding	Ifitm1	ensembl	1	196067963	196069169	+	-3.83294	4.56985	-2.49822	0.024919	0.238844	-3.41112
ENSRNOG00000052725	protein_coding	Shisal1	ensembl	7	115509035	115575449	-	-2.26078	0.866246	-2.63433	0.0190583	0.197504	-3.41161
ENSRNOG00000004516	protein_coding	Itgbl1	ensembl	15	100780184	101041733	+	-2.48715	3.29492	-2.48757	0.0254441	0.241407	-3.41201
ENSRNOG00000014464	protein_coding	Tnfsf13b	ensembl	16	79462402	79492693	-	-2.56695	-3.13371	-2.5968	0.0205267	0.207235	-3.41257
ENSRNOG00000053410	protein_coding	Adcy10	ensembl	13	77768468	77833951	+	-1.53247	0.584102	-2.61883	0.0196522	0.200869	-3.41489
ENSRNOG00000018954	protein_coding	Tsnaxip1	ensembl	19	33716785	33734824	+	1.76107	-1.62288	2.65324	0.0183575	0.191978	-3.41603
ENSRNOG00000016696	protein_coding	Angpt2	ensembl	16	71088364	71138804	+	1.69708	-1.22463	2.65766	0.0181971	0.191061	-3.41844
ENSRNOG00000013090	protein_coding	Gadd45g	ensembl	17	13376839	13378610	-	-2.25786	5.16949	-2.50998	0.0243511	0.235301	-3.41851
ENSRNOG00000047236	protein_coding	AABR07008066.2	ensembl	2	41527707	41527895	+	-1.57411	0.882858	-2.60451	0.0202165	0.205033	-3.42152
ENSRNOG00000069255	protein_coding	NA	ensembl	7	52241219	52242524	-	2.45978	-3.32934	2.56611	0.0218074	0.216947	-3.42224
ENSRNOG00000011794	protein_coding	Tcea3	ensembl	5	148476941	148509448	+	-1.97335	1.23327	-2.60461	0.0202123	0.205033	-3.42327
ENSRNOG00000027770	protein_coding	Trpm3	ensembl	1	219672892	220560717	+	-2.78316	3.21135	-2.50301	0.0246863	0.237463	-3.42383
ENSRNOG00000045560	protein_coding	Gvin1	ensembl	1	160277126	160306331	-	-1.88699	-1.78582	-2.63295	0.0191104	0.197645	-3.42568
ENSRNOG00000037199	protein_coding	Spink8	ensembl	8	109817365	109828994	+	-1.70419	-3.49976	-2.59929	0.020426	0.206612	-3.42759
ENSRNOG00000036703	protein_coding	Itgax	ensembl	1	182719609	182740698	+	3.1568	1.50018	2.6465	0.0186041	0.193987	-3.42876
ENSRNOG00000015408	protein_coding	Vil1	ensembl	9	75991141	76018858	+	1.78793	-2.13637	2.61973	0.0196169	0.200783	-3.42985
ENSRNOG00000039494	protein_coding	Aass	ensembl	4	51606462	51663136	-	-2.99742	2.52696	-2.53714	0.0230868	0.225906	-3.43255
ENSRNOG00000039470	protein_coding	AC131360.1	ensembl	18	29195932	29207644	+	-1.6197	1.51241	-2.56405	0.0218961	0.217471	-3.43385
ENSRNOG00000021856	protein_coding	Lat2	ensembl	12	22104219	22118288	+	1.8277	-2.01941	2.63647	0.0189779	0.197058	-3.43486
ENSRNOG00000039388	protein_coding	Prrt4	ensembl	4	57766263	57777020	-	-1.73069	-1.74335	-2.63151	0.0191648	0.197863	-3.43811
ENSRNOG00000069352	protein_coding	NA	ensembl	2	175403263	175406815	-	-1.89148	-2.95402	-2.6083	0.0200656	0.203968	-3.4388
ENSRNOG00000070219	lncRNA	NA	ensembl	2	204384143	204388417	+	-1.71769	-1.34925	-2.64336	0.0187204	0.195084	-3.44256
ENSRNOG00000063761	lncRNA	NA	ensembl	3	164974985	164977741	+	1.39933	0.722385	2.62733	0.0193243	0.19883	-3.44339
ENSRNOG00000019495	protein_coding	Gbx2	ensembl	9	90509633	90512212	-	-3.25275	-2.00261	-2.59059	0.02078	0.20908	-3.44521
ENSRNOG00000030522	protein_coding	NA	ensembl	4	162009857	162024625	+	2.14573	-2.96221	2.57791	0.0213061	0.212973	-3.44913
ENSRNOG00000065429	protein_coding	NA	ensembl	15	37040928	37048677	-	-1.96284	-3.32791	-2.54906	0.0225522	0.221411	-3.45012
ENSRNOG00000064658	protein_coding	Rnase3	ensembl	15	24511891	24512790	-	2.72774	-1.72393	2.62327	0.0194802	0.199843	-3.45026
ENSRNOG00000050922	lncRNA	Nupr1l1	ensembl	1	181212858	181215530	-	-1.55935	0.287684	-2.60718	0.0201098	0.20424	-3.45688
ENSRNOG00000024824	protein_coding	Col22a1	ensembl	7	103731037	103968462	-	-2.16523	-3.64358	-2.55853	0.0221357	0.219251	-3.45906
ENSRNOG00000013552	protein_coding	Scd	ensembl	1	243269747	243282562	-	-2.33642	3.79785	-2.46608	0.0265362	0.247675	-3.4616
ENSRNOG00000067970	protein_coding	NA	ensembl	3	99631867	99979128	-	-2.69037	-2.83546	-2.56657	0.0217879	0.216892	-3.4656
ENSRNOG00000006255	protein_coding	Nipal4	ensembl	10	30583926	30600640	-	-1.5633	-1.94702	-2.61736	0.0197094	0.201151	-3.46872
ENSRNOG00000003694	protein_coding	Prox1	ensembl	13	101669184	101711183	-	1.42214	0.0547758	2.64288	0.0187381	0.1951	-3.4688
ENSRNOG00000000386	protein_coding	Pbld1	ensembl	20	25551275	25565614	-	1.75732	-1.81532	2.61528	0.0197904	0.201666	-3.46995
ENSRNOG00000003537	protein_coding	Spta1	ensembl	13	86203504	86279371	+	-1.831	-0.233389	-2.61865	0.0196591	0.200869	-3.47122
ENSRNOG00000007291	protein_coding	Terf1	ensembl	5	3443106	3472340	-	-2.25704	2.01624	-2.53265	0.0232913	0.227318	-3.47143
ENSRNOG00000017109	protein_coding	Rassf7	ensembl	1	196320902	196323770	+	-1.37912	-0.758686	-2.63514	0.0190279	0.197365	-3.47166
ENSRNOG00000048704	protein_coding	AABR07032392.1	ensembl	18	61627156	61628375	-	1.96785	-2.86015	2.57191	0.0215597	0.214981	-3.47347
ENSRNOG00000063475	protein_coding	NA	ensembl	2	52091800	52092264	+	-2.0782	-4.43747	-2.52095	0.0238328	0.231315	-3.47456
ENSRNOG00000004518	protein_coding	Cacnb1	ensembl	10	82998182	83018694	-	-2.24647	2.18738	-2.54391	0.0227815	0.223286	-3.47526
ENSRNOG00000016998	protein_coding	Atxn1	ensembl	17	18737533	19142360	+	-1.60636	5.44535	-2.44299	0.0277592	0.255404	-3.47665
ENSRNOG00000009191	protein_coding	Ccm2l	ensembl	3	141533511	141549140	+	2.12462	-3.11749	2.55636	0.0222304	0.219822	-3.48132
ENSRNOG00000039390	protein_coding	Slc37a2	ensembl	8	36946930	36971482	-	-1.83449	2.93243	-2.46639	0.02652	0.247675	-3.48133
ENSRNOG00000031348	protein_coding	Tmem232	ensembl	9	104887669	105143027	-	-2.60538	-1.62306	-2.58546	0.0209911	0.210728	-3.4831
ENSRNOG00000011406	protein_coding	Ccl4	ensembl	10	68452052	68468231	+	2.15491	-1.3483	2.61816	0.0196782	0.200948	-3.48357
ENSRNOG00000014107	protein_coding	Omg	ensembl	10	64461350	64464084	-	1.68114	-1.05539	2.62226	0.0195193	0.200013	-3.48547
ENSRNOG00000058870	protein_coding	Mroh7	ensembl	5	121463827	121503755	-	1.51525	-0.757208	2.62923	0.0192517	0.198414	-3.48659
ENSRNOG00000019542	protein_coding	MGC108823	ensembl	18	53748631	53772834	+	-1.85589	2.64063	-2.47387	0.0261352	0.246127	-3.48703
ENSRNOG00000016838	protein_coding	Pla2g5	ensembl	5	151041340	151062658	-	-1.688	-1.50907	-2.60069	0.0203695	0.206233	-3.49104
ENSRNOG00000066647	lncRNA	NA	ensembl	1	124050896	124068487	+	-1.69031	1.43573	-2.53018	0.0234047	0.227888	-3.49348
ENSRNOG00000014398	protein_coding	Scara5	ensembl	15	39880035	39983373	+	-3.77114	4.94982	-2.43514	0.0281866	0.257899	-3.49537
ENSRNOG00000022601	protein_coding	NA	ensembl	5	57200000	57204070	+	1.42999	0.0344188	2.62588	0.0193797	0.199042	-3.49802
ENSRNOG00000021381	protein_coding	Ccdc68	ensembl	18	63541896	63584119	+	1.85785	-0.850529	2.61622	0.0197537	0.201488	-3.4996
ENSRNOG00000006957	protein_coding	Gria4	ensembl	8	1562119	2034979	-	-2.40697	-4.67598	-2.50415	0.0246312	0.237235	-3.50064
ENSRNOG00000018434	protein_coding	Stab1	ensembl	16	6330444	6360923	-	-2.04216	0.454276	-2.59534	0.0205857	0.207595	-3.50379
ENSRNOG00000016731	protein_coding	Tpm2	ensembl	5	57770864	57779992	-	-1.47882	6.32298	-2.41718	0.0291892	0.263058	-3.50569
ENSRNOG00000039504	protein_coding	Albfm1	ensembl	14	17478443	17525047	-	-1.54454	0.652061	-2.5646	0.0218724	0.217368	-3.50587
ENSRNOG00000011775	protein_coding	Mfap3l	ensembl	16	29415849	29430863	-	3.44693	5.06764	2.43746	0.0280598	0.257177	-3.51046
ENSRNOG00000057173	protein_coding	Lipn	ensembl	1	231584956	231603468	+	2.94531	-4.01487	2.49085	0.0252816	0.240892	-3.51144
ENSRNOG00000069459	protein_coding	Lin28a	ensembl	5	146227119	146244122	-	-2.57684	-3.03473	-2.55453	0.0223107	0.220249	-3.51188
ENSRNOG00000004697	protein_coding	Baalc	ensembl	7	69918998	69992288	+	-2.08219	-3.91821	-2.52062	0.0238481	0.23132	-3.51361
ENSRNOG00000002161	protein_coding	Tlr6	ensembl	14	43362164	43375685	+	-1.99853	0.912867	-2.53094	0.0233698	0.227673	-3.51475
ENSRNOG00000028810	protein_coding	Gzmf	ensembl	15	30007267	30018649	-	3.07566	-4.25998	2.48815	0.0254155	0.241407	-3.51756
ENSRNOG00000033076	protein_coding	Thnsl1	ensembl	17	83714738	83723805	+	1.41303	0.741594	2.58656	0.0209456	0.210389	-3.51761
ENSRNOG00000063676	protein_coding	Lhfpl4	ensembl	4	146313541	146340463	-	-1.91846	-2.04059	-2.58708	0.0209244	0.210295	-3.51848
ENSRNOG00000003553	protein_coding	Efemp1	ensembl	14	102610908	102690018	+	1.5225	0.531359	2.5842	0.0210437	0.211017	-3.51904
ENSRNOG00000011417	protein_coding	Pde3b	ensembl	1	168607022	168769334	+	-2.43686	3.38294	-2.45017	0.0273731	0.252443	-3.5212
ENSRNOG00000069588	lncRNA	NA	ensembl	3	147026672	147040850	+	1.40224	-0.401811	2.61519	0.0197939	0.201666	-3.52288
ENSRNOG00000046850	protein_coding	Thpol1	ensembl	11	80182820	80188167	+	-2.15387	-1.44721	-2.59217	0.020715	0.20878	-3.52311
ENSRNOG00000014869	protein_coding	Wdr31	ensembl	5	75898353	75917417	-	1.39451	-0.0151207	2.60704	0.0201153	0.20424	-3.52703
ENSRNOG00000063733	protein_coding	NA	ensembl	JACYVU010000738.1	67017	69064	+	3.14638	11.3193	2.39653	0.0303842	0.26973	-3.52933
ENSRNOG00000046858	protein_coding	MGC109340	ensembl	X	98950528	98952045	+	-2.51336	-3.44183	-2.53786	0.0230544	0.225816	-3.5307
ENSRNOG00000010551	protein_coding	Lhx2	ensembl	3	22126007	22143908	+	1.07697	0.756877	2.59918	0.0204302	0.206612	-3.53351
ENSRNOG00000028247	protein_coding	Ankrd13d	ensembl	1	201565712	201577933	-	1.81353	2.2286	2.51963	0.0238944	0.231517	-3.53628
ENSRNOG00000047473	protein_coding	Dchs2	ensembl	2	168478826	168682732	+	1.43449	1.32679	2.54879	0.022564	0.221411	-3.53697
ENSRNOG00000014492	protein_coding	Pgc	ensembl	9	13257462	13265682	-	-1.89378	-3.54634	-2.52457	0.0236639	0.230061	-3.53789
ENSRNOG00000063474	protein_coding	NA	ensembl	18	63886448	63913232	-	2.65332	-3.65146	2.49719	0.0249695	0.239071	-3.53805
ENSRNOG00000065741	protein_coding	Il7r	ensembl	2	58454217	58477757	-	1.47437	0.467324	2.59855	0.0204559	0.206754	-3.53833
ENSRNOG00000064227	pseudogene	NA	ensembl	20	485042	485930	+	2.57163	-4.02799	2.46885	0.0263928	0.247245	-3.53976
ENSRNOG00000015859	protein_coding	Chdh	ensembl	16	5194269	5225537	+	-2.24176	1.67684	-2.53111	0.0233622	0.227673	-3.5412
ENSRNOG00000068189	lncRNA	NA	ensembl	17	16042339	16044335	-	2.25919	-2.19736	2.53257	0.023295	0.227318	-3.54224
ENSRNOG00000020843	protein_coding	Ftl1	ensembl	10	44257727	44258273	+	2.62305	-3.58356	2.50881	0.0244073	0.235589	-3.54338
ENSRNOG00000058810	snoRNA	AABR07026305.1	ensembl	16	66502824	66502950	+	-1.42523	0.510644	-2.54959	0.0225283	0.221411	-3.54382
ENSRNOG00000009372	protein_coding	Tacr3	ensembl	2	223266536	223363791	+	2.40683	-2.34547	2.55511	0.022285	0.220228	-3.54413
ENSRNOG00000061595	protein_coding	Tfec	ensembl	4	45107641	45180236	-	1.55902	-1.56839	2.57997	0.02122	0.212546	-3.54691
ENSRNOG00000017429	protein_coding	Lat	ensembl	1	180936534	180941578	-	1.9251	0.603187	2.59821	0.0204696	0.206776	-3.5494
ENSRNOG00000063198	lncRNA	NA	ensembl	14	76172103	76175331	+	1.79056	0.596888	2.59126	0.0207523	0.20892	-3.55023
ENSRNOG00000045829	protein_coding	Thbs1	ensembl	3	105056292	105071440	+	-1.68077	11.4738	-2.3999	0.0301856	0.268637	-3.55075
ENSRNOG00000011624	protein_coding	Eef1a2	ensembl	3	168195357	168275071	-	-1.78866	-0.359497	-2.58506	0.0210078	0.210777	-3.55422
ENSRNOG00000037211	protein_coding	Kif14	ensembl	13	47927044	47989164	+	-3.04781	-0.402899	-2.56123	0.0220183	0.21821	-3.55483
ENSRNOG00000024504	protein_coding	AABR07017236.1	ensembl	15	17131907	17150286	+	-1.91311	-3.95679	-2.48901	0.0253725	0.241407	-3.5611
ENSRNOG00000065988	rRNA	NA	ensembl	JACYVU010000738.1	61191	65991	-	1.92336	7.42979	2.40597	0.0298325	0.267074	-3.56254
ENSRNOG00000064202	lncRNA	NA	ensembl	2	192541414	192561208	+	1.548	-2.07458	2.56183	0.0219921	0.218076	-3.56364
ENSRNOG00000004229	protein_coding	Tac3	ensembl	7	63562552	63569170	+	-2.34598	-4.20394	-2.47208	0.026227	0.246568	-3.56483
ENSRNOG00000056062	protein_coding	AABR07002870.2	ensembl	1	85071905	85082919	-	1.34827	-0.297624	2.58988	0.0208088	0.209251	-3.56707
ENSRNOG00000066159	protein_coding	Cpm	ensembl	7	53225696	53286220	+	1.96673	2.01284	2.51135	0.0242859	0.2348	-3.56962
ENSRNOG00000043332	protein_coding	Foxd1	ensembl	2	29702558	29704978	+	2.75303	-2.76884	2.48897	0.0253748	0.241407	-3.56965
ENSRNOG00000013085	protein_coding	Nkain3	ensembl	5	33623713	34309381	-	-2.38059	-3.86886	-2.47277	0.0261915	0.246527	-3.57262
ENSRNOG00000012531	protein_coding	Ephb2	ensembl	5	148897246	149077059	-	-2.51077	3.08167	-2.44169	0.0278292	0.255721	-3.57441
ENSRNOG00000047046	protein_coding	Plin4	ensembl	9	929176	938056	-	-2.77853	3.87469	-2.41199	0.0294855	0.264923	-3.57741
ENSRNOG00000005542	protein_coding	Apob	ensembl	6	30844368	30892497	+	2.68583	-3.96525	2.4588	0.0269158	0.250039	-3.57897
ENSRNOG00000068722	lncRNA	NA	ensembl	4	21538448	21755112	-	-1.90093	-1.47701	-2.56735	0.0217544	0.216679	-3.57976
ENSRNOG00000009260	protein_coding	Cnr2	ensembl	5	148125604	148151548	+	-2.51127	-2.92843	-2.47048	0.0263092	0.246722	-3.58021
ENSRNOG00000018570	protein_coding	C1qtnf3	ensembl	2	59917188	59939433	+	-2.1681	-0.404323	-2.56182	0.0219926	0.218076	-3.58086
ENSRNOG00000033407	protein_coding	NA	ensembl	4	81682224	81688735	+	2.09127	-3.34718	2.46025	0.0268398	0.249463	-3.58148
ENSRNOG00000010597	protein_coding	Slc5a7	ensembl	9	7595444	7626258	-	3.03211	5.31787	2.38269	0.0312104	0.275143	-3.5817
ENSRNOG00000003666	protein_coding	Jchain	ensembl	14	19538952	19546298	+	1.7877	-0.995361	2.57926	0.0212496	0.212723	-3.58398
ENSRNOG00000006950	protein_coding	Padi3	ensembl	5	153089717	153117146	-	2.51027	2.03656	2.54876	0.0225653	0.221411	-3.58528
ENSRNOG00000029079	protein_coding	Hspb7	ensembl	5	153727588	153731266	+	-3.92976	3.42246	-2.42725	0.028623	0.259778	-3.58685
ENSRNOG00000069730	lncRNA	NA	ensembl	13	46719615	46727054	-	1.63699	-1.88967	2.55794	0.0221613	0.219382	-3.58784
ENSRNOG00000061767	snoRNA	SNORD83	ensembl	20	3583971	3584049	-	-1.56437	-1.6111	-2.55294	0.0223803	0.220691	-3.58834
ENSRNOG00000011260	protein_coding	Cmbl	ensembl	2	82571888	82591009	+	-1.5	-0.960692	-2.56899	0.0216841	0.2161	-3.58924
ENSRNOG00000006874	protein_coding	Opn1sw	ensembl	4	57977313	57980457	-	1.43037	-1.01185	2.57617	0.0213793	0.213422	-3.59027
ENSRNOG00000033916	protein_coding	AC141489.1	ensembl	5	153387176	153387427	+	-1.11609	-2.00277	-2.54632	0.0226739	0.222354	-3.59107
ENSRNOG00000016687	protein_coding	Ssc5d	ensembl	1	68891949	68909743	-	-4.02386	4.26319	-2.3924	0.0306281	0.27068	-3.5911
ENSRNOG00000063882	lncRNA	NA	ensembl	8	48556254	48560810	-	1.26719	-0.836051	2.57657	0.0213626	0.213374	-3.59419
ENSRNOG00000007882	protein_coding	Ablim2	ensembl	14	74866281	74990334	-	-1.69014	-1.17776	-2.5638	0.0219072	0.217471	-3.59577
ENSRNOG00000069939	protein_coding	NA	ensembl	13	67763505	67765634	-	2.14734	-2.6748	2.49395	0.0251283	0.240074	-3.59716
ENSRNOG00000060879	protein_coding	1500009L16Rik	ensembl	7	20015102	20057975	-	1.66112	2.37029	2.44027	0.0279066	0.256036	-3.60109
ENSRNOG00000001750	protein_coding	Chrd	ensembl	11	80171994	80180673	-	-1.89107	2.37798	-2.41859	0.0291098	0.262822	-3.60231
ENSRNOG00000030447	protein_coding	AC105662.1	ensembl	5	166300122	166310326	+	-1.48006	-0.233932	-2.55109	0.0224622	0.221131	-3.6045
ENSRNOG00000056837	protein_coding	Abr	ensembl	10	61262516	61461505	-	1.45597	7.68446	2.34087	0.0338384	0.28998	-3.6051
ENSRNOG00000010531	protein_coding	Oprd1	ensembl	5	144306188	144340960	-	2.0348	-2.72027	2.49252	0.0251989	0.240361	-3.60615
ENSRNOG00000007370	protein_coding	Rnf144a	ensembl	6	42903174	43020012	-	-3.30319	1.66459	-2.45755	0.0269818	0.250465	-3.60646
ENSRNOG00000064609	protein_coding	NA	ensembl	15	24312597	24330117	+	-1.59261	1.95315	-2.44316	0.0277497	0.255404	-3.60747
ENSRNOG00000065022	protein_coding	RGD1560394	ensembl	14	76768146	76773575	-	1.55417	-1.62874	2.54977	0.0225204	0.221411	-3.60966
ENSRNOG00000040136	protein_coding	Stpg4	ensembl	6	7108869	7151390	+	1.35472	-1.57038	2.55486	0.0222962	0.220228	-3.61085
ENSRNOG00000006319	protein_coding	Cxcr6	ensembl	8	123416325	123439526	+	1.31228	0.370123	2.54976	0.0225208	0.221411	-3.61277
ENSRNOG00000002843	protein_coding	Cxcl6	ensembl	14	17310426	17313093	-	-3.09074	6.69619	-2.3421	0.033758	0.289431	-3.61312
ENSRNOG00000008141	protein_coding	Nppb	ensembl	5	158416866	158418168	+	4.61528	-2.15311	2.45073	0.0273434	0.2523	-3.61782
ENSRNOG00000003762	protein_coding	Smarca1	ensembl	X	126994947	127066347	-	-1.51253	1.15387	-2.46992	0.0263378	0.24686	-3.62117
ENSRNOG00000011313	protein_coding	Sorcs1	ensembl	1	249081355	249594507	-	3.23172	2.66269	2.48483	0.025581	0.241932	-3.62206
ENSRNOG00000004794	protein_coding	Rtn1	ensembl	6	90763216	90983436	-	1.34261	0.555413	2.5277	0.0235192	0.228879	-3.62634
ENSRNOG00000033957	Mt_tRNA	AY172581.23	RefSeq	MT	11538	11605	+	2.80282	-1.06007	2.53415	0.023223	0.226988	-3.62634
ENSRNOG00000027593	protein_coding	Ndufv3-ps1	ensembl	13	45916312	45916638	-	-1.73804	-1.73059	-2.53106	0.0233642	0.227673	-3.62775
ENSRNOG00000065656	protein_coding	NA	ensembl	5	95553145	95561756	+	-1.42414	-0.293147	-2.53762	0.023065	0.225816	-3.63007
ENSRNOG00000025384	protein_coding	Slc2a10	ensembl	3	154240391	154252690	+	-1.99567	2.34569	-2.44833	0.0274716	0.253089	-3.63572
ENSRNOG00000069396	protein_coding	NA	ensembl	X	146383480	146384468	-	-2.2611	-3.94278	-2.45165	0.0272945	0.25224	-3.63778
ENSRNOG00000016679	protein_coding	Tmc7	ensembl	1	172854658	172905824	-	1.80153	-3.06847	2.46242	0.0267266	0.248801	-3.63928
ENSRNOG00000056153	protein_coding	Tent5b	ensembl	5	145695362	145706073	+	-4.09497	0.310174	-2.49566	0.0250443	0.239552	-3.63977
ENSRNOG00000015807	protein_coding	Pyroxd2	ensembl	1	241523377	241548761	-	-2.60119	2.74886	-2.39866	0.0302583	0.26915	-3.64545
ENSRNOG00000071003	lncRNA	NA	ensembl	1	258560051	258562841	-	-1.58765	-0.891897	-2.53627	0.0231265	0.22617	-3.64602
ENSRNOG00000063127	protein_coding	Ccr2	ensembl	8	123734430	123742100	+	2.15357	-3.75489	2.44943	0.0274127	0.252677	-3.64633
ENSRNOG00000007030	protein_coding	Epha7	ensembl	5	42975405	43127112	+	-1.88059	0.27915	-2.50667	0.02451	0.236196	-3.64683
ENSRNOG00000022822	protein_coding	Fam169b	ensembl	1	121878713	121958470	+	-1.3799	0.193411	-2.5214	0.023812	0.231315	-3.64749
ENSRNOG00000064096	lncRNA	NA	ensembl	1	23130257	23132765	-	-2.09622	-4.22638	-2.42864	0.028546	0.259545	-3.64794
ENSRNOG00000004399	protein_coding	Dlx4	ensembl	10	80085465	80090456	-	-1.38692	-0.110598	-2.53313	0.0232695	0.227318	-3.64877
ENSRNOG00000011161	protein_coding	Slc2a12	ensembl	1	22804418	22860971	-	-1.6448	2.27515	-2.39604	0.0304131	0.269852	-3.64929
ENSRNOG00000030316	protein_coding	Otogl	ensembl	7	43067644	43223592	-	2.96642	-4.06005	2.42009	0.0290245	0.262703	-3.65171
ENSRNOG00000057701	protein_coding	Myom1	ensembl	9	110915943	111039344	+	-2.84646	0.654792	-2.50275	0.0246991	0.237463	-3.65213
ENSRNOG00000069114	processed_pseudogene	NA	ensembl	17	19747592	19747876	-	2.13845	-2.8376	2.45464	0.0271353	0.251291	-3.65254
ENSRNOG00000071035	lncRNA	NA	ensembl	14	2664232	2665383	+	-1.87651	3.49231	-2.34297	0.0337017	0.289366	-3.65576
ENSRNOG00000013092	protein_coding	Lonrf3	ensembl	X	115565267	115598809	+	2.63334	1.98501	2.47095	0.0262848	0.246623	-3.65666
ENSRNOG00000028598	protein_coding	Edar	ensembl	20	26587839	26666494	-	-1.64699	0.872289	-2.46554	0.0265641	0.247806	-3.65778
ENSRNOG00000003998	protein_coding	Sgca	ensembl	10	79908738	79922813	-	1.64131	2.22676	2.45177	0.0272878	0.25224	-3.66139
ENSRNOG00000005660	protein_coding	Fam110c	ensembl	6	47638276	47644634	+	3.40218	-1.17626	2.48862	0.0253921	0.241407	-3.66253
ENSRNOG00000028856	protein_coding	Pknox2	ensembl	8	36600636	36790940	-	-2.18434	0.360229	-2.50889	0.0244035	0.235589	-3.66267
ENSRNOG00000015860	protein_coding	Gipr	ensembl	1	78805593	78814462	-	1.89988	-2.93092	2.47229	0.0262163	0.246568	-3.66396
ENSRNOG00000013426	protein_coding	Mrgprf	ensembl	1	200463973	200473660	+	-1.79818	3.11656	-2.35524	0.0329128	0.284611	-3.66563
ENSRNOG00000067076	protein_coding	Frat1	ensembl	1	240638296	240640945	+	-1.60199	1.79135	-2.46625	0.0265271	0.247675	-3.66942
ENSRNOG00000050490	miRNA	Mir3064	ensembl	10	91725800	91725866	-	-1.59149	-0.0342965	-2.50256	0.0247083	0.237463	-3.67003
ENSRNOG00000031058	protein_coding	Was	ensembl	X	14405124	14413849	+	1.63069	-2.21166	2.48164	0.0257411	0.242801	-3.67063
ENSRNOG00000006025	protein_coding	Lamb3	ensembl	13	104833873	104875405	+	4.25316	4.05172	2.38027	0.0313567	0.275886	-3.67321
ENSRNOG00000032576	protein_coding	Nlgn1	ensembl	2	108257824	109002464	-	1.42938	-2.53756	2.48266	0.0256897	0.24254	-3.67399
ENSRNOG00000050479	miRNA	Mir3558	ensembl	6	7181751	7181864	-	2.92383	-2.29312	2.44124	0.0278538	0.255815	-3.67458
ENSRNOG00000018003	protein_coding	F2rl1	ensembl	2	26772278	26785226	-	2.48208	2.95971	2.43822	0.0280181	0.256926	-3.67628
ENSRNOG00000007957	protein_coding	Tspoap1	ensembl	10	72560980	72586412	+	-2.63327	-1.57542	-2.48455	0.0255952	0.241938	-3.67646
ENSRNOG00000062115	processed_pseudogene	AC242953.1	ensembl	Y	940944	941447	+	2.07982	-2.64093	2.46777	0.0264489	0.24738	-3.67891
ENSRNOG00000019068	protein_coding	Ctrb1	ensembl	19	39652933	39657688	-	1.3809	-0.601996	2.52452	0.0236666	0.230061	-3.68103
ENSRNOG00000011094	protein_coding	Efcab6	ensembl	7	115019010	115206092	-	1.59364	-2.07746	2.5068	0.0245038	0.236196	-3.68151
ENSRNOG00000013257	protein_coding	Hecw2	ensembl	9	55365203	55580327	-	-2.0258	1.7574	-2.4362	0.0281288	0.257543	-3.68207
ENSRNOG00000058039	protein_coding	Acta2	ensembl	1	231746548	231759554	-	-4.04228	3.82346	-2.3485	0.0333438	0.286847	-3.68211
ENSRNOG00000034139	protein_coding	Lyc2	ensembl	7	52886883	52894446	+	-2.53584	-4.49679	-2.39994	0.0301837	0.268637	-3.68396
ENSRNOG00000065211	protein_coding	NA	ensembl	1	241784460	241785881	-	3.23238	-3.82656	2.40549	0.0298599	0.267074	-3.68497
ENSRNOG00000002097	protein_coding	Rasl11b	ensembl	14	34014509	34019152	-	-3.39231	4.27972	-2.32932	0.0346003	0.294328	-3.68512
ENSRNOG00000066328	protein_coding	Tusc1	ensembl	5	108090613	108091224	-	1.5398	0.259137	2.52091	0.0238346	0.231315	-3.68582
ENSRNOG00000064059	protein_coding	Olr155	ensembl	1	158863230	158867028	+	1.86786	-1.19829	2.51385	0.0241673	0.234033	-3.68654
ENSRNOG00000012723	protein_coding	Trim55	ensembl	2	102088443	102142168	+	1.37374	1.11504	2.48675	0.0254853	0.241669	-3.68659
ENSRNOG00000070554	lncRNA	NA	ensembl	1	23123683	23127067	-	-1.78469	-2.45426	-2.4852	0.0255627	0.241932	-3.6935
ENSRNOG00000069664	protein_coding	NA	ensembl	11	4144721	4148339	-	2.94301	-3.93245	2.38566	0.0310312	0.273834	-3.69405
ENSRNOG00000066721	protein_coding	NA	ensembl	16	30622845	30634512	+	-2.11493	-3.97796	-2.41737	0.0291786	0.263058	-3.6947
ENSRNOG00000059702	protein_coding	Tex9	ensembl	8	73177810	73214261	-	1.4671	1.70474	2.43427	0.0282348	0.258115	-3.69565
ENSRNOG00000024277	protein_coding	Card11	ensembl	12	13621087	13758112	+	3.6832	-3.17324	2.39458	0.0304993	0.270212	-3.69586
ENSRNOG00000070030	lncRNA	NA	ensembl	1	73565662	73568411	+	-1.45375	-1.06384	-2.51135	0.024286	0.2348	-3.69628
ENSRNOG00000014124	protein_coding	Nod2	ensembl	19	18382439	18417177	-	1.59297	1.01033	2.51194	0.0242578	0.234783	-3.69699
ENSRNOG00000063007	protein_coding	NA	ensembl	2	26603247	26603846	+	-1.86527	-3.66672	-2.41899	0.0290867	0.262822	-3.69888
ENSRNOG00000019655	protein_coding	NA	ensembl	5	131423387	131426401	-	1.36588	6.79597	2.28669	0.0375546	0.309891	-3.70186
ENSRNOG00000018532	protein_coding	Pcgf5	ensembl	1	234063892	234175315	+	1.38442	1.11186	2.47128	0.0262679	0.246594	-3.7021
ENSRNOG00000070804	lncRNA	NA	ensembl	13	22072366	22078065	-	-1.55707	-0.978037	-2.50346	0.0246645	0.237427	-3.7035
ENSRNOG00000067571	lncRNA	NA	ensembl	13	89738532	89742830	-	2.50947	-2.07138	2.44258	0.0277812	0.255412	-3.70397
ENSRNOG00000025238	protein_coding	Bpifb5	ensembl	3	142709530	142728344	+	-1.57417	-1.70139	-2.49847	0.0249071	0.238844	-3.704
ENSRNOG00000007139	protein_coding	Ttpa	ensembl	5	33497137	33518073	+	1.73212	-1.60847	2.49263	0.0251936	0.240361	-3.70588
ENSRNOG00000069031	lncRNA	NA	ensembl	2	144639258	144657285	+	-1.52073	-1.82548	-2.48567	0.0255391	0.241921	-3.7073
ENSRNOG00000042727	protein_coding	RGD1563159	ensembl	18	29480474	29481239	-	-1.76282	-2.71168	-2.47187	0.0262375	0.246568	-3.70747
ENSRNOG00000004841	protein_coding	Akap6	ensembl	6	70184175	70619738	+	2.96191	3.24911	2.37683	0.0315663	0.276637	-3.7075
ENSRNOG00000062962	pseudogene	NA	ensembl	4	68432142	68432588	-	1.70132	-2.05421	2.47134	0.0262646	0.246594	-3.71045
ENSRNOG00000067310	pseudogene	NA	ensembl	17	41441729	41442135	+	1.52691	-3.04862	2.44051	0.0278934	0.256036	-3.71155
ENSRNOG00000003872	protein_coding	NEWGENE_620180	ensembl	9	48033526	48051481	-	-1.85818	3.78617	-2.30021	0.0365928	0.305352	-3.71186
ENSRNOG00000016752	protein_coding	Crispld2	ensembl	19	48053287	48110465	+	-3.11025	3.41465	-2.34597	0.0335073	0.288114	-3.71475
ENSRNOG00000028658	protein_coding	Olig2	ensembl	11	30475398	30480152	+	2.4998	-3.48822	2.40204	0.030061	0.268447	-3.71594
ENSRNOG00000063438	lncRNA	NA	ensembl	10	45823662	45824830	-	-1.9367	-4.12625	-2.39491	0.0304794	0.270171	-3.71832
ENSRNOG00000063469	miRNA	Mir196b-2	ensembl	4	81330487	81330571	-	-1.61328	-1.5889	-2.48799	0.0254236	0.241407	-3.72119
ENSRNOG00000004158	protein_coding	Hdac9	ensembl	6	50763590	51625333	-	-1.98945	0.641473	-2.46808	0.0264329	0.24736	-3.7219
ENSRNOG00000017237	protein_coding	Lama1	ensembl	9	107692770	107817478	+	-1.53138	-0.828812	-2.49561	0.0250467	0.239552	-3.7221
ENSRNOG00000012428	protein_coding	Maf	ensembl	19	43360342	43712365	-	-1.94679	5.11412	-2.30485	0.0362678	0.303556	-3.7241
ENSRNOG00000001217	protein_coding	Lrrc3	ensembl	20	10758955	10762067	+	1.90054	-2.16896	2.47529	0.026063	0.245577	-3.72521
ENSRNOG00000027002	protein_coding	Mast4	ensembl	2	33894436	34483723	-	1.4416	7.69103	2.26634	0.0390465	0.318073	-3.72542
ENSRNOG00000002834	protein_coding	Klb	ensembl	14	42899510	42950799	-	-1.37453	-0.162296	-2.48488	0.0255783	0.241932	-3.7262
ENSRNOG00000067908	protein_coding	Gadl1	ensembl	8	115605873	115784410	+	-1.69981	-1.32266	-2.48862	0.0253921	0.241407	-3.72848
ENSRNOG00000010240	protein_coding	Tent5a	ensembl	8	86225357	86229045	-	-3.29419	4.10327	-2.31562	0.0355247	0.29926	-3.72871
ENSRNOG00000028891	protein_coding	Cyp2t1	ensembl	1	82446921	82451563	+	-1.41524	1.0761	-2.4284	0.0285594	0.259545	-3.72963
ENSRNOG00000020310	protein_coding	Grik5	ensembl	1	80605892	80667125	-	1.46637	0.413953	2.48259	0.0256934	0.24254	-3.73063
ENSRNOG00000005574	protein_coding	Adamts8	ensembl	8	29349114	29368404	+	4.73372	6.01792	2.30713	0.0361095	0.302881	-3.73176
ENSRNOG00000016627	protein_coding	Eya4	ensembl	1	22172275	22415976	+	-1.55629	0.909119	-2.41996	0.0290318	0.262703	-3.73235
ENSRNOG00000065718	snRNA	U2	ensembl	9	73856773	73856963	+	1.39994	-1.10754	2.49766	0.0249466	0.238979	-3.73282
ENSRNOG00000042524	protein_coding	Milr1	ensembl	10	91687831	91705282	+	1.81753	0.0887714	2.49528	0.0250633	0.239582	-3.73324
ENSRNOG00000066860	snoRNA	NA	ensembl	1	154286312	154286441	+	1.81159	-3.00529	2.42366	0.0288237	0.261218	-3.73425
ENSRNOG00000001141	protein_coding	Srrm4	ensembl	12	39999488	40155725	+	-1.8861	0.549697	-2.46486	0.0265995	0.247892	-3.73477
ENSRNOG00000068162	protein_coding	Npas3	ensembl	6	70703170	71524884	+	1.45211	-1.06022	2.49086	0.0252807	0.240892	-3.73915
ENSRNOG00000026770	protein_coding	Tspy26	ensembl	3	141689899	141692670	-	-2.44956	-2.60832	-2.41128	0.029526	0.265153	-3.73986
ENSRNOG00000016606	protein_coding	Snorc	ensembl	9	88140419	88145891	+	2.068	-2.61286	2.43005	0.0284678	0.259347	-3.74007
ENSRNOG00000067363	protein_coding	Xkrx	ensembl	X	97341152	97354759	-	-1.63803	2.12176	-2.36826	0.0320947	0.2798	-3.74106
ENSRNOG00000039323	protein_coding	NA	ensembl	X	15583572	15712987	-	2.98751	-2.11147	2.43327	0.0282897	0.258352	-3.74158
ENSRNOG00000030847	pseudogene	AABR07012868.1	ensembl	2	197203939	197204322	+	2.83471	-4.05608	2.35559	0.0328907	0.284611	-3.74174
ENSRNOG00000069611	lncRNA	NA	ensembl	3	15802470	15822182	-	1.58045	-0.402199	2.49304	0.0251732	0.240361	-3.74236
ENSRNOG00000013452	protein_coding	Rcn1	ensembl	3	91841052	91855295	-	-1.33719	8.30176	-2.25658	0.0397818	0.322733	-3.74298
ENSRNOG00000070281	protein_coding	RGD1559747	ensembl	4	77579079	77586066	+	-2.00014	1.04099	-2.43496	0.0281966	0.257899	-3.74299
ENSRNOG00000004003	protein_coding	Dusp10	ensembl	13	95614292	95651716	+	2.6559	3.62501	2.33969	0.0339154	0.290408	-3.74344
ENSRNOG00000004438	protein_coding	Cntn1	ensembl	7	123372792	123558541	+	1.46359	0.588824	2.46198	0.0267494	0.248865	-3.74415
ENSRNOG00000023861	protein_coding	Snap91	ensembl	8	87738824	87852367	-	1.29311	0.578187	2.4683	0.0264212	0.24736	-3.74497
ENSRNOG00000060325	protein_coding	Lefty2	ensembl	13	92615360	92619880	+	-2.15789	-2.67336	-2.43336	0.0282846	0.258352	-3.74759
ENSRNOG00000015505	protein_coding	Mfap5	ensembl	4	155727925	155750458	+	-2.95114	4.491	-2.29229	0.0371535	0.307722	-3.74907
ENSRNOG00000007046	protein_coding	Cfap70	ensembl	15	3852509	3918014	+	-1.40821	0.223992	-2.45636	0.0270443	0.25084	-3.75227
ENSRNOG00000030418	protein_coding	Tmem47	ensembl	X	45421405	45447900	+	1.85034	6.99306	2.25093	0.0402136	0.324903	-3.75351
ENSRNOG00000005094	protein_coding	C1qtnf7	ensembl	14	67468014	67580410	-	-2.42466	2.63545	-2.36029	0.0325928	0.28271	-3.75396
ENSRNOG00000052319	pseudogene	AABR07004881.1	ensembl	1	154618281	154618592	+	1.22184	0.00617657	2.48585	0.0255302	0.241921	-3.75407
ENSRNOG00000017511	protein_coding	Dcdc2	ensembl	17	39845952	40030743	-	-3.33106	-3.80029	-2.36988	0.0319942	0.279561	-3.75547
ENSRNOG00000015105	protein_coding	Bspry	ensembl	5	75927405	75949583	+	2.09718	-3.56653	2.40047	0.0301525	0.26861	-3.75717
ENSRNOG00000051819	protein_coding	Sdr42e1	ensembl	19	45715399	45727901	-	-2.19439	-1.33206	-2.46625	0.0265274	0.247675	-3.75737
ENSRNOG00000007258	protein_coding	Sbspon	ensembl	5	3402648	3435420	+	-2.37647	-3.86579	-2.36597	0.0322371	0.280633	-3.75759
ENSRNOG00000003262	protein_coding	Cacng4	ensembl	10	92683761	92746126	-	1.87012	-3.10281	2.40067	0.0301408	0.26861	-3.75864
ENSRNOG00000059456	protein_coding	Grk3	ensembl	12	43624897	43731262	+	2.15823	-4.00331	2.33391	0.0342957	0.292772	-3.76128
ENSRNOG00000000618	protein_coding	Mdga2	ensembl	6	84761941	85608126	-	-1.37316	0.819797	-2.41554	0.0292826	0.263614	-3.76228
ENSRNOG00000070677	protein_coding	NA	ensembl	12	18516156	18525346	+	2.36414	-1.78369	2.44286	0.0277659	0.255404	-3.76258
ENSRNOG00000014477	protein_coding	Acvr2b	ensembl	8	119138812	119170458	+	1.3077	-0.0731282	2.48246	0.0256997	0.24254	-3.76296
ENSRNOG00000022419	protein_coding	Dok7	ensembl	14	75666744	75699386	-	-1.63118	-0.998847	-2.46341	0.0266747	0.248447	-3.76647
ENSRNOG00000007713	protein_coding	Tmcc3	ensembl	7	28893967	29171926	+	-2.07981	-0.596425	-2.45587	0.0270702	0.250949	-3.76685
ENSRNOG00000014661	protein_coding	Zfp385d	ensembl	15	5042572	5423367	-	-1.36899	0.748839	-2.42984	0.0284792	0.259347	-3.76708
ENSRNOG00000066050	protein_coding	NA	ensembl	13	48721253	48722086	-	2.65491	-3.55901	2.37521	0.031666	0.277101	-3.76736
ENSRNOG00000060407	protein_coding	Cacna1i	ensembl	7	111836012	111944688	+	3.74672	4.05419	2.34965	0.0332696	0.286624	-3.76778
ENSRNOG00000019129	protein_coding	Fcgbp	ensembl	1	83372127	83413083	+	1.58819	1.22276	2.45482	0.0271259	0.251291	-3.7686
[truncated: 15,800 more rows]

## Sheet: HGBvsh
gene_id	gene_type	gene_name	gene_source	chr	start	end	strand	logFC	AveExpr	t	P.Value	adj.P.Val	B
ENSRNOG00000051261	lncRNA	AABR07021536.1	ensembl	13	71751808	71974670	+	7.66656	-1.25386	11.7386	7.61177e-09	2.08012e-05	9.61439
ENSRNOG00000009047	protein_coding	Sln	ensembl	8	54243542	54247791	+	-8.57194	-2.91084	-12.1219	4.95544e-09	2.08012e-05	9.55724
ENSRNOG00000032745	protein_coding	Slc17a3	ensembl	17	41270812	41295256	-	9.04543	-0.106735	11.6458	8.46068e-09	2.08012e-05	9.39096
ENSRNOG00000061379	pseudogene	NA	ensembl	2	54088116	54158535	-	-8.91685	-2.71827	-11.9825	5.78506e-09	2.08012e-05	9.38116
ENSRNOG00000028712	protein_coding	Dynap	ensembl	18	63865133	63868338	-	9.21302	-0.892339	11.4966	1.00407e-08	2.08012e-05	9.28893
ENSRNOG00000042692	protein_coding	AABR07027750.1	ensembl	17	41222049	41253304	-	8.08453	-0.74174	11.2841	1.28554e-08	2.08012e-05	9.19593
ENSRNOG00000068378	protein_coding	Klk1	ensembl	1	94642687	94646754	+	-7.87593	-3.09418	-11.487	1.01528e-08	2.08012e-05	9.18705
ENSRNOG00000002468	protein_coding	Tnr	ensembl	13	72091585	72167641	+	8.07098	2.43981	11.4009	1.12178e-08	2.08012e-05	9.00545
ENSRNOG00000050006	protein_coding	Agtr2	ensembl	X	112120228	112124057	+	-11.0555	-2.10188	-12.0767	5.20978e-09	2.08012e-05	8.97166
ENSRNOG00000007335	protein_coding	Ccl11	ensembl	10	67028328	67032926	+	-10.9708	-1.91768	-12.0399	5.42733e-09	2.08012e-05	8.92386
ENSRNOG00000016616	protein_coding	Prl7a3	ensembl	17	37086136	37099037	+	11.538	2.65637	11.2928	1.27254e-08	2.08012e-05	8.55447
ENSRNOG00000009031	protein_coding	Gucy2c	ensembl	4	169568529	169649092	-	8.32978	-0.0371319	10.4696	3.43625e-08	3.9825e-05	8.41626
ENSRNOG00000033734	protein_coding	Tnnt2	ensembl	13	47267204	47285388	+	-8.61009	-1.95935	-10.7846	2.33316e-08	3.19445e-05	8.40083
ENSRNOG00000016878	protein_coding	Plppr5	ensembl	2	205458176	205717599	+	-6.77906	-3.39534	-10.3647	3.91738e-08	3.9825e-05	8.30655
ENSRNOG00000026087	protein_coding	Igfn1	ensembl	13	47395595	47437879	-	-6.69469	-3.42062	-10.2996	4.25123e-08	3.9825e-05	8.24945
ENSRNOG00000008525	protein_coding	Csf3	ensembl	10	83661207	83663603	+	8.19997	2.94712	10.6176	2.86164e-08	3.63817e-05	8.23923
ENSRNOG00000028945	protein_coding	Tmem182	ensembl	9	43059439	43111317	+	-7.52914	-3.03445	-10.3273	4.10552e-08	3.9825e-05	8.19867
ENSRNOG00000046276	protein_coding	Myh3	ensembl	10	51770177	51793992	+	-11.3654	-1.19829	-11.0126	1.77267e-08	2.62931e-05	8.15876
ENSRNOG00000011754	protein_coding	Myom2	ensembl	16	74520157	74592772	-	-8.55617	-2.70439	-10.3074	4.20944e-08	3.9825e-05	8.03721
ENSRNOG00000057443	protein_coding	Nos2	ensembl	10	63815308	63851210	+	8.18541	1.41556	10.2037	4.79897e-08	4.27085e-05	8.03196
ENSRNOG00000020276	protein_coding	Tnni2	ensembl	1	197594813	197597560	+	-6.52444	-3.45776	-9.92843	6.82957e-08	5.52543e-05	7.88501
ENSRNOG00000004882	protein_coding	Capn6	ensembl	X	107380774	107405489	-	-7.22447	-1.91974	-9.98317	6.36304e-08	5.39313e-05	7.86989
ENSRNOG00000030724	protein_coding	Adamdec1	ensembl	15	42900636	42921712	-	7.55646	-1.35531	9.85371	7.52584e-08	5.58135e-05	7.85327
ENSRNOG00000021200	protein_coding	Hjv	ensembl	2	184065970	184069850	+	-6.48925	-3.46644	-9.86032	7.46124e-08	5.58135e-05	7.81641
ENSRNOG00000059840	protein_coding	Unc5a	ensembl	17	9614838	9670526	-	5.47194	-0.395694	9.56367	1.10282e-07	7.01041e-05	7.74842
ENSRNOG00000006003	protein_coding	Ctnna2	ensembl	4	109293978	110443522	-	6.95128	-0.37455	9.58281	1.07508e-07	7.01041e-05	7.65664
ENSRNOG00000051993	protein_coding	Gdf10	ensembl	16	9237261	9249343	+	-7.43248	-2.47453	-9.72215	8.94068e-08	6.3032e-05	7.53119
ENSRNOG00000009466	protein_coding	Unc45b	ensembl	10	67845462	67873389	+	-7.07653	-3.05235	-9.50523	1.19233e-07	7.07412e-05	7.40563
ENSRNOG00000054314	protein_coding	Kcng1	ensembl	3	156973156	156992635	-	5.31639	0.468667	9.16577	1.88953e-07	8.97174e-05	7.28036
ENSRNOG00000032443	protein_coding	Lmod3	ensembl	4	129843970	129858244	-	-7.26864	-2.35798	-9.36553	1.43895e-07	8.00368e-05	7.22263
ENSRNOG00000004221	protein_coding	Lgr5	ensembl	7	51088239	51222446	-	-8.35827	-1.46107	-9.51323	1.17965e-07	7.07412e-05	7.15203
ENSRNOG00000034229	protein_coding	Serpinb1b	ensembl	17	31320556	31327935	-	-6.68885	-3.26537	-9.20221	1.79735e-07	8.97174e-05	7.09857
ENSRNOG00000017645	protein_coding	Mylpf	ensembl	1	181829743	181832545	+	-7.11097	-0.0512773	-9.4155	1.34506e-07	7.7228e-05	7.09522
ENSRNOG00000029861	protein_coding	Gsta2	ensembl	8	79184322	79196798	-	6.43319	-2.27419	9.137	1.96583e-07	8.97174e-05	7.08244
ENSRNOG00000004583	protein_coding	Mb	ensembl	7	108759904	108767383	-	-8.12632	-2.41301	-9.33511	1.49949e-07	8.0877e-05	7.0823
ENSRNOG00000002053	protein_coding	Fras1	ensembl	14	12793599	13200726	-	-6.79848	-2.97904	-9.17019	1.87809e-07	8.97174e-05	7.05027
ENSRNOG00000004275	protein_coding	Egfl6	ensembl	X	27884125	27942044	+	-10.9397	-1.42059	-9.69983	9.20744e-08	6.3032e-05	7.04389
ENSRNOG00000008078	protein_coding	Kcnh6	ensembl	10	90949846	90970701	+	5.62379	1.14864	9.02211	2.30462e-07	0.00010255	7.03675
ENSRNOG00000011861	protein_coding	Aadat	ensembl	16	29509394	29544332	-	9.19516	1.73754	9.26921	1.64006e-07	8.58572e-05	7.01042
ENSRNOG00000015366	protein_coding	Neurl3	ensembl	9	38494489	38502649	-	3.87001	3.10391	8.96116	2.50892e-07	0.000106325	6.97379
ENSRNOG00000026577	protein_coding	Cpne4	ensembl	8	105177376	105653068	+	7.50428	1.19421	8.9998	2.37727e-07	0.000103203	6.92014
ENSRNOG00000021735	protein_coding	Akr1c15	ensembl	17	66181493	66208061	-	-7.40815	-0.559745	-9.14796	1.9364e-07	8.97174e-05	6.83454
ENSRNOG00000002429	protein_coding	Rtl3	ensembl	X	71948253	71950121	-	-5.82138	-3.65378	-8.87495	2.83117e-07	0.000114527	6.75337
ENSRNOG00000010663	protein_coding	Col6a5	ensembl	8	106483799	106584113	-	-8.00119	-2.64015	-8.93785	2.59202e-07	0.000107292	6.70003
ENSRNOG00000010253	protein_coding	Cd163	ensembl	4	157085093	157117878	+	-6.11496	-3.41742	-8.79966	3.14847e-07	0.000121825	6.65799
ENSRNOG00000066913	protein_coding	Serpinb3a	ensembl	13	23236972	23246985	-	8.45244	-1.3585	8.7777	3.24789e-07	0.00012263	6.62238
ENSRNOG00000069516	protein_coding	Scrg1	ensembl	16	32760028	32788299	-	-7.43194	-2.80105	-8.83684	2.98733e-07	0.000118159	6.62004
ENSRNOG00000051619	protein_coding	Asb2	ensembl	6	122474756	122510854	-	-6.39423	-2.7114	-8.76498	3.30705e-07	0.00012263	6.60676
ENSRNOG00000068082	protein_coding	NA	ensembl	15	29915483	29918511	-	5.51172	0.679411	8.56812	4.38247e-07	0.000136963	6.54452
ENSRNOG00000061650	protein_coding	Cdhr4	ensembl	8	108682613	108690367	+	-6.98713	-2.15889	-8.72926	3.47921e-07	0.000126381	6.52669
ENSRNOG00000017089	protein_coding	Prl6a1	ensembl	17	37675243	37680113	-	5.60295	1.9345	8.63741	3.96697e-07	0.000135785	6.49742
ENSRNOG00000047606	protein_coding	Bcl2a1	ensembl	8	89716914	89724998	+	5.20496	1.09126	8.49349	4.88183e-07	0.000147274	6.42933
ENSRNOG00000019926	protein_coding	Ramp1	ensembl	9	91781285	91816151	+	-6.25766	-3.53996	-8.58774	4.26031e-07	0.000136963	6.40154
ENSRNOG00000010283	protein_coding	Cd28	ensembl	9	62166192	62194685	+	5.41281	2.08103	8.56753	4.38615e-07	0.000136963	6.37907
ENSRNOG00000011750	protein_coding	Fam180a	ensembl	4	63992867	64008047	-	-5.60702	-0.398726	-8.55489	4.46688e-07	0.000137079	6.34446
ENSRNOG00000017159	protein_coding	Dsc3	ensembl	18	11377347	11413797	-	3.61766	1.71294	8.4114	5.50116e-07	0.000160517	6.34222
ENSRNOG00000050123	protein_coding	Gdf5	ensembl	3	144454338	144458612	-	-7.66828	-2.28152	-8.6465	3.91561e-07	0.000135785	6.34118
ENSRNOG00000003336	protein_coding	Mybph	ensembl	13	45653234	45660893	+	-8.80662	-2.32861	-8.68419	3.71012e-07	0.000132073	6.32191
ENSRNOG00000009054	protein_coding	Elmod1	ensembl	8	54298363	54355140	-	3.90313	-0.185738	8.29909	6.48616e-07	0.000172309	6.26031
ENSRNOG00000007031	protein_coding	Trim9	ensembl	6	88757303	88856542	-	4.85932	-0.685929	8.31584	6.3282e-07	0.000172309	6.24588
ENSRNOG00000012068	protein_coding	D630039A03Rik	ensembl	5	72660573	72668379	-	-7.66083	-1.01251	-8.57871	4.31608e-07	0.000136963	6.20894
ENSRNOG00000038091	protein_coding	Sohlh2	ensembl	2	139362246	139384699	+	-6.01698	-3.43885	-8.42269	5.41131e-07	0.000160517	6.20519
ENSRNOG00000030743	protein_coding	Myog	ensembl	13	45745436	45748039	+	-9.26796	-1.90022	-8.58549	4.27415e-07	0.000136963	6.1119
ENSRNOG00000010121	protein_coding	Lef1	ensembl	2	219666592	219779794	+	4.58748	0.930273	8.21399	7.35578e-07	0.000177166	6.09453
ENSRNOG00000047574	protein_coding	Nrxn3	ensembl	6	107641780	109272044	+	4.84933	1.00657	8.22776	7.20715e-07	0.000177166	6.08668
ENSRNOG00000029865	protein_coding	Prss56	ensembl	9	87854805	87859978	+	6.14075	-2.89712	8.30003	6.47721e-07	0.000172309	6.05333
ENSRNOG00000013991	protein_coding	Creg2	ensembl	9	41902304	41945095	-	6.10843	-0.594829	8.21308	7.36572e-07	0.000177166	6.05236
ENSRNOG00000005687	protein_coding	Slc6a14	ensembl	X	112314691	112375096	+	-5.45027	-3.74702	-8.28577	6.61484e-07	0.000173143	6.04287
ENSRNOG00000019500	protein_coding	Cyp1a1	ensembl	8	58096077	58102125	+	8.63418	-0.21416	8.2676	6.79462e-07	0.000175272	5.96212
ENSRNOG00000040121	protein_coding	RGD1565158	ensembl	10	2240584	2381458	+	4.34442	-0.379391	8.0757	9.04127e-07	0.000201157	5.94697
ENSRNOG00000028616	protein_coding	Pck1	ensembl	3	161930256	161936191	+	-8.32596	-1.87558	-8.33294	6.17105e-07	0.000171623	5.92551
ENSRNOG00000031955	protein_coding	Calml3	ensembl	17	66419882	66423175	+	-8.68735	-1.91754	-8.37166	5.83032e-07	0.000167377	5.89794
ENSRNOG00000019527	protein_coding	Chrnd	ensembl	9	87862407	87870833	+	-7.40942	-2.34306	-8.23465	7.13394e-07	0.000177166	5.8879
ENSRNOG00000046231	protein_coding	Cacna1s	ensembl	13	47493949	47564318	+	-6.28002	-2.05593	-8.16407	7.92244e-07	0.000185996	5.87653
ENSRNOG00000021021	protein_coding	Ffar2	ensembl	1	86072184	86075033	-	-5.40833	-3.7619	-8.124	8.41051e-07	0.000189492	5.83812
ENSRNOG00000005985	protein_coding	Kcnma1	ensembl	15	302214	1001198	+	-5.65527	-0.158207	-8.16242	7.94186e-07	0.000185996	5.83492
ENSRNOG00000014061	protein_coding	Dusp5	ensembl	1	252538449	252551818	+	4.1693	5.56262	8.35882	5.94109e-07	0.00016785	5.82358
ENSRNOG00000005792	protein_coding	Ankef1	ensembl	3	123847817	123883059	+	-5.29837	-1.12177	-8.06106	9.24212e-07	0.00020116	5.76275
ENSRNOG00000064014	lncRNA	NA	ensembl	13	104793389	104798737	-	5.72018	-2.33531	8.05924	9.26746e-07	0.00020116	5.75558
ENSRNOG00000007575	protein_coding	Plppr1	ensembl	5	63437816	63763835	+	-5.36805	-3.77074	-8.04198	9.51113e-07	0.000201702	5.73282
ENSRNOG00000032973	protein_coding	Il13ra2	ensembl	X	111002592	111072381	-	5.77254	3.28832	8.13876	8.22709e-07	0.000187736	5.67862
ENSRNOG00000005269	protein_coding	Srl	ensembl	10	11034035	11078101	+	-8.5392	-1.95641	-8.14281	8.17758e-07	0.000187736	5.65677
ENSRNOG00000063586	protein_coding	NA	ensembl	15	42976496	42991363	-	7.61608	-0.0860914	7.97225	1.05662e-06	0.000218684	5.65436
ENSRNOG00000027742	protein_coding	Adamtsl2	ensembl	3	10404626	10434554	+	-9.74803	-1.38714	-8.21357	7.36042e-07	0.000177166	5.61003
ENSRNOG00000070027	lncRNA	NA	ensembl	1	143287106	143288805	+	-6.03942	0.414498	-8.04143	9.51904e-07	0.000201702	5.59255
ENSRNOG00000012674	protein_coding	Adrb3	ensembl	16	64841788	64844552	+	-6.52986	-2.47933	-7.93304	1.12131e-06	0.000226797	5.56957
ENSRNOG00000004578	protein_coding	Cthrc1	ensembl	7	70122474	70132756	+	-6.54702	-1.67176	-7.93627	1.11584e-06	0.000226797	5.5644
ENSRNOG00000069208	pseudogene	NA	ensembl	3	2233522	2234359	-	7.07451	1.55963	7.88441	1.20739e-06	0.000238781	5.53925
ENSRNOG00000020865	protein_coding	Ano1	ensembl	1	199751439	199900069	-	5.01654	0.940012	7.79279	1.38903e-06	0.000268732	5.53276
ENSRNOG00000003950	protein_coding	Lvrn	ensembl	18	39607722	39675165	+	-6.39169	1.70323	-8.03267	9.64531e-07	0.000201973	5.49038
ENSRNOG00000060435	protein_coding	Kcnq4	ensembl	5	134275934	134326932	-	-5.79036	-3.29182	-7.84233	1.28751e-06	0.000251828	5.47333
ENSRNOG00000017108	protein_coding	Syngr1	ensembl	7	111635918	111659341	+	5.22839	2.81665	7.90105	1.17718e-06	0.000235424	5.45293
ENSRNOG00000068669	protein_coding	Ankrd66	ensembl	9	17411983	17442647	+	5.44172	-1.79549	7.76442	1.45097e-06	0.000276947	5.41958
ENSRNOG00000048430	protein_coding	Myo18b	ensembl	12	43747010	43953695	+	-5.89362	-3.16641	-7.75922	1.46261e-06	0.000276947	5.35655
ENSRNOG00000026805	protein_coding	Csf2	ensembl	10	38386945	38389199	-	5.05819	-1.64974	7.67762	1.6591e-06	0.000304437	5.35494
ENSRNOG00000055721	protein_coding	Rnf128	ensembl	X	103183831	103298423	+	4.45432	0.252404	7.64884	1.73489e-06	0.000314376	5.35011
ENSRNOG00000029126	protein_coding	Prl7a4	ensembl	17	37148520	37157579	+	5.85021	-2.82303	7.73302	1.52288e-06	0.000285324	5.31323
ENSRNOG00000030689	protein_coding	Ms4a6bl	ensembl	1	208153530	208174479	+	4.67091	1.9615	7.68405	1.64266e-06	0.000304437	5.30498
ENSRNOG00000018694	protein_coding	Lipg	ensembl	18	68514923	68536260	-	4.62488	-0.80735	7.60192	1.86635e-06	0.000332192	5.27213
ENSRNOG00000024322	protein_coding	Shroom2	ensembl	X	21812469	21984153	-	4.46381	1.46341	7.56305	1.98318e-06	0.00033373	5.18488
ENSRNOG00000009919	protein_coding	Acod1	ensembl	15	79871827	79880529	+	6.75567	-1.721	7.58876	1.90509e-06	0.000332438	5.15129
ENSRNOG00000046171	protein_coding	AABR07035839.1	ensembl	12	21543576	21577112	-	-5.02427	-3.86221	-7.57255	1.95394e-06	0.00033373	5.10966
ENSRNOG00000014290	protein_coding	Grm1	ensembl	1	5058292	5453170	-	4.61257	-1.30916	7.47957	2.26094e-06	0.000362544	5.09121
ENSRNOG00000012703	protein_coding	Crh	ensembl	2	102143055	102144919	-	7.06847	-2.81277	7.54311	2.04608e-06	0.000340357	5.07168
ENSRNOG00000015902	protein_coding	Cpxm2	ensembl	1	186836797	186947220	-	-8.03036	-1.92102	-7.59317	1.89199e-06	0.000332438	5.0225
ENSRNOG00000024461	protein_coding	Marchf11	ensembl	2	76898386	76999691	+	5.15604	-2.25327	7.46355	2.31875e-06	0.000365234	5.02198
ENSRNOG00000070263	rRNA	5_8S_rRNA	ensembl	JACYVU010000738.1	66770	66922	-	5.21257	4.86785	7.64378	1.7486e-06	0.000314376	5.00912
ENSRNOG00000018286	protein_coding	Chrna1	ensembl	3	58454744	58469840	-	-5.97869	-1.93592	-7.49	2.22409e-06	0.000362544	5.00073
ENSRNOG00000063819	protein_coding	Olr1686	ensembl	20	492184	498504	-	5.76919	-1.87569	7.44391	2.39179e-06	0.000373434	4.9671
ENSRNOG00000009172	protein_coding	Cpvl	ensembl	4	82981422	83085655	-	-4.92663	-3.78312	-7.4682	2.3018e-06	0.000365234	4.96617
ENSRNOG00000063590	protein_coding	Fzd4	ensembl	1	143280065	143285724	+	-5.55623	1.51719	-7.58143	1.92702e-06	0.000333	4.95046
ENSRNOG00000004448	protein_coding	Acss3	ensembl	7	42242652	42450230	-	-6.15763	1.34044	-7.56166	1.98749e-06	0.00033373	4.92608
ENSRNOG00000015155	protein_coding	Tnnc2	ensembl	3	153513271	153516029	-	-5.9794	-2.7098	-7.4009	2.56026e-06	0.000396261	4.88138
ENSRNOG00000013380	protein_coding	Rhov	ensembl	3	106260776	106269479	-	5.34755	-1.54695	7.34388	2.80312e-06	0.000409295	4.86108
ENSRNOG00000024115	protein_coding	C6	ensembl	2	53851985	53921275	+	-8.03955	-1.49434	-7.50052	2.18759e-06	0.000360528	4.85017
ENSRNOG00000007495	protein_coding	NA	ensembl	X	37234294	37276708	-	-4.8443	-3.91033	-7.35785	2.74146e-06	0.000409295	4.81253
ENSRNOG00000004540	protein_coding	Clec3b	ensembl	8	122810149	122815835	+	-8.07947	-1.01729	-7.48492	2.24196e-06	0.000362544	4.79259
ENSRNOG00000032580	protein_coding	Sirpb2	ensembl	2	85248600	85278835	-	5.89561	-2.95351	7.35008	2.77559e-06	0.000409295	4.79236
ENSRNOG00000033693	protein_coding	AC135826.1	ensembl	2	31507424	31570542	-	6.79734	-0.551767	7.30115	3.00096e-06	0.000430759	4.77893
ENSRNOG00000013262	protein_coding	Myl1	ensembl	9	68437517	68458261	-	-7.28012	-1.9937	-7.36064	2.72933e-06	0.000409295	4.73628
ENSRNOG00000011892	protein_coding	Slc36a2	ensembl	10	39278046	39306082	-	-5.58369	-3.1924	-7.27733	3.11757e-06	0.000440394	4.69876
ENSRNOG00000015616	protein_coding	Rgs14	ensembl	17	9249019	9263104	-	4.26661	-0.208288	7.18672	3.60649e-06	0.000493784	4.68443
ENSRNOG00000068973	protein_coding	NA	ensembl	1	15046564	15050125	-	6.57042	-1.89243	7.25575	3.22728e-06	0.000452302	4.68012
ENSRNOG00000017672	protein_coding	Akr1c14	ensembl	17	66156288	66173277	-	-5.41297	2.31774	-7.39534	2.58296e-06	0.000396329	4.67995
ENSRNOG00000071105	protein_coding	Gpc5	ensembl	15	92239176	93643282	+	5.84593	-0.760315	7.21132	3.46622e-06	0.000478258	4.67699
ENSRNOG00000026953	protein_coding	Gpr88	ensembl	2	204191427	204199733	-	-5.75857	1.61825	-7.34336	2.80544e-06	0.000409295	4.63854
ENSRNOG00000029792	protein_coding	NEWGENE_1308171	ensembl	17	15032069	15052739	-	-6.02042	3.62691	-7.3726	2.6779e-06	0.000407384	4.59347
ENSRNOG00000024705	protein_coding	Rarres2	ensembl	4	77522535	77525556	-	-6.34478	0.840784	-7.30589	2.9783e-06	0.000430759	4.5919
ENSRNOG00000016978	protein_coding	AI467606	ensembl	1	181702503	181705835	+	3.97102	1.17072	7.10537	4.11423e-06	0.000515699	4.53553
ENSRNOG00000017833	protein_coding	Actn2	ensembl	17	58142625	58210622	+	-8.3763	-0.378792	-7.28603	3.07443e-06	0.000437774	4.52356
ENSRNOG00000023576	protein_coding	Ecrg4	ensembl	9	45992954	46012595	+	-6.03738	-3.1751	-7.15692	3.78439e-06	0.000505077	4.52328
ENSRNOG00000036673	protein_coding	Sectm1b	ensembl	10	106325203	106333769	-	-6.24558	-1.66225	-7.14834	3.8373e-06	0.000505077	4.50836
ENSRNOG00000004317	protein_coding	Vipr2	ensembl	6	137001511	137070597	+	-5.76579	-1.0375	-7.15004	3.82675e-06	0.000505077	4.50656
ENSRNOG00000007367	protein_coding	Septin4	ensembl	10	72366873	72390768	+	-4.6479	0.132117	-7.13958	3.89212e-06	0.000505077	4.50486
ENSRNOG00000029148	protein_coding	Pdgfd	ensembl	8	3488423	3722395	+	-4.77053	0.304103	-7.14912	3.83246e-06	0.000505077	4.50325
ENSRNOG00000036672	protein_coding	Sectm1a	ensembl	10	106337624	106348601	-	-5.91005	-2.956	-7.13541	3.91847e-06	0.000505077	4.50298
ENSRNOG00000063905	protein_coding	Hsd3b3	ensembl	2	186138044	186144033	-	6.20418	-2.24358	7.12171	4.00653e-06	0.000509373	4.4869
ENSRNOG00000070149	protein_coding	Fut9	ensembl	5	39351819	39565130	-	5.53449	-2.48078	7.11491	4.05099e-06	0.000511373	4.47956
ENSRNOG00000065108	protein_coding	Obp3	ensembl	5	74842316	74845757	-	-6.69697	-2.80345	-7.13135	3.94436e-06	0.000505077	4.47275
ENSRNOG00000034191	protein_coding	Fmo1	ensembl	13	75182176	75214647	-	-6.53282	-1.58261	-7.13663	3.91077e-06	0.000505077	4.4724
ENSRNOG00000019780	protein_coding	Sypl2	ensembl	2	195849062	195863794	-	-5.01078	-2.94902	-7.08384	4.26078e-06	0.000530333	4.46091
ENSRNOG00000013683	protein_coding	S1pr1	ensembl	2	203621587	203629681	-	-5.16279	1.99048	-7.22106	3.41231e-06	0.000474497	4.45953
ENSRNOG00000007934	protein_coding	Elfn2	ensembl	7	110225919	110272433	-	4.83109	0.099042	7.01464	4.77027e-06	0.000567088	4.4137
ENSRNOG00000000196	protein_coding	Cyp19a1	ensembl	8	54553165	54580758	-	4.37708	0.236515	7.0074	4.82711e-06	0.000568992	4.41077
ENSRNOG00000068569	lncRNA	NA	ensembl	7	110221526	110224652	-	4.53254	0.307672	6.99769	4.9045e-06	0.000570557	4.39097
ENSRNOG00000014518	protein_coding	Adam28	ensembl	15	42944467	43840672	-	5.75254	-1.52052	7.02727	4.67273e-06	0.000561959	4.38356
ENSRNOG00000002800	protein_coding	Gdpd2	ensembl	X	65826574	65835361	+	-7.31608	-2.26215	-7.07762	4.30416e-06	0.000532013	4.36281
ENSRNOG00000010610	protein_coding	Hpgd	ensembl	16	33986266	34024228	-	-6.80164	-2.4644	-7.05182	4.489e-06	0.000543535	4.3512
ENSRNOG00000014125	protein_coding	Evi2b	ensembl	10	64471505	64481560	-	3.88176	0.513508	6.96335	5.18888e-06	0.000592031	4.34627
ENSRNOG00000017686	protein_coding	Pi15	ensembl	5	1395094	1423213	-	-6.49616	-0.1843	-7.07224	4.34203e-06	0.000532991	4.31163
ENSRNOG00000002318	protein_coding	Limch1	ensembl	14	41114803	41425191	-	-5.06372	-0.28932	-7.00132	4.87546e-06	0.000570557	4.30603
ENSRNOG00000017386	protein_coding	Il11	ensembl	1	69068137	69076129	+	3.33135	0.537523	6.91636	5.60638e-06	0.000615975	4.28194
ENSRNOG00000026661	protein_coding	Hcar1	ensembl	12	32711027	32712082	+	-5.98427	-2.66366	-6.96687	5.15896e-06	0.000592031	4.2604
ENSRNOG00000048881	protein_coding	RGD1561730	ensembl	12	18210535	18216443	-	4.08119	1.80595	6.93975	5.39436e-06	0.000603863	4.25442
ENSRNOG00000005621	protein_coding	Gxylt2	ensembl	4	133347499	133449454	+	-5.57057	1.98601	-7.06025	4.42776e-06	0.000539793	4.23384
ENSRNOG00000068075	lncRNA	NA	ensembl	6	14075793	14125737	+	-5.78227	-2.59269	-6.93266	5.45771e-06	0.000607136	4.21438
ENSRNOG00000004642	protein_coding	Lmx1a	ensembl	13	79835019	79978253	+	-5.42401	-3.25938	-6.92733	5.50589e-06	0.000608691	4.2112
ENSRNOG00000003183	protein_coding	Fmod	ensembl	13	45493517	45504133	+	-5.25955	0.723671	-6.98544	5.00401e-06	0.000578353	4.2029
ENSRNOG00000002361	protein_coding	Prkg2	ensembl	14	10559882	10666888	+	5.37114	0.360466	6.87865	5.96687e-06	0.000643662	4.1991
ENSRNOG00000006557	protein_coding	Cyfip2	ensembl	10	30621318	30741113	-	4.32181	2.69733	6.90943	5.67087e-06	0.000619238	4.18212
ENSRNOG00000021261	protein_coding	Rassf2	ensembl	3	119245821	119280431	-	-6.38449	-0.221712	-6.94862	5.31609e-06	0.000602454	4.17285
ENSRNOG00000043451	protein_coding	Spp1	ensembl	14	5308885	5315162	-	4.92412	12.8079	7.14873	3.83488e-06	0.000505077	4.13431
ENSRNOG00000009790	protein_coding	Kcnk3	ensembl	6	25763228	25799153	-	-5.13256	-2.93721	-6.84442	6.3151e-06	0.000673068	4.10541
ENSRNOG00000062383	protein_coding	Dio2	ensembl	6	109665523	109679809	-	-5.38103	1.42143	-6.945	5.34793e-06	0.000602454	4.10332
ENSRNOG00000024843	protein_coding	Prl8a9	ensembl	17	37295054	37300859	+	5.25365	1.32482	6.8336	6.42957e-06	0.00067716	4.09605
ENSRNOG00000003800	protein_coding	Rgs9	ensembl	10	94197054	94270892	-	7.09759	0.900623	6.8343	6.42208e-06	0.00067716	4.08777
ENSRNOG00000020251	protein_coding	Art1	ensembl	1	156482621	156487172	+	-4.71032	-3.63681	-6.82801	6.48957e-06	0.000679458	4.0623
ENSRNOG00000002460	protein_coding	Serpinb2	ensembl	13	23541400	23550408	+	8.79111	2.60919	6.89398	5.81744e-06	0.00063137	4.04484
ENSRNOG00000016933	protein_coding	Prl8a7	ensembl	17	37558883	37564718	+	6.52044	-2.84148	6.75014	7.38929e-06	0.000755873	3.93247
ENSRNOG00000025691	protein_coding	Pla2g7	ensembl	9	17362225	17404476	-	5.80315	4.64165	6.86185	6.13516e-06	0.000657829	3.9262
ENSRNOG00000023126	protein_coding	Rxfp3	ensembl	2	60003256	60004686	-	5.3366	-0.842684	6.69821	8.0611e-06	0.000810619	3.9185
ENSRNOG00000063051	protein_coding	Cacng6	ensembl	1	65732632	65747341	-	-4.83709	-3.61071	-6.72333	7.72852e-06	0.000781591	3.90518
ENSRNOG00000011946	protein_coding	Ptn	ensembl	4	65293734	65375456	-	-8.12566	-1.60658	-6.80473	6.74588e-06	0.000694046	3.89517
ENSRNOG00000027433	protein_coding	Akr1b8	ensembl	4	62997161	63010097	+	4.3829	8.09007	7.01351	4.7791e-06	0.000567088	3.87471
ENSRNOG00000014164	protein_coding	Paqr5	ensembl	8	62431867	62513688	-	5.67197	-0.441757	6.66789	8.48289e-06	0.000838816	3.8669
ENSRNOG00000050792	protein_coding	Tnfaip6	ensembl	3	36502188	36521649	+	-5.29211	2.78875	-6.80527	6.73984e-06	0.000694046	3.84543
ENSRNOG00000022737	protein_coding	Cdcp3	ensembl	1	185949881	186084338	+	3.78049	-0.810891	6.62906	9.05691e-06	0.000857467	3.82716
ENSRNOG00000065128	protein_coding	Naip5	ensembl	2	31557817	31608634	-	5.59427	2.03999	6.65459	8.67506e-06	0.000848392	3.81474
ENSRNOG00000011250	protein_coding	Inmt	ensembl	4	84318197	84322493	-	-6.59339	-1.96558	-6.67318	8.40768e-06	0.000836024	3.79823
ENSRNOG00000065528	protein_coding	St8sia2	ensembl	1	127762573	127838091	-	-4.92764	-2.49363	-6.63629	8.947e-06	0.000857463	3.79362
ENSRNOG00000014964	protein_coding	Hp	ensembl	19	37539627	37544523	-	-4.7613	1.94858	-6.73798	7.54107e-06	0.000766992	3.79231
ENSRNOG00000037374	protein_coding	Ly6al	ensembl	7	107183469	107189981	-	6.56578	-2.85709	6.64345	8.83949e-06	0.000855077	3.77264
ENSRNOG00000062944	protein_coding	Kcnj15	ensembl	11	34577363	34621952	+	-7.06169	-1.1628	-6.66122	8.57866e-06	0.0008436	3.76067
ENSRNOG00000050035	protein_coding	Sall4	ensembl	3	157474642	157490822	-	5.34196	-2.43035	6.63038	9.03676e-06	0.000857467	3.75413
ENSRNOG00000060179	protein_coding	Gpc3	ensembl	X	131868990	132236798	-	-6.23915	0.328204	-6.68547	8.23554e-06	0.000823508	3.75131
ENSRNOG00000067060	lncRNA	MGC105649	ensembl	3	109719897	109724006	+	5.18913	-2.9438	6.63539	8.96051e-06	0.000857463	3.74011
ENSRNOG00000010529	protein_coding	Thbs2	ensembl	1	55670394	55699789	-	-4.14357	11.2281	-6.8109	6.67693e-06	0.000694046	3.6972
ENSRNOG00000013748	protein_coding	Trem3	ensembl	9	12749852	12760779	-	3.86945	0.681201	6.54282	1.04824e-05	0.000977018	3.6893
ENSRNOG00000007290	protein_coding	Atp1a2	ensembl	13	84729601	84754544	-	-7.34535	-0.228242	-6.64803	8.77152e-06	0.000853138	3.66447
ENSRNOG00000053400	protein_coding	Cfi	ensembl	2	218387990	218430561	+	-4.63393	-0.632448	-6.53291	1.06606e-05	0.000977018	3.6335
ENSRNOG00000014327	protein_coding	Csrp3	ensembl	1	98528068	98546653	-	-5.8223	-3.00109	-6.53642	1.05971e-05	0.000977018	3.60826
ENSRNOG00000006174	protein_coding	Grid2	ensembl	4	92415230	93889355	+	4.41048	-0.515503	6.48869	1.14955e-05	0.00101574	3.60039
ENSRNOG00000007907	protein_coding	Tmem178a	ensembl	6	14004630	14063549	-	-4.01202	-0.860653	-6.50131	1.12504e-05	0.00100593	3.59529
ENSRNOG00000066815	protein_coding	dsr-2	ensembl	6	108030434	108037630	-	5.59011	-3.17208	6.53304	1.06583e-05	0.000977018	3.59525
ENSRNOG00000029979	protein_coding	RGD1563815	ensembl	20	12664387	12713716	-	4.55184	-2.98353	6.53053	1.07039e-05	0.000977018	3.58906
ENSRNOG00000001714	protein_coding	Atp13a4	ensembl	11	71226161	71359933	+	8.50869	2.15785	6.55217	1.03171e-05	0.000971608	3.58616
ENSRNOG00000002792	protein_coding	Cxcl2	ensembl	14	17181062	17183075	-	5.11968	0.41123	6.4777	1.17135e-05	0.00101574	3.57413
ENSRNOG00000007949	protein_coding	Rgn	ensembl	X	1619032	1634450	-	-5.30978	-3.25854	-6.49857	1.13032e-05	0.00100593	3.55241
ENSRNOG00000036828	protein_coding	Pde1b	ensembl	7	134627322	134654580	+	4.86541	-2.25948	6.47276	1.18129e-05	0.00101574	3.54518
ENSRNOG00000021207	protein_coding	Lgals12	ensembl	1	204832065	204842759	-	-5.74591	-2.14896	-6.48285	1.16107e-05	0.00101574	3.53669
ENSRNOG00000061038	protein_coding	Myh15	ensembl	11	51622413	51762971	-	-4.87582	-3.40425	-6.48127	1.16421e-05	0.00101574	3.53529
ENSRNOG00000016403	protein_coding	Olah	ensembl	17	74877655	74902518	+	-5.11162	-2.43907	-6.4739	1.17897e-05	0.00101574	3.53423
ENSRNOG00000002511	protein_coding	Flt4	ensembl	10	33913608	33954770	+	5.6894	2.43116	6.47865	1.16945e-05	0.00101574	3.52355
ENSRNOG00000063262	protein_coding	Ism1	ensembl	3	127021865	127101894	+	-7.85397	-1.30313	-6.53841	1.05612e-05	0.000977018	3.50776
ENSRNOG00000025710	protein_coding	Ces5a	ensembl	19	11469469	11499006	+	4.04789	-1.05677	6.41865	1.2961e-05	0.00109333	3.48641
ENSRNOG00000057729	protein_coding	Strip2	ensembl	4	58536055	58578291	+	-4.45593	0.0504468	-6.44849	1.23141e-05	0.00105374	3.47553
ENSRNOG00000047653	protein_coding	Crybb1	ensembl	12	44369735	44383344	-	-4.81004	-3.76395	-6.44213	1.24491e-05	0.0010602	3.46501
ENSRNOG00000055829	protein_coding	AABR07053830.1	ensembl	3	123809335	123847751	+	-5.60036	-1.9269	-6.43676	1.25642e-05	0.00106491	3.46021
ENSRNOG00000032832	protein_coding	Mmp10	ensembl	8	4689840	4697748	+	10.5072	2.59487	6.52433	1.08175e-05	0.000977366	3.44834
ENSRNOG00000017786	protein_coding	Acta1	ensembl	19	51883715	51886742	-	-9.15897	0.470068	-6.51753	1.09435e-05	0.000983759	3.42157
ENSRNOG00000002149	protein_coding	Nkx6-1	ensembl	14	7969756	7976681	+	3.88595	-1.90568	6.38665	1.36942e-05	0.00113369	3.41398
ENSRNOG00000030022	protein_coding	Myo3b	ensembl	3	54820251	55227373	+	5.76161	-2.85494	6.40565	1.32539e-05	0.00110754	3.41209
ENSRNOG00000014751	protein_coding	Ret	ensembl	4	151326431	151368176	-	-5.18017	0.602071	-6.41396	1.30657e-05	0.00109696	3.40764
ENSRNOG00000063752	protein_coding	Crocc2	ensembl	9	93708684	93769402	+	-6.89309	-1.83202	-6.39251	1.35568e-05	0.00112756	3.37031
ENSRNOG00000000323	protein_coding	Prdm1	ensembl	20	47959858	47981488	-	3.48929	1.38201	6.30371	1.58047e-05	0.0012904	3.29304
ENSRNOG00000064431	lncRNA	NA	ensembl	17	38233317	38255652	+	4.66375	-3.40571	6.33255	1.50347e-05	0.0012389	3.26906
ENSRNOG00000054219	protein_coding	Vsig1	ensembl	X	104607031	104639249	+	3.40475	-1.43891	6.2801	1.64655e-05	0.00132013	3.2624
ENSRNOG00000001827	protein_coding	Masp1	ensembl	11	77334859	77402974	+	-4.27238	7.91863	-6.52456	1.08133e-05	0.000977366	3.25728
ENSRNOG00000013116	protein_coding	Spink5	ensembl	18	36264452	36332185	+	4.01628	0.329142	6.27204	1.66978e-05	0.0013268	3.25328
ENSRNOG00000030688	protein_coding	Lrrc2	ensembl	8	110938165	110969185	+	-4.35239	-4.03736	-6.30621	1.57364e-05	0.0012904	3.25122
ENSRNOG00000063482	protein_coding	Mcpt9	ensembl	15	29799357	29860148	+	5.74722	2.27242	6.29105	1.61554e-05	0.00131301	3.23821
ENSRNOG00000064936	lncRNA	NA	ensembl	8	103583889	103588475	-	-5.05807	-3.00422	-6.28104	1.64388e-05	0.00132013	3.22193
ENSRNOG00000050860	protein_coding	Abcb11	ensembl	3	54017127	54112730	-	-4.76321	-3.77653	-6.27405	1.66395e-05	0.0013268	3.20272
ENSRNOG00000015024	protein_coding	Mcoln3	ensembl	2	234966010	235043047	+	6.03345	1.28437	6.23805	1.77154e-05	0.00138297	3.17727
ENSRNOG00000065648	protein_coding	Olr1687	ensembl	20	502523	511135	+	5.17631	-2.4259	6.24271	1.75721e-05	0.00138297	3.16718
ENSRNOG00000032353	protein_coding	Mmp1	ensembl	8	4658588	4679097	+	7.6593	-2.05899	6.24864	1.73917e-05	0.0013758	3.1633
ENSRNOG00000010938	protein_coding	Slc7a10	ensembl	1	87829175	87845071	+	-5.02111	-2.6275	-6.23284	1.78769e-05	0.00138948	3.15565
ENSRNOG00000039152	protein_coding	Frem3	ensembl	19	27308469	27366771	-	4.83602	-2.25527	6.22698	1.80608e-05	0.00139767	3.13943
ENSRNOG00000006037	protein_coding	Snap25	ensembl	3	124041898	124123760	+	-4.64668	0.536808	-6.23864	1.76973e-05	0.00138297	3.13246
ENSRNOG00000012280	protein_coding	Ptx3	ensembl	2	150487513	150493323	+	-7.3155	1.74659	-6.28329	1.63746e-05	0.00132013	3.11243
ENSRNOG00000004527	protein_coding	Lin7a	ensembl	7	42586719	42730550	+	-5.4716	-0.402972	-6.21586	1.84145e-05	0.00141276	3.09829
ENSRNOG00000062464	protein_coding	NA	ensembl	10	79705889	79710889	-	4.56627	-2.33237	6.19157	1.92131e-05	0.00146143	3.08152
ENSRNOG00000057162	protein_coding	RGD1564409	ensembl	7	17311697	17330495	+	4.78586	-2.18871	6.17302	1.98471e-05	0.00148895	3.06353
ENSRNOG00000028803	protein_coding	Cd209e	ensembl	12	1863279	1868735	-	-4.24542	-4.07089	-6.18435	1.94574e-05	0.00147371	3.05824
ENSRNOG00000001001	protein_coding	Retn	ensembl	12	1710881	1712620	+	-5.97787	0.329283	-6.22165	1.82294e-05	0.00140461	3.04834
ENSRNOG00000009438	protein_coding	Serpina6	ensembl	6	122780043	122790349	-	-4.3956	-4.02768	-6.1737	1.98234e-05	0.00148895	3.04244
ENSRNOG00000064037	protein_coding	Hpse2	ensembl	1	241583187	242246118	-	4.03369	1.79639	6.14429	2.08728e-05	0.00152887	3.03233
ENSRNOG00000059890	protein_coding	Clec2d2	ensembl	4	162059008	162071088	-	3.76457	2.1403	6.12989	2.14075e-05	0.00155481	2.99343
ENSRNOG00000029342	protein_coding	Scn7a	ensembl	3	51335841	51438256	-	-4.67583	0.70615	-6.16172	2.02442e-05	0.00148895	2.9918
ENSRNOG00000039698	protein_coding	Prss22	ensembl	10	13029153	13033863	-	6.28057	-2.51615	6.14045	2.1014e-05	0.0015329	2.9896
ENSRNOG00000007765	protein_coding	Frzb	ensembl	3	65332277	65365208	-	-5.94167	-2.11872	-6.12773	2.1489e-05	0.00155481	2.9747
ENSRNOG00000008965	protein_coding	Socs2	ensembl	7	30008578	30043548	-	-3.80432	-0.80276	-6.10682	2.22944e-05	0.00160472	2.96825
ENSRNOG00000003018	protein_coding	Olfml2b	ensembl	13	82869433	82906607	+	-4.63382	3.25845	-6.2035	1.88166e-05	0.00143741	2.95209
ENSRNOG00000015086	protein_coding	Plin1	ensembl	1	133664892	133676828	-	-5.24167	1.75555	-6.17114	1.99125e-05	0.00148895	2.93846
ENSRNOG00000002057	protein_coding	Slc10a6	ensembl	14	6080717	6103037	+	-4.08167	0.639153	-6.10517	2.23591e-05	0.00160472	2.93131
ENSRNOG00000045683	protein_coding	Mfap4	ensembl	10	46167217	46170155	+	-7.08345	1.89751	-6.16239	2.02204e-05	0.00148895	2.92862
ENSRNOG00000001821	protein_coding	Adipoq	ensembl	11	77721912	77735564	-	-9.10184	0.32107	-6.16392	2.01664e-05	0.00148895	2.90393
ENSRNOG00000018854	protein_coding	Nppc	ensembl	9	87320051	87324251	-	-5.11153	-2.91578	-6.07877	2.34242e-05	0.00167441	2.89886
ENSRNOG00000002428	protein_coding	Lpar4	ensembl	X	72033486	72046977	+	-3.95965	0.504698	-6.07389	2.36273e-05	0.00168217	2.89357
ENSRNOG00000004918	protein_coding	Kcna4	ensembl	3	93756446	93769162	+	3.11851	0.292691	6.04409	2.49047e-05	0.00174519	2.87596
ENSRNOG00000017987	protein_coding	Ucma	ensembl	17	73293978	73303611	-	-4.11752	-4.10039	-6.06149	2.41502e-05	0.00170575	2.86141
ENSRNOG00000008398	pseudogene	AABR07055789.1	ensembl	7	7402914	7407032	-	5.66184	-1.75498	6.03764	2.51907e-05	0.00175831	2.84692
ENSRNOG00000009005	protein_coding	Slco2a1	ensembl	8	103588916	103672546	+	-4.96578	1.22412	-6.07007	2.37869e-05	0.00168678	2.83438
ENSRNOG00000009629	protein_coding	Car2	ensembl	2	86741626	86756818	-	3.71869	1.59141	6.01157	2.63819e-05	0.00182713	2.81255
ENSRNOG00000009411	protein_coding	Chn2	ensembl	4	83147983	83407709	+	-4.76633	-0.0610627	-6.02143	2.59249e-05	0.00180249	2.79967
ENSRNOG00000070622	protein_coding	Hsd3b1	ensembl	2	186169863	186175999	-	4.962	-2.37742	5.99266	2.72828e-05	0.00188219	2.76104
ENSRNOG00000008257	protein_coding	Mfap2	ensembl	5	153314711	153320259	+	-4.09426	-0.0736475	-5.97504	2.81509e-05	0.00192838	2.74125
ENSRNOG00000002525	protein_coding	Ptgs2	ensembl	13	62163932	62172188	+	5.18623	9.12019	6.16557	2.01081e-05	0.00148895	2.72599
ENSRNOG00000047186	protein_coding	Myot	ensembl	18	36705314	36724841	+	-5.15681	-2.96539	-5.96947	2.84313e-05	0.00193888	2.72492
ENSRNOG00000063706	lncRNA	NA	ensembl	2	54159664	54165214	-	-4.13436	-3.99972	-5.97468	2.81689e-05	0.00192838	2.72133
ENSRNOG00000040128	protein_coding	Cd209a	ensembl	12	1822663	1828246	-	-5.11783	-2.65887	-5.96289	2.87666e-05	0.00195426	2.71882
ENSRNOG00000013925	protein_coding	Nox4	ensembl	1	140901097	141077406	+	-4.24546	-0.611963	-5.95233	2.93129e-05	0.00198381	2.70913
ENSRNOG00000046053	protein_coding	Nudt10	ensembl	X	16326598	16333145	+	3.64562	-1.26215	5.93925	3.00044e-05	0.00201528	2.69836
ENSRNOG00000017311	protein_coding	Me3	ensembl	1	143534139	143733132	+	-5.29002	-2.46197	-5.94932	2.94703e-05	0.0019869	2.69511
ENSRNOG00000018070	protein_coding	Rnf182	ensembl	17	21030214	21094911	-	4.93479	-0.319865	5.93523	3.02205e-05	0.00202216	2.69049
ENSRNOG00000008536	protein_coding	Actc1	ensembl	3	100811987	100817523	-	-11.509	-0.678055	-6.05423	2.44622e-05	0.00172096	2.68741
ENSRNOG00000005390	protein_coding	Nup210	ensembl	4	123511559	123609874	-	4.00396	-1.71338	5.92167	3.09611e-05	0.00204102	2.65933
ENSRNOG00000012817	protein_coding	Lrrc17	ensembl	4	13501436	13531845	-	-5.03605	-2.88872	-5.92821	3.06015e-05	0.00203842	2.6545
ENSRNOG00000021674	protein_coding	NA	ensembl	11	33137146	33138061	+	-3.63391	0.115398	-5.91338	3.14233e-05	0.00205626	2.64459
ENSRNOG00000036680	protein_coding	Notum	ensembl	10	105933249	105940315	-	3.77738	-2.19553	5.89872	3.22578e-05	0.00209546	2.62465
ENSRNOG00000059753	protein_coding	Gys2	ensembl	4	175365054	175406228	-	-4.62884	-3.30239	-5.90183	3.20791e-05	0.00209149	2.61647
ENSRNOG00000039560	protein_coding	Omd	ensembl	17	15060217	15068441	-	-5.88417	-0.248468	-5.92342	3.08644e-05	0.00204102	2.61465
ENSRNOG00000013927	protein_coding	Jag2	ensembl	6	131983056	132005818	-	3.51054	-0.418435	5.88217	3.32285e-05	0.00214287	2.60169
ENSRNOG00000046343	protein_coding	Cryga	ensembl	9	66482176	66509896	-	-3.87662	-4.16739	-5.89614	3.24076e-05	0.00209754	2.59198
ENSRNOG00000023257	protein_coding	Adamts9	ensembl	4	125291490	125462929	-	-4.66141	2.06003	-5.92655	3.06926e-05	0.00203842	2.58237
ENSRNOG00000005159	protein_coding	Fam135b	ensembl	7	103386915	103649708	-	4.9739	-1.97691	5.87966	3.33782e-05	0.00214476	2.57451
ENSRNOG00000058111	protein_coding	Itga2	ensembl	2	46523948	46621481	-	4.26784	3.28302	5.91523	3.13193e-05	0.00205626	2.56331
ENSRNOG00000019477	protein_coding	Zmynd15	ensembl	10	55171198	55177812	+	3.42635	1.33142	5.85055	3.51682e-05	0.00225165	2.54843
ENSRNOG00000013062	protein_coding	Cyp24a1	ensembl	3	159275947	159290383	-	4.64234	0.492029	5.84109	3.57706e-05	0.00227527	2.53229
ENSRNOG00000005561	protein_coding	Brinp1	ensembl	5	82348930	82493150	-	4.40548	-2.67166	5.84053	3.5807e-05	0.00227527	2.5241
ENSRNOG00000025130	protein_coding	Ltk	ensembl	3	106734676	106743369	-	3.05748	0.992884	5.82921	3.65431e-05	0.00229834	2.51212
ENSRNOG00000070558	protein_coding	Gm4131	ensembl	15	36677527	36701211	-	-5.12252	-3.03113	-5.83555	3.61286e-05	0.00228033	2.50197
ENSRNOG00000004062	protein_coding	C4bpa	ensembl	13	42075717	42111205	-	-4.40116	-3.87191	-5.82666	3.6711e-05	0.00230077	2.48139
ENSRNOG00000021079	protein_coding	Fxyd1	ensembl	1	86287165	86291278	-	-3.71292	-0.0186067	-5.81664	3.73797e-05	0.00233446	2.48065
ENSRNOG00000015904	protein_coding	Wfdc1	ensembl	19	47720423	47739108	+	-7.8288	-1.49598	-5.83877	3.59206e-05	0.00227527	2.45016
ENSRNOG00000005109	protein_coding	Rprm	ensembl	3	38539581	38540998	-	-4.88727	-3.24043	-5.79816	3.86457e-05	0.00238808	2.4436
ENSRNOG00000001924	protein_coding	Tp63	ensembl	11	74838859	75049398	-	-6.12865	-2.02871	-5.80402	3.82389e-05	0.00237616	2.44303
ENSRNOG00000007484	protein_coding	Ehf	ensembl	3	89641833	89679997	-	-4.29404	-3.79387	-5.80293	3.83144e-05	0.00237616	2.44185
ENSRNOG00000007637	protein_coding	Acer2	ensembl	5	101391885	101442614	+	-4.0854	0.738673	-5.7963	3.87749e-05	0.00238808	2.42375
ENSRNOG00000029608	protein_coding	Nkain2	ensembl	1	24669462	25877064	+	-5.00883	-3.49975	-5.78972	3.92381e-05	0.00240771	2.42185
ENSRNOG00000012719	protein_coding	Tdrd12	ensembl	1	88133373	88205705	-	4.23099	-2.47523	5.78623	3.94859e-05	0.00240771	2.41907
ENSRNOG00000011907	protein_coding	Krt23	ensembl	10	84434380	84450983	-	4.09	1.07216	5.77157	4.05458e-05	0.00246306	2.41309
ENSRNOG00000021586	protein_coding	Gpr39	ensembl	13	37115102	37328267	+	-5.16381	-2.83384	-5.76562	4.09843e-05	0.00248122	2.39151
ENSRNOG00000065545	protein_coding	Linc00514	ensembl	10	12727166	12741819	-	3.55435	-1.34943	5.75756	4.15859e-05	0.0025002	2.38973
ENSRNOG00000067127	protein_coding	NA	ensembl	2	190729106	190729530	+	3.1605	-1.50798	5.75579	4.17191e-05	0.0025002	2.38675
ENSRNOG00000065603	lncRNA	NA	ensembl	5	47409704	47412573	+	3.72514	2.48915	5.7501	4.21512e-05	0.00251271	2.3694
ENSRNOG00000053384	protein_coding	Bmp7	ensembl	3	161516462	161716788	-	4.5471	-3.85623	5.76028	4.13819e-05	0.0024968	2.35672
ENSRNOG00000059456	protein_coding	Grk3	ensembl	12	43624897	43731262	+	4.89271	-4.00331	5.74932	4.22103e-05	0.00251271	2.34382
ENSRNOG00000011706	protein_coding	Mbl1	ensembl	16	17029118	17035174	+	5.09175	-3.77862	5.74111	4.28429e-05	0.00253343	2.33233
ENSRNOG00000048329	protein_coding	AABR07066946.2	ensembl	9	20033780	20058837	-	3.09388	0.865379	5.71609	4.48306e-05	0.00263346	2.31866
ENSRNOG00000060970	protein_coding	Tnmd	ensembl	X	97057137	97072634	+	-4.87294	-3.50236	-5.7256	4.40642e-05	0.00259702	2.31542
ENSRNOG00000002365	protein_coding	Itm2a	ensembl	X	72486381	72492363	-	-4.25197	1.74653	-5.74549	4.25041e-05	0.00252177	2.31098
ENSRNOG00000017899	protein_coding	Akr7a3	ensembl	5	151584479	151601394	+	3.40111	-0.778869	5.70547	4.57033e-05	0.00266567	2.29938
ENSRNOG00000062678	protein_coding	H19	ensembl	1	197730698	197733134	-	-4.015	5.10733	-5.78604	3.94995e-05	0.00240771	2.29463
ENSRNOG00000013097	protein_coding	NA	ensembl	6	131559690	131567342	+	-4.81188	-2.75848	-5.70397	4.58281e-05	0.00266567	2.29103
ENSRNOG00000018330	protein_coding	Fam83f	ensembl	7	112211164	112240452	+	3.25091	-2.14455	5.69975	4.61804e-05	0.00267741	2.28914
ENSRNOG00000013540	protein_coding	Bpifa2	ensembl	3	142493379	142501337	+	-3.7908	-3.87941	-5.70447	4.57863e-05	0.00266567	2.28361
ENSRNOG00000014503	protein_coding	Celf4	ensembl	18	16786867	17064786	-	3.19063	1.69149	5.69406	4.66606e-05	0.00268774	2.27768
ENSRNOG00000029399	protein_coding	Bcam	ensembl	1	79415017	79429403	-	-3.37232	-0.246832	-5.69049	4.69645e-05	0.00269055	2.27134
ENSRNOG00000012843	protein_coding	Aspg	ensembl	6	131176874	131196268	+	3.31138	1.63521	5.68671	4.72886e-05	0.00269055	2.26654
ENSRNOG00000066172	pseudogene	NA	ensembl	4	125334071	125357800	+	-3.80449	-4.18328	-5.69437	4.66347e-05	0.00268774	2.25946
ENSRNOG00000043478	protein_coding	AABR07006142.1	ensembl	2	85011149	85049805	+	6.04961	-2.18268	5.68641	4.7314e-05	0.00269055	2.25465
ENSRNOG00000000010	protein_coding	Cbln1	ensembl	19	19608716	19612572	+	-5.94399	-1.4302	-5.68753	4.72181e-05	0.00269055	2.25296
ENSRNOG00000043061	protein_coding	Siah3	ensembl	15	50770871	50834487	+	3.23609	-0.0702843	5.65886	4.9748e-05	0.00281995	2.21599
ENSRNOG00000071169	protein_coding	NA	ensembl	2	178381234	178381623	-	4.27803	0.577574	5.64783	5.07586e-05	0.00284568	2.20113
ENSRNOG00000025014	protein_coding	AABR07072260.1	ensembl	11	80169205	80169807	+	-4.16818	-3.3187	-5.65275	5.03049e-05	0.00283347	2.19778
ENSRNOG00000012040	protein_coding	Slc25a48	ensembl	17	8121175	8160748	-	3.78079	-0.668764	5.64378	5.11347e-05	0.00284568	2.19205
ENSRNOG00000045743	protein_coding	Etnppl	ensembl	2	219172978	219192212	+	4.22408	-0.955021	5.63955	5.15309e-05	0.00285732	2.18716
ENSRNOG00000000716	protein_coding	Htr1f	ensembl	11	2642751	2644150	-	4.42627	-2.76944	5.64471	5.10478e-05	0.00284568	2.18454
ENSRNOG00000069647	protein_coding	NA	ensembl	15	908691	1007927	+	-5.03933	-3.46494	-5.6435	5.11612e-05	0.00284568	2.18075
ENSRNOG00000028248	protein_coding	Lca5l	ensembl	11	35461118	35495047	-	3.70114	-1.43418	5.63555	5.19087e-05	0.00286933	2.17989
ENSRNOG00000013547	protein_coding	Slc6a12	ensembl	4	154585500	154603750	+	4.86994	-1.31341	5.6335	5.21033e-05	0.00287117	2.17678
ENSRNOG00000002947	protein_coding	Dpt	ensembl	13	77123115	77151639	+	-5.16502	1.71431	-5.65284	5.02967e-05	0.00283347	2.15194
ENSRNOG00000055557	protein_coding	Tktl1	ensembl	X	151954175	151987208	+	4.24031	-1.1972	5.61661	5.37365e-05	0.00294294	2.1476
ENSRNOG00000018827	protein_coding	Htr7	ensembl	1	233636452	233760626	-	-4.75488	0.449389	-5.61362	5.40309e-05	0.00294999	2.11686
ENSRNOG00000012658	protein_coding	Pdlim3	ensembl	16	46352467	46383657	-	-5.51174	-2.26081	-5.60254	5.51369e-05	0.00299003	2.11611
ENSRNOG00000033407	protein_coding	NA	ensembl	4	81682224	81688735	+	4.44968	-3.34718	5.60124	5.52683e-05	0.00299003	2.10886
ENSRNOG00000042741	protein_coding	Adgb	ensembl	1	4753621	4896190	-	3.16216	0.170706	5.59557	5.5845e-05	0.00299393	2.10668
ENSRNOG00000010057	protein_coding	Clec4n	ensembl	4	156539408	156558605	+	4.96366	-3.34442	5.59728	5.56705e-05	0.00299393	2.09813
ENSRNOG00000005806	protein_coding	Oxtr	ensembl	4	145599561	145614674	-	-4.44506	-1.65744	-5.58524	5.69115e-05	0.00303284	2.09169
ENSRNOG00000062779	protein_coding	NA	ensembl	12	17787127	17798094	+	3.52521	0.0452037	5.58654	5.67769e-05	0.00303284	2.0908
ENSRNOG00000052173	protein_coding	Ranbp3l	ensembl	2	58058263	58113172	+	4.34832	2.95425	5.59589	5.58123e-05	0.00299393	2.08939
ENSRNOG00000062590	protein_coding	NA	ensembl	9	10025210	10085199	+	3.16579	-1.96158	5.58197	5.72541e-05	0.00304199	2.08792
ENSRNOG00000008570	protein_coding	Cadps	ensembl	15	12290262	12742779	+	4.41924	-1.44324	5.56898	5.86346e-05	0.00310606	2.06549
ENSRNOG00000007202	protein_coding	Sema3d	ensembl	4	22316779	22505930	-	-4.56144	2.88004	-5.60937	5.44525e-05	0.00296391	2.04179
ENSRNOG00000011205	protein_coding	Ccl3	ensembl	10	68451388	68452938	-	5.54694	-1.81966	5.55287	6.03942e-05	0.00317096	2.03539
ENSRNOG00000016307	protein_coding	Prl5a1	ensembl	17	36516579	36593192	-	4.99805	-2.93351	5.55741	5.98928e-05	0.00315758	2.03182
ENSRNOG00000008947	protein_coding	Cpz	ensembl	14	75223605	75246945	+	-4.11935	0.864621	-5.55678	5.99619e-05	0.00315758	2.02517
ENSRNOG00000053086	protein_coding	Selenop	ensembl	2	52498339	52508852	+	-4.56857	4.52335	-5.62638	5.27856e-05	0.00289979	2.01922
ENSRNOG00000026207	protein_coding	RGD1559810	ensembl	20	33996224	33997432	-	-4.2598	-1.97618	-5.54096	6.17301e-05	0.00321833	2.01546
ENSRNOG00000011360	protein_coding	Dkk2	ensembl	2	220568338	220660225	+	-4.40295	-3.81507	-5.54318	6.14793e-05	0.00321833	2.0087
ENSRNOG00000047503	protein_coding	Apoc3	ensembl	8	46531478	46533583	-	-4.19823	-3.93144	-5.54	6.18387e-05	0.00321833	2.00263
ENSRNOG00000030920	protein_coding	Rtn4r	ensembl	11	82844309	82869466	-	3.01095	-1.07319	5.53472	6.24425e-05	0.00324027	1.99949
ENSRNOG00000018943	protein_coding	Tnnc1	ensembl	16	6402171	6405634	+	-4.51698	1.01808	-5.53171	6.27891e-05	0.00324879	1.98078
ENSRNOG00000009288	protein_coding	Fgf14	ensembl	15	101045036	101679900	-	-3.38076	-1.27364	-5.51294	6.49967e-05	0.00334357	1.96821
ENSRNOG00000015445	protein_coding	Mal	ensembl	3	114864378	114888136	-	5.70338	-1.7395	5.50978	6.53764e-05	0.00335341	1.96013
ENSRNOG00000006086	protein_coding	Lynx1	ensembl	7	106632797	106638023	-	3.62161	-0.883771	5.50126	6.64114e-05	0.00339103	1.944
ENSRNOG00000033733	protein_coding	Ccdc81	ensembl	1	143739474	143790926	-	-3.71734	-1.83712	-5.4981	6.67985e-05	0.00339699	1.94275
ENSRNOG00000004870	protein_coding	Dyrk3	ensembl	13	42594121	42604778	-	2.83076	0.576799	5.50061	6.64909e-05	0.00339103	1.94049
ENSRNOG00000009409	protein_coding	Fbxo2	ensembl	5	158592925	158598355	+	3.38296	-0.223771	5.49417	6.72848e-05	0.00340228	1.92755
ENSRNOG00000037645	protein_coding	Tceal7	ensembl	X	99228458	99230543	+	-3.70039	-4.2206	-5.49442	6.72543e-05	0.00340228	1.92329
ENSRNOG00000024899	protein_coding	Cxcl13	ensembl	14	13608902	13613933	-	-8.17954	3.1419	-5.52063	6.40828e-05	0.00330612	1.92169
ENSRNOG00000014265	protein_coding	Tnfrsf19	ensembl	15	35092206	35180795	-	-4.60669	-2.52367	-5.48433	6.85178e-05	0.00345332	1.91617
ENSRNOG00000030387	protein_coding	Kng1	ensembl	11	77812752	77835555	-	-5.15497	-2.07128	-5.48303	6.86823e-05	0.00345332	1.91334
ENSRNOG00000011521	protein_coding	Filip1	ensembl	8	80764604	80922549	-	-5.00864	-2.57625	-5.48106	6.89334e-05	0.00345618	1.91047
ENSRNOG00000045831	protein_coding	Lmod2	ensembl	4	53067428	53075120	+	-3.5784	-1.5492	-5.47904	6.91901e-05	0.00345931	1.90941
ENSRNOG00000002524	protein_coding	Gpr37	ensembl	4	54138870	54161001	-	-5.61946	-1.97279	-5.47682	6.94744e-05	0.0034638	1.90075
ENSRNOG00000034075	protein_coding	Ube2ql1	ensembl	1	33548814	33589174	+	4.77679	-2.64071	5.45111	7.28563e-05	0.00358854	1.85701
ENSRNOG00000066197	protein_coding	NA	ensembl	8	84687138	84687667	-	4.34993	-3.77299	5.45391	7.24797e-05	0.00358854	1.84576
ENSRNOG00000047158	protein_coding	Selenbp1	ensembl	2	182493978	182504594	+	-3.56374	1.09226	-5.45016	7.29846e-05	0.00358854	1.84112
ENSRNOG00000014532	protein_coding	Lbp	ensembl	3	146954015	146981586	+	-3.99341	2.05788	-5.46262	7.13214e-05	0.00354595	1.83498
ENSRNOG00000003895	protein_coding	Rgs1	ensembl	13	56018554	56022984	-	5.49732	-0.90344	5.43391	7.52141e-05	0.00366717	1.83097
ENSRNOG00000015750	protein_coding	Wnt7b	ensembl	7	116634814	116679581	-	5.09894	-2.05414	5.43252	7.54079e-05	0.00366717	1.82683
ENSRNOG00000016044	protein_coding	Mab21l3	ensembl	2	189248895	189271652	-	-3.65266	0.839865	-5.43374	7.52372e-05	0.00366717	1.82549
ENSRNOG00000063139	protein_coding	NA	ensembl	2	178356168	178356557	-	3.68378	-0.608204	5.43401	7.52002e-05	0.00366717	1.82266
ENSRNOG00000007561	protein_coding	Glb1l2	ensembl	8	25115462	25166783	-	4.20245	1.65483	5.42453	7.65337e-05	0.00370771	1.81487
ENSRNOG00000017180	protein_coding	Slc17a2	ensembl	17	41319701	41336325	-	4.53545	-1.35434	5.42365	7.6658e-05	0.00370771	1.81244
ENSRNOG00000033564	protein_coding	Cfd	ensembl	7	9813150	9815053	-	-6.62181	2.67716	-5.45255	7.26625e-05	0.00358854	1.80191
ENSRNOG00000064205	protein_coding	St8sia6	ensembl	17	76745224	76884299	-	3.62331	-0.130268	5.41956	7.72419e-05	0.00372582	1.79944
ENSRNOG00000058193	protein_coding	Slc27a6	ensembl	18	52041074	52099414	+	-3.10788	-1.22229	-5.4067	7.91061e-05	0.0037871	1.78154
ENSRNOG00000058609	protein_coding	Palmd	ensembl	2	204889533	204941519	-	-3.82776	0.300734	-5.40617	7.91841e-05	0.0037871	1.77969
ENSRNOG00000030515	protein_coding	Nfasc	ensembl	13	43997224	44183880	-	3.56235	-0.481524	5.40496	7.93633e-05	0.0037871	1.77311
ENSRNOG00000011471	protein_coding	Fgf9	ensembl	15	32210074	32253309	+	2.85806	0.592544	5.39987	8.01159e-05	0.00381279	1.76172
ENSRNOG00000054420	protein_coding	Vdr	ensembl	7	128987981	129037677	-	-5.16187	0.941903	-5.40808	7.8905e-05	0.0037871	1.75296
ENSRNOG00000061883	protein_coding	Aqp9	ensembl	8	71797234	71837395	-	-4.43454	-3.06958	-5.38418	8.24864e-05	0.00390472	1.74361
ENSRNOG00000008919	protein_coding	Arpp21	ensembl	8	112034642	112194297	-	-5.74139	-1.01546	-5.36261	8.58648e-05	0.00405387	1.70338
ENSRNOG00000014555	protein_coding	Aox4	ensembl	9	59664809	59818169	+	-8.84337	-0.921653	-5.39823	8.03603e-05	0.00381422	1.70174
ENSRNOG00000016853	protein_coding	Dsg1	ensembl	18	11674402	11703443	+	-4.14381	-3.63579	-5.35844	8.65348e-05	0.00406297	1.69644
ENSRNOG00000012708	protein_coding	Ptchd4	ensembl	9	18463737	18665705	-	-3.94741	-3.99339	-5.35199	8.75805e-05	0.00408997	1.68168
ENSRNOG00000018839	protein_coding	Ntrk2	ensembl	17	5559043	5869136	-	-4.00338	1.08396	-5.35715	8.67424e-05	0.00406297	1.67966
ENSRNOG00000015411	protein_coding	Apobec1	ensembl	4	155800887	155827390	-	-3.7858	-1.63785	-5.34637	8.85017e-05	0.00410219	1.67782
ENSRNOG00000012972	protein_coding	Alox5	ensembl	4	149531515	149578743	-	3.32769	-0.962474	5.35078	8.77785e-05	0.00408997	1.67618
ENSRNOG00000024230	protein_coding	Tnfaip8l3	ensembl	8	54414457	54500079	-	2.93839	0.249046	5.34914	8.80461e-05	0.00409173	1.66871
ENSRNOG00000028386	protein_coding	RGD1564162	ensembl	20	12723160	12726059	+	4.61592	-2.17326	5.33935	8.9668e-05	0.00413812	1.66581
ENSRNOG00000014372	protein_coding	Gjb3	ensembl	5	139649195	139654980	-	3.5231	0.765536	5.33891	8.97419e-05	0.00413812	1.65306
ENSRNOG00000046547	protein_coding	Rbm24	ensembl	17	18275688	18288102	-	-4.18272	-0.326283	-5.32782	9.16179e-05	0.00421371	1.64507
ENSRNOG00000007032	protein_coding	Amigo2	ensembl	7	128390412	128394695	-	-4.5612	-3.28615	-5.32353	9.23548e-05	0.00423666	1.63822
ENSRNOG00000002916	protein_coding	Ca4	ensembl	10	69827945	69836501	+	3.82498	-2.23356	5.32054	9.28724e-05	0.00424574	1.63328
ENSRNOG00000047712	protein_coding	Dcx	ensembl	X	107430767	107507476	-	-4.87953	-3.19572	-5.31963	9.30298e-05	0.00424574	1.6276
ENSRNOG00000063533	protein_coding	NA	ensembl	12	18849147	18861347	-	3.99434	-1.73292	5.3169	9.35067e-05	0.00425659	1.62473
ENSRNOG00000023765	protein_coding	Nyap2	ensembl	9	82406827	82653498	+	5.09245	-0.939614	5.3152	9.38043e-05	0.00425924	1.62366
ENSRNOG00000020166	protein_coding	Znrd1as	ensembl	9	16098624	16099790	+	3.79239	-2.65157	5.30639	9.5361e-05	0.00431891	1.60858
ENSRNOG00000057404	protein_coding	Slc47a1	ensembl	10	46034122	46087637	-	4.70963	6.29739	5.36108	8.61093e-05	0.00405465	1.60361
ENSRNOG00000013771	protein_coding	Clca2	ensembl	2	233995078	234022199	-	3.26736	-1.9176	5.30164	9.62115e-05	0.00434637	1.59738
ENSRNOG00000004828	protein_coding	Acvr1c	ensembl	3	42822610	42892327	-	-4.09275	-3.61097	-5.29644	9.7152e-05	0.00437774	1.58915
ENSRNOG00000006119	protein_coding	Slc7a15	ensembl	6	31403747	31415231	-	-4.22226	-3.49588	-5.29486	9.74403e-05	0.00437965	1.58721
ENSRNOG00000013588	protein_coding	Glra1	ensembl	10	39629459	39727162	-	-3.59837	0.167261	-5.2834	9.95522e-05	0.00445208	1.5683
ENSRNOG00000009574	protein_coding	Crct1	ensembl	2	178634092	178634394	-	5.18545	-2.69012	5.2837	9.9496e-05	0.00445208	1.56796
ENSRNOG00000009073	protein_coding	Tnni1	ensembl	13	47229216	47241644	+	-5.97264	-1.33038	-5.27889	0.000100396	0.00447856	1.55443
ENSRNOG00000033010	protein_coding	Akr1c12	ensembl	17	66045378	66108329	-	2.87513	-0.594179	5.2682	0.000102428	0.00455781	1.52467
ENSRNOG00000068010	protein_coding	Myh8	ensembl	10	51963510	51993232	+	-3.79022	-4.20262	-5.25968	0.000104077	0.00461962	1.52207
ENSRNOG00000059497	lncRNA	AABR07071383.1	ensembl	8	104898025	104900657	-	3.74128	-2.74819	5.24974	0.000106036	0.00468322	1.50731
ENSRNOG00000025151	protein_coding	Ildr2	ensembl	13	78518802	78576924	+	2.60198	0.503057	5.25372	0.000105248	0.00465999	1.49482
ENSRNOG00000063814	lncRNA	NA	ensembl	14	9055596	9060265	+	-3.71968	-3.40154	-5.24364	0.000107257	0.00472542	1.49419
ENSRNOG00000033573	protein_coding	Sgk2	ensembl	3	151644102	151669480	+	4.22294	-1.29684	5.23865	0.000108267	0.00474884	1.48812
ENSRNOG00000029778	protein_coding	Maob	ensembl	X	5907266	6011003	+	-4.99189	0.140594	-5.23838	0.000108322	0.00474884	1.485
ENSRNOG00000016827	protein_coding	Slc38a3	ensembl	8	108323894	108339988	-	-4.21755	-0.572249	-5.23286	0.000109451	0.00476312	1.47937
ENSRNOG00000008930	protein_coding	Tnfsf15	ensembl	5	77139878	77156228	-	2.66115	0.461354	5.23497	0.00010902	0.00475598	1.46474
ENSRNOG00000014039	protein_coding	Sucnr1	ensembl	2	144219122	144230034	+	-4.05452	-3.6931	-5.2217	0.000111772	0.00484045	1.45958
ENSRNOG00000063284	protein_coding	NA	ensembl	12	18222886	18245757	+	5.09064	3.56641	5.22758	0.000110544	0.00479896	1.453
ENSRNOG00000001628	protein_coding	Pcp4	ensembl	11	35800713	35861725	+	7.98137	4.78131	5.23625	0.000108756	0.00475598	1.45213
ENSRNOG00000065935	protein_coding	Kng2l1	ensembl	11	77909612	78002971	+	-4.52125	-0.859804	-5.21034	0.000114186	0.00491959	1.43993
ENSRNOG00000004932	protein_coding	Sel1l3	ensembl	14	57775501	57882644	+	-4.65605	-3.00082	-5.20921	0.000114428	0.00491959	1.43735
ENSRNOG00000070151	lncRNA	NA	ensembl	7	31354476	31356325	+	4.01629	-2.01497	5.1966	0.000117179	0.00502572	1.41506
ENSRNOG00000062314	protein_coding	Foxq1	ensembl	17	32912744	32915377	-	6.42729	4.24997	5.21458	0.000113279	0.00489381	1.41121
ENSRNOG00000016301	protein_coding	Dmrt2	ensembl	1	223317642	223324131	+	-4.62136	-0.302305	-5.18867	0.000118942	0.00507685	1.4009
ENSRNOG00000070397	protein_coding	C4b	ensembl	20	4197366	4211681	+	-7.81506	-0.357808	-5.19391	0.000117775	0.00503912	1.38692
ENSRNOG00000056493	protein_coding	Mybpc1	ensembl	7	22930350	23015957	-	-5.50289	-1.67934	-5.18013	0.000120873	0.00514692	1.38676
ENSRNOG00000007748	protein_coding	Tex15	ensembl	16	58598989	58658467	-	4.00713	-2.82733	5.1776	0.000121451	0.00515919	1.38145
ENSRNOG00000009153	protein_coding	Cidec	ensembl	4	146569289	146582173	-	-6.02375	-0.590694	-5.17308	0.000122492	0.00519103	1.37142
ENSRNOG00000022309	protein_coding	Frem1	ensembl	5	97322538	97469543	-	-4.167	0.741844	-5.16768	0.000123746	0.00523171	1.36383
ENSRNOG00000042690	protein_coding	Zmat4	ensembl	16	67969416	68361202	-	-3.98455	-3.93274	-5.15818	0.000125985	0.0053012	1.34628
ENSRNOG00000003866	protein_coding	Cxcr4	ensembl	13	40077976	40081883	-	4.77375	2.54367	5.15636	0.00012642	0.00530698	1.34435
ENSRNOG00000000156	protein_coding	Megf6	ensembl	5	164738352	164839139	+	-5.96254	-1.82857	-5.14832	0.000128356	0.00537553	1.32985
ENSRNOG00000008759	protein_coding	Csf3r	ensembl	5	138301506	138317881	+	-4.31039	-2.42242	-5.1461	0.000128894	0.00538541	1.32655
ENSRNOG00000007271	protein_coding	Map3k9	ensembl	6	101430292	101488822	-	2.78116	0.808373	5.14406	0.000129393	0.00539361	1.30757
ENSRNOG00000029449	protein_coding	Ror1	ensembl	5	114744304	115088155	+	-2.67256	1.96253	-5.13341	0.000132025	0.00549044	1.2953
ENSRNOG00000064762	lncRNA	NA	ensembl	3	36394431	36404939	+	-3.08348	0.151677	-5.11618	0.000136402	0.00564607	1.27044
ENSRNOG00000010111	protein_coding	Exoc3l4	ensembl	6	130452661	130466683	+	-2.53142	-0.463519	-5.11856	0.000135788	0.00563379	1.26449
ENSRNOG00000066849	protein_coding	RGD1564748	ensembl	X	4755173	4762467	+	4.16803	-4.66094	5.10704	0.000138785	0.00571812	1.251
ENSRNOG00000063996	protein_coding	NA	ensembl	15	35430321	35430686	+	-3.55206	-4.25513	-5.10189	0.000140147	0.0057609	1.24713
ENSRNOG00000069772	lncRNA	NA	ensembl	17	42227889	42233152	-	3.64982	-2.07773	5.08994	0.000143357	0.00587931	1.21944
ENSRNOG00000056257	protein_coding	Cacng7	ensembl	1	65800355	65831006	-	4.25256	-0.65439	5.08699	0.000144163	0.00589874	1.21402
ENSRNOG00000000488	protein_coding	Hmga1	ensembl	20	5611694	5618752	+	3.71382	8.41464	5.16133	0.000125239	0.0052823	1.21133
ENSRNOG00000061755	snoRNA	Gm25635	ensembl	1	4276131	4276261	-	3.86254	-3.27945	5.07874	0.000146439	0.00595083	1.20796
ENSRNOG00000014686	protein_coding	Kcnd3	ensembl	2	192937950	193155345	+	-3.70076	0.927868	-5.07917	0.000146317	0.00595083	1.20697
ENSRNOG00000012109	protein_coding	Otulinl	ensembl	2	78408593	78433838	-	-3.23978	0.147981	-5.07168	0.000148415	0.00601333	1.19266
ENSRNOG00000007640	protein_coding	Npbwr1	ensembl	5	13495426	13496415	+	4.95103	-3.4708	5.07084	0.000148653	0.00601333	1.19173
ENSRNOG00000017307	protein_coding	Prss23	ensembl	1	143401396	143422091	-	-3.84931	2.51552	-5.08561	0.000144541	0.00590064	1.19159
ENSRNOG00000057794	protein_coding	Adamts5	ensembl	11	25000637	25047205	-	-4.27898	4.51683	-5.11455	0.000136824	0.0056504	1.18996
ENSRNOG00000032390	protein_coding	AABR07041247.2	ensembl	X	116749715	116754717	-	4.29604	-3.43339	5.06868	0.000149263	0.00602432	1.18494
ENSRNOG00000002024	protein_coding	Epha5	ensembl	14	23653393	24017317	+	-4.0771	-2.58337	-5.06638	0.000149917	0.00603704	1.1833
ENSRNOG00000064852	protein_coding	Tafa2	ensembl	7	58942610	59417299	+	-5.09279	-2.78906	-5.05856	0.000152162	0.00608614	1.17215
ENSRNOG00000004149	protein_coding	Mgat4c	ensembl	7	37260321	37474571	+	4.69344	-2.59561	5.05177	0.00015414	0.00615142	1.15991
ENSRNOG00000050968	protein_coding	Ptger2	ensembl	15	18217285	18228714	+	2.91826	-0.675902	5.06428	0.000150515	0.00604743	1.15553
ENSRNOG00000056562	protein_coding	Olfml1	ensembl	1	161478242	161502537	+	-3.438	-4.29272	-5.04077	0.0001574	0.00626194	1.1397
ENSRNOG00000000201	protein_coding	Gsta5	ensembl	8	79105661	79117472	+	6.5823	-2.16122	5.03567	0.000158935	0.0062864	1.13167
ENSRNOG00000002217	protein_coding	Plac8	ensembl	14	9063048	9074264	+	-3.88193	-1.21379	-5.03845	0.000158096	0.00626714	1.12963
ENSRNOG00000011243	protein_coding	MGC94891	ensembl	1	51740330	51763989	-	-3.57328	-3.5553	-5.03343	0.000159613	0.00629924	1.12721
ENSRNOG00000063658	lncRNA	NA	ensembl	3	116404250	116413702	-	2.85292	-1.23029	5.04006	0.000157613	0.00626194	1.11607
ENSRNOG00000049452	protein_coding	Nebl	ensembl	17	80118543	80466210	-	3.92843	-1.61147	5.01665	0.0001648	0.00647523	1.09367
ENSRNOG00000065293	lncRNA	NA	ensembl	19	29064763	29077888	+	-3.28007	-4.32861	-5.01127	0.000166501	0.00652763	1.0876
ENSRNOG00000024208	protein_coding	Prss48	ensembl	2	171377970	171387020	-	4.09207	-2.94848	4.99395	0.000172095	0.00670267	1.05784
ENSRNOG00000032626	protein_coding	Mmp3	ensembl	8	4640416	4653961	+	3.91406	9.93621	5.06128	0.000151378	0.00606842	1.05205
ENSRNOG00000007951	protein_coding	Galnt14	ensembl	6	21755195	21972192	+	3.24238	-1.33597	4.99877	0.000170519	0.00667047	1.04405
ENSRNOG00000000515	protein_coding	Mapk13	ensembl	20	6835320	6844222	+	3.69747	0.401446	4.99708	0.000171067	0.00667725	1.03579
ENSRNOG00000059166	protein_coding	Ldb3	ensembl	16	9855927	9918532	-	-3.4374	0.322428	-4.98219	0.000176002	0.00682496	1.03422
ENSRNOG00000039969	protein_coding	Dsc2	ensembl	18	11450390	11482392	-	2.85222	0.935422	4.98297	0.000175741	0.00682496	1.01504
ENSRNOG00000064198	protein_coding	NA	ensembl	7	25893887	25899034	+	4.31915	-2.44735	4.95701	0.000184685	0.00708451	0.992006
ENSRNOG00000004537	protein_coding	Rxrg	ensembl	13	79743563	79785167	+	-4.34627	-3.34393	-4.95711	0.000184649	0.00708451	0.991049
ENSRNOG00000064401	lncRNA	NA	ensembl	7	113445610	113451983	-	2.69902	-1.08894	4.96948	0.00018033	0.0069776	0.987034
ENSRNOG00000068127	lncRNA	NA	ensembl	17	35588464	35593191	-	3.50122	-2.99552	4.95424	0.000185665	0.00710678	0.985799
ENSRNOG00000032659	protein_coding	Plcl1	ensembl	9	56901534	57238782	+	-2.7281	-0.352922	-4.96103	0.000183268	0.0070759	0.984333
ENSRNOG00000008697	protein_coding	Ccn3	ensembl	7	86094000	86101019	+	3.20116	9.10517	5.02649	0.000161737	0.00636893	0.983152
ENSRNOG00000008182	protein_coding	Htra3	ensembl	14	75068917	75097315	+	-5.12982	1.72506	-4.95822	0.000184257	0.00708451	0.982976
ENSRNOG00000006471	protein_coding	NA	ensembl	7	109772593	109784561	-	-4.04126	-2.03498	-4.94176	0.000190157	0.00726312	0.961308
ENSRNOG00000051330	protein_coding	AABR07006538.1	ensembl	1	219079683	219084806	+	4.39397	-1.91246	4.9401	0.000190764	0.00727066	0.95588
ENSRNOG00000014956	protein_coding	Slc11a1	ensembl	9	75957316	75968101	+	2.89247	1.64059	4.93097	0.000194131	0.0073832	0.938989
ENSRNOG00000004555	protein_coding	Sec14l4	ensembl	14	78912750	78956099	+	-4.88186	-2.16647	-4.92536	0.000196229	0.00744709	0.933787
ENSRNOG00000070586	protein_coding	NA	ensembl	1	52400215	52404309	-	4.62484	-1.74366	4.92274	0.000197217	0.00745278	0.923603
ENSRNOG00000000704	protein_coding	Cmklr1	ensembl	12	42974410	43028129	+	-4.95252	1.38609	-4.90531	0.000203925	0.0076737	0.899789
ENSRNOG00000015654	protein_coding	Ghr	ensembl	2	52542594	52804735	-	-3.66713	3.20364	-4.92276	0.000197211	0.00745278	0.898779
ENSRNOG00000053272	protein_coding	Chi3l1	ensembl	13	45641802	45649787	+	-2.96069	-0.301793	-4.90974	0.000202196	0.00762478	0.892302
ENSRNOG00000033706	protein_coding	Klk14	ensembl	1	94131998	94137240	+	-4.26305	-0.471113	-4.90292	0.000204865	0.0076928	0.888969
ENSRNOG00000026493	protein_coding	Cdnf	ensembl	17	74713564	74728639	-	-2.99407	0.418124	-4.89769	0.000206931	0.00773775	0.8801
ENSRNOG00000037632	protein_coding	Gm11992	ensembl	14	83748478	83767435	+	3.96592	-3.12967	4.89039	0.000209856	0.00783066	0.87322
ENSRNOG00000002653	protein_coding	Kcnk2	ensembl	13	100766113	100963435	-	-4.18145	2.64866	-4.89979	0.000206099	0.00772287	0.866386
ENSRNOG00000068207	lncRNA	NA	ensembl	2	60865483	60868273	-	-3.80192	0.835332	-4.8815	0.000213471	0.00793229	0.857823
ENSRNOG00000007730	protein_coding	Vom2r53	ensembl	7	10267390	10300054	+	5.17234	-3.2028	4.87306	0.000216966	0.00801199	0.842985
ENSRNOG00000003620	protein_coding	Fmo3	ensembl	13	75309374	75328028	-	-4.69515	0.118521	-4.87377	0.000216667	0.00801199	0.842241
ENSRNOG00000002072	protein_coding	Eva1c	ensembl	11	30089365	30163596	+	2.33596	1.27009	4.88532	0.000211907	0.00789067	0.837523
ENSRNOG00000010819	protein_coding	Hspa4l	ensembl	2	123740384	123793084	+	3.02472	2.06046	4.87401	0.000216569	0.00801199	0.835274
ENSRNOG00000067496	protein_coding	NA	ensembl	2	178367382	178367774	-	4.36685	-1.43317	4.8675	0.000219299	0.00808137	0.811417
ENSRNOG00000011820	protein_coding	Acp3	ensembl	8	104905586	104954236	-	4.17573	2.45909	4.8549	0.000224684	0.00821181	0.80703
ENSRNOG00000069950	lncRNA	NA	ensembl	1	244135543	244141053	+	4.90346	-3.20915	4.84683	0.000228204	0.00830636	0.796234
ENSRNOG00000070083	protein_coding	RGD1565323	ensembl	17	31661513	31744544	+	-3.92073	-2.45143	-4.84865	0.000227404	0.00829418	0.788548
ENSRNOG00000049880	protein_coding	Tmem200c	ensembl	9	108805787	108812226	+	-4.01391	-0.169272	-4.84125	0.000230671	0.00836755	0.778186
ENSRNOG00000069975	lncRNA	NA	ensembl	1	206556273	206592143	+	2.64016	-0.434447	4.86003	0.000222475	0.008173	0.775292
ENSRNOG00000027542	protein_coding	D7Ertd443e	ensembl	1	189059746	189293435	-	2.72002	1.44297	4.84064	0.000230941	0.00836755	0.772588
ENSRNOG00000055185	protein_coding	Dusp9	ensembl	X	151351897	151355821	+	3.89772	-2.57124	4.83386	0.00023398	0.00839638	0.772366
ENSRNOG00000014603	protein_coding	Sgcg	ensembl	15	35386534	35435148	-	-5.90118	2.47397	-4.83985	0.000231296	0.00836755	0.771694
ENSRNOG00000008346	protein_coding	Itgb6	ensembl	3	45048044	45121671	-	-4.26726	-2.41923	-4.83634	0.000232863	0.00837318	0.768539
ENSRNOG00000003229	protein_coding	Tspan7	ensembl	X	12208783	12306131	-	2.69638	4.90542	4.83707	0.000232537	0.00837318	0.767625
ENSRNOG00000034174	protein_coding	Bpifb4	ensembl	3	142400976	142448044	+	5.16434	-0.0396285	4.83715	0.000232503	0.00837318	0.765229
ENSRNOG00000065988	rRNA	NA	ensembl	JACYVU010000738.1	61191	65991	-	4.01199	7.42979	4.85949	0.000222704	0.008173	0.7612
ENSRNOG00000010280	protein_coding	Pde8b	ensembl	2	26276635	26509209	-	-4.94534	-3.17881	-4.82556	0.000237758	0.00850114	0.755122
ENSRNOG00000023536	protein_coding	Adgrd1	ensembl	12	27488908	27603696	-	-3.90688	0.295705	-4.82535	0.000237854	0.00850114	0.752702
ENSRNOG00000024799	protein_coding	Cd93	ensembl	3	135891859	135898378	-	4.64596	2.47097	4.82326	0.000238816	0.00851794	0.750127
ENSRNOG00000006588	protein_coding	Meox2	ensembl	6	53856758	53917467	+	-3.55994	1.34936	-4.82053	0.000240075	0.00852009	0.749174
ENSRNOG00000027592	protein_coding	Rerg	ensembl	4	169982279	170089715	-	-5.08101	-0.673692	-4.82225	0.000239281	0.00851794	0.748879
ENSRNOG00000045992	protein_coding	Tlr8	ensembl	X	27091778	27116549	+	-3.04906	0.79288	-4.82005	0.000240299	0.00852009	0.745227
ENSRNOG00000065468	lncRNA	NA	ensembl	2	149691327	149753352	-	3.2794	-2.52546	4.81574	0.000242307	0.00857421	0.738018
ENSRNOG00000009734	protein_coding	Akr1b10	ensembl	4	63040169	63053852	+	5.54028	3.35538	4.81312	0.000243537	0.00860062	0.736218
ENSRNOG00000019745	protein_coding	Actn3	ensembl	1	202159082	202175012	-	-2.86569	0.869021	-4.81153	0.000244286	0.00860998	0.722087
ENSRNOG00000001618	protein_coding	Ripk4	ensembl	11	37122565	37144799	-	6.10791	-0.519008	4.80734	0.00024627	0.00864968	0.718466
ENSRNOG00000055564	protein_coding	RGD1564664	ensembl	3	79920129	79921523	-	-6.91209	0.392272	-4.80046	0.000249565	0.00874413	0.712617
ENSRNOG00000012772	protein_coding	Nqo1	ensembl	19	35295573	35310557	-	3.62051	8.87781	4.8562	0.000224121	0.00820808	0.709034
ENSRNOG00000024120	protein_coding	Rxfp1	ensembl	2	164774799	164893412	-	-2.96652	-0.463964	-4.8071	0.000246384	0.00864968	0.701781
ENSRNOG00000008855	protein_coding	Gjb2	ensembl	15	31260357	31278177	-	-4.14846	-3.3469	-4.79153	0.00025391	0.00887887	0.692363
ENSRNOG00000010736	protein_coding	Pbx4	ensembl	16	19555090	19590014	-	-3.87711	-2.41197	-4.78277	0.000258249	0.00898056	0.674319
ENSRNOG00000061304	protein_coding	Atp2b3	ensembl	X	151216507	151286775	+	3.91016	-2.65813	4.77696	0.000261164	0.00902037	0.671677
ENSRNOG00000031974	protein_coding	Pcdh10	ensembl	2	128617174	128677190	+	3.44853	-2.84426	4.77796	0.000260662	0.00902037	0.665755
ENSRNOG00000059242	snoRNA	AABR07019911.1	ensembl	13	4130358	4130486	-	3.90745	-2.42981	4.7794	0.000259939	0.00901881	0.665489
ENSRNOG00000064496	lncRNA	NA	ensembl	10	96054824	96060758	-	-2.8171	0.601677	-4.77629	0.000261504	0.00902037	0.659443
ENSRNOG00000033064	protein_coding	Edil3	ensembl	2	19890373	20405008	+	2.54951	0.460294	4.78617	0.000256552	0.00895368	0.642927
ENSRNOG00000021229	protein_coding	Avp	ensembl	3	117793457	117795425	-	3.12124	-0.729311	4.7826	0.000258332	0.00898056	0.634859
ENSRNOG00000022764	protein_coding	Evi2a	ensembl	10	64485200	64489843	-	4.22076	2.4332	4.76441	0.000267588	0.0091946	0.634683
ENSRNOG00000018394	protein_coding	Chrdl2	ensembl	1	154343201	154370640	+	-4.79431	-0.976295	-4.7576	0.000271143	0.00927512	0.633972
ENSRNOG00000031065	protein_coding	RT1-M1-2	ensembl	20	1910656	1917936	-	-3.92536	-3.68514	-4.75693	0.000271495	0.00927512	0.633609
ENSRNOG00000052405	protein_coding	Cdh4	ensembl	3	166525099	167003371	+	4.23774	-0.0308778	4.77372	0.000262809	0.00904785	0.63339
ENSRNOG00000000825	protein_coding	Calhm5	ensembl	20	26066242	26072272	-	-3.74982	-0.29058	-4.76173	0.000268982	0.00922468	0.633322
ENSRNOG00000019112	protein_coding	Chp2	ensembl	1	176757876	176772139	+	4.7675	-2.71727	4.74663	0.000276969	0.00936832	0.61745
ENSRNOG00000019190	protein_coding	Ankrd22	ensembl	1	231639314	231670381	-	-3.70446	-3.66619	-4.74749	0.000276505	0.00936832	0.616871
ENSRNOG00000042230	protein_coding	RGD1307182	ensembl	9	12681535	12690629	-	4.4645	-2.3703	4.7491	0.000275646	0.00936303	0.612524
ENSRNOG00000037687	protein_coding	Rspo2	ensembl	7	74103090	74238933	-	-3.72057	-3.438	-4.74586	0.000277381	0.00936832	0.609117
ENSRNOG00000040183	protein_coding	Olr1684	ensembl	20	425575	430117	+	2.60741	0.759697	4.75434	0.00027286	0.00930391	0.596266
ENSRNOG00000025895	protein_coding	Cavin2	ensembl	9	50301206	50314147	-	-4.77654	-0.818996	-4.7343	0.000283671	0.00945899	0.591965
ENSRNOG00000012371	protein_coding	Car7	ensembl	19	429075	438467	-	-3.33713	-3.63501	-4.73538	0.000283079	0.00945899	0.591927
ENSRNOG00000010665	protein_coding	Ccr7	ensembl	10	84097381	84108309	-	-4.08075	-3.10985	-4.73509	0.000283235	0.00945899	0.591748
ENSRNOG00000012827	protein_coding	Mlf1	ensembl	2	151648511	151681652	+	-4.02001	-3.56999	-4.73339	0.000284174	0.00945899	0.58995
ENSRNOG00000006926	protein_coding	Atp6v0d2	ensembl	5	33336264	33385354	-	4.57967	-1.9202	4.73798	0.000281652	0.00945899	0.586755
ENSRNOG00000023993	protein_coding	Kif1a	ensembl	9	93563045	93647480	-	2.82609	1.91591	4.73494	0.000283319	0.00945899	0.582762
ENSRNOG00000000605	protein_coding	Hs3st5	ensembl	20	40106876	40417653	+	3.48252	0.348573	4.7509	0.000274685	0.0093482	0.579023
ENSRNOG00000027380	protein_coding	Upk1b	ensembl	11	61953648	61991029	+	3.24759	0.965135	4.74479	0.000277957	0.00937	0.568388
ENSRNOG00000013222	protein_coding	Cd207	ensembl	4	116155212	116161518	-	3.57249	-2.2403	4.72078	0.000291212	0.00963436	0.562196
ENSRNOG00000066242	protein_coding	Rtp4	ensembl	11	77238216	77335437	-	-2.90988	0.280466	-4.72171	0.000290689	0.00963436	0.55878
ENSRNOG00000012436	protein_coding	Adh6	ensembl	2	226797303	226808892	+	4.37012	-1.14766	4.72109	0.000291038	0.00963436	0.556637
ENSRNOG00000049614	protein_coding	AABR07028488.1	ensembl	17	68252128	68352207	-	-3.1123	0.217055	-4.71655	0.000293617	0.00967794	0.55327
ENSRNOG00000045771	protein_coding	Chl1	ensembl	4	136291463	136503265	+	-5.10837	-1.8774	-4.71476	0.000294637	0.0096936	0.55139
ENSRNOG00000069237	protein_coding	NA	ensembl	7	34092783	34093955	-	2.55602	-0.480629	4.73313	0.000284317	0.00945899	0.536303
ENSRNOG00000046366	protein_coding	Dmd	ensembl	X	47272331	49504207	+	-2.63391	-1.10469	-4.71907	0.000292184	0.00964857	0.533427
ENSRNOG00000005053	protein_coding	Egln3	ensembl	6	71650297	71675766	-	3.02245	2.38342	4.69094	0.000308599	0.0101156	0.517158
ENSRNOG00000047894	protein_coding	AABR07034648.1	ensembl	11	79033312	79081625	+	2.48004	0.643774	4.71361	0.000295296	0.00969736	0.509376
ENSRNOG00000070376	lncRNA	NA	ensembl	19	19550144	19608206	-	-3.61925	-3.77519	-4.68238	0.000313778	0.0101915	0.498053
ENSRNOG00000009686	protein_coding	Aqp7	ensembl	5	56172519	56186642	-	-2.69213	-0.493385	-4.68926	0.000309607	0.01013	0.490606
ENSRNOG00000069612	protein_coding	NA	ensembl	17	37171389	37184591	+	4.17257	-3.66667	4.67425	0.000318783	0.0103352	0.488036
ENSRNOG00000053969	protein_coding	AABR07008681.1	ensembl	2	60024969	60032699	-	3.48295	-1.58665	4.68475	0.000312335	0.0101671	0.479083
ENSRNOG00000018494	protein_coding	Ppp1r3c	ensembl	1	234460652	234465961	-	-4.47295	3.20211	-4.66521	0.000324446	0.0104806	0.46269
ENSRNOG00000015232	protein_coding	Pip5k1b	ensembl	1	221914159	222183672	-	2.41947	0.587761	4.68518	0.000312078	0.0101671	0.460679
ENSRNOG00000015078	protein_coding	Ifitm3	ensembl	1	196111043	196112203	-	-2.7961	7.7082	-4.68455	0.000312455	0.0101671	0.437884
ENSRNOG00000039762	protein_coding	Gpr82	ensembl	X	9080254	9081240	-	3.24825	-1.47512	4.66553	0.000324241	0.0104806	0.426966
ENSRNOG00000023449	protein_coding	Atg9b	ensembl	4	10786114	10793651	+	5.22053	-1.05181	4.6482	0.000335383	0.0107947	0.423858
ENSRNOG00000004516	protein_coding	Itgbl1	ensembl	15	100780184	101041733	+	-4.24651	3.29492	-4.6423	0.000339264	0.0108999	0.422237
ENSRNOG00000026116	protein_coding	Sall3	ensembl	18	74407560	74426789	-	4.39066	-3.0264	4.63709	0.000342727	0.0109914	0.421081
ENSRNOG00000006231	protein_coding	Ptpro	ensembl	4	170164431	170374771	+	4.42497	1.01664	4.65484	0.000331069	0.0106752	0.41619
ENSRNOG00000038909	protein_coding	Pou3f3	ensembl	9	44945872	44948992	+	3.73701	-2.67645	4.6351	0.000344062	0.0109946	0.411361
ENSRNOG00000006142	protein_coding	Mymk	ensembl	3	10388361	10397343	-	-6.35086	-1.15303	-4.63116	0.000346715	0.0110595	0.410649
ENSRNOG00000018551	protein_coding	Olr63	ensembl	1	157142352	157149671	+	-3.52867	-4.27342	-4.62275	0.000352451	0.0111255	0.39326
ENSRNOG00000010210	protein_coding	Slc7a11	ensembl	2	133963107	134517536	-	5.35574	4.71797	4.62659	0.000349821	0.0110989	0.392613
ENSRNOG00000031716	protein_coding	Ecm2	ensembl	17	15120196	15152516	-	-3.63647	-0.215019	-4.62921	0.00034804	0.0110819	0.387827
ENSRNOG00000070827	protein_coding	NA	ensembl	4	162256746	162267063	-	2.63418	1.21467	4.63606	0.000343417	0.0109937	0.387279
ENSRNOG00000026518	protein_coding	Tmem156	ensembl	14	43223381	43252449	+	3.64712	-2.73589	4.62263	0.000352535	0.0111255	0.384077
ENSRNOG00000009298	protein_coding	Fbxo44	ensembl	5	158583366	158592363	-	2.74149	1.84203	4.61609	0.000357065	0.0112286	0.365977
ENSRNOG00000065255	protein_coding	Gsg1l	ensembl	1	180442630	180654134	-	-3.31491	-0.432746	-4.6233	0.000352076	0.0111255	0.364888
ENSRNOG00000022697	protein_coding	Clec14a	ensembl	6	75881473	75884612	-	-3.74311	-3.31413	-4.60727	0.000363274	0.0113636	0.359115
ENSRNOG00000012083	protein_coding	St6galnac2	ensembl	10	101910222	101927933	-	-4.28153	0.429497	-4.60797	0.000362776	0.0113636	0.355904
ENSRNOG00000049331	protein_coding	RGD1559588	ensembl	12	17398915	17404795	+	3.94888	-3.08956	4.60417	0.000365482	0.0114127	0.353761
ENSRNOG00000063726	protein_coding	Zfp42l	ensembl	4	157334760	157345452	+	3.69496	-3.26835	4.60093	0.000367804	0.011425	0.353317
ENSRNOG00000031233	protein_coding	Mapk12	ensembl	7	120206271	120216664	-	2.57902	1.06547	4.61738	0.000356167	0.0112202	0.344893
ENSRNOG00000014107	protein_coding	Omg	ensembl	10	64461350	64464084	-	2.96966	-1.05539	4.62661	0.00034981	0.0110989	0.34465
ENSRNOG00000002794	protein_coding	Selp	ensembl	13	76476295	76511845	+	4.86514	-0.0986403	4.61507	0.00035778	0.0112313	0.343149
ENSRNOG00000027811	protein_coding	Lilrb4	ensembl	1	69805250	69810660	-	5.20112	3.46661	4.59282	0.00037368	0.0115873	0.341733
ENSRNOG00000063975	protein_coding	NA	ensembl	13	83082817	83083056	+	3.847	-2.77995	4.58817	0.000377093	0.0116526	0.328365
ENSRNOG00000021411	protein_coding	NA	ensembl	13	89742831	89763817	+	2.86908	-1.97576	4.60159	0.00036733	0.011425	0.327185
ENSRNOG00000011160	protein_coding	Sv2b	ensembl	1	128978473	129152479	-	-3.61223	-0.563394	-4.59021	0.00037559	0.0116263	0.309028
ENSRNOG00000026150	protein_coding	Zar1	ensembl	14	35193446	35197382	-	3.95618	-4.10515	4.57263	0.00038874	0.0119502	0.305695
ENSRNOG00000009597	protein_coding	Cyp4a1	ensembl	5	129123336	129137464	+	-4.36634	-2.94391	-4.57781	0.000384819	0.0118707	0.303167
ENSRNOG00000049951	protein_coding	NEWGENE_1310680	ensembl	1	202388240	202392182	-	4.45569	2.78866	4.57499	0.000386944	0.0119156	0.299678
ENSRNOG00000007759	protein_coding	Foxd2	ensembl	5	128429020	128430504	-	2.90221	-0.69791	4.6031	0.000366242	0.0114164	0.296961
ENSRNOG00000028649	protein_coding	Tox3	ensembl	19	16648342	16757148	+	-3.48251	-2.75085	-4.56769	0.000392519	0.0120456	0.287184
ENSRNOG00000056414	snRNA	U4	ensembl	9	17388302	17388446	-	4.15905	-3.48673	4.5611	0.000397617	0.0121721	0.284401
ENSRNOG00000062703	pseudogene	NA	ensembl	1	252575495	252576028	-	4.33493	-3.26293	4.5606	0.000398009	0.0121721	0.279396
ENSRNOG00000021086	protein_coding	Dtx4	ensembl	1	209460735	209492818	-	-2.84861	1.1098	-4.55792	0.000400098	0.012215	0.269725
ENSRNOG00000014893	protein_coding	Dnai3	ensembl	2	234929677	235006173	-	4.62332	-1.93222	4.55639	0.000401301	0.0122307	0.26685
ENSRNOG00000024882	protein_coding	Pax1	ensembl	3	134789182	134801636	+	-2.87438	1.06381	-4.55451	0.000402782	0.012234	0.262825
ENSRNOG00000049829	protein_coding	AABR07060872.1	ensembl	4	102404346	102688488	+	-3.03302	-4.38844	-4.54766	0.000408231	0.0122738	0.258098
ENSRNOG00000015992	protein_coding	Ccl20	ensembl	9	84388904	84391629	+	3.86451	4.10212	4.55011	0.000406274	0.0122564	0.257216
ENSRNOG00000034190	protein_coding	Ighm	ensembl	6	132329269	133053426	-	-3.52756	-3.53501	-4.55344	0.000403628	0.0122388	0.257081
ENSRNOG00000003283	protein_coding	Rcsd1	ensembl	13	77901898	77966228	-	-3.40165	-3.39806	-4.55105	0.000405528	0.0122546	0.250507
ENSRNOG00000039891	protein_coding	Adgrg5	ensembl	19	10079375	10097214	-	2.79124	-1.97424	4.5523	0.000404533	0.0122454	0.224632
ENSRNOG00000030149	protein_coding	Adgrl3	ensembl	14	26368277	27105860	-	-2.29222	-0.0914512	-4.5478	0.000408112	0.0122738	0.222065
ENSRNOG00000024280	protein_coding	Ccdc170	ensembl	1	40945961	41085040	+	-4.94798	-3.38738	-4.52906	0.0004234	0.0126444	0.219768
ENSRNOG00000014574	protein_coding	Entpd1	ensembl	1	239425430	239552317	+	3.71175	2.53836	4.53752	0.000416424	0.012478	0.214721
ENSRNOG00000004810	protein_coding	Plcb1	ensembl	3	122060031	122772869	+	-3.19105	1.84657	-4.51897	0.000431865	0.0127852	0.209768
ENSRNOG00000003954	protein_coding	Il2rg	ensembl	X	66392542	66399823	-	2.53177	-0.468211	4.5553	0.000402163	0.012234	0.202111
ENSRNOG00000061714	protein_coding	Slc14a2	ensembl	18	71612460	71792968	-	-4.35937	-2.69569	-4.5228	0.000428629	0.0127571	0.197004
ENSRNOG00000064180	protein_coding	NA	ensembl	3	167574819	167575673	-	3.97026	-3.10093	4.51403	0.000436073	0.0128292	0.195898
ENSRNOG00000001469	protein_coding	Eln	ensembl	12	21968544	22011928	+	-4.25758	-0.313691	-4.52198	0.000429321	0.0127571	0.193982
ENSRNOG00000066098	lncRNA	NA	ensembl	13	77270339	77286214	-	-3.15848	-3.65066	-4.51151	0.000438236	0.0128716	0.192021
ENSRNOG00000068958	protein_coding	NA	ensembl	10	80711914	80722950	+	2.51731	-1.40846	4.53854	0.000415591	0.012474	0.189094
ENSRNOG00000054955	protein_coding	Adgra1	ensembl	1	194629726	194672550	+	4.25436	-2.71676	4.51439	0.00043577	0.0128292	0.18822
ENSRNOG00000039725	protein_coding	Ces1a	ensembl	19	13959482	13986370	+	3.94383	2.2209	4.51775	0.0004329	0.0127852	0.185313
ENSRNOG00000060687	protein_coding	Slc24a3	ensembl	3	132551595	133051192	+	-3.46732	2.32688	-4.5036	0.000445104	0.0130089	0.181242
ENSRNOG00000040301	protein_coding	Galntl5	ensembl	4	9873428	9923136	-	-3.03062	-2.04548	-4.52324	0.000428261	0.0127571	0.180949
ENSRNOG00000006670	protein_coding	Rai2	ensembl	X	32948656	33011264	-	-2.16364	2.51851	-4.49709	0.000450832	0.0130935	0.170332
ENSRNOG00000013698	protein_coding	NA	ensembl	X	114965767	115005278	+	3.98294	-3.57717	4.49644	0.000451411	0.0130935	0.168034
ENSRNOG00000020655	protein_coding	Ucn2	ensembl	8	109638285	109639172	+	4.67067	-1.38716	4.50844	0.000440891	0.0129282	0.163234
ENSRNOG00000068528	protein_coding	NA	ensembl	14	4384023	4416218	-	2.38726	0.60458	4.52946	0.000423064	0.0126444	0.162105
ENSRNOG00000024728	protein_coding	Arhgap22	ensembl	16	8476306	8631548	+	2.69201	7.18528	4.51747	0.000433142	0.0127852	0.160953
ENSRNOG00000069098	protein_coding	NA	ensembl	7	7400301	7400788	-	4.3685	-3.71745	4.49025	0.000456937	0.013107	0.155321
ENSRNOG00000032009	protein_coding	NA	ensembl	2	164490252	164604379	+	3.77689	-2.72814	4.4956	0.000452155	0.0130935	0.154736
ENSRNOG00000068932	protein_coding	NA	ensembl	8	57560411	57560967	+	-3.38906	-3.87806	-4.49041	0.000456793	0.013107	0.152638
ENSRNOG00000043031	protein_coding	Rd3l	ensembl	6	131042185	131044163	-	-3.04725	-4.07591	-4.49191	0.000455447	0.013107	0.151982
ENSRNOG00000004679	protein_coding	Fign	ensembl	3	48642496	48760787	-	-2.95183	0.494677	-4.49591	0.000451877	0.0130935	0.14701
ENSRNOG00000017716	protein_coding	Ucp3	ensembl	1	154815777	154828762	+	-3.08704	-3.01553	-4.49748	0.00045049	0.0130935	0.139484
ENSRNOG00000030645	protein_coding	AABR07041247.1	ensembl	X	116789935	116790456	+	3.69824	-3.98986	4.47682	0.000469169	0.0134041	0.132914
ENSRNOG00000015503	protein_coding	Otud7a	ensembl	1	117064496	117386480	+	2.28677	-0.211465	4.51833	0.000432405	0.0127852	0.129843
ENSRNOG00000018656	protein_coding	Ampd1	ensembl	2	190598700	190619938	+	-3.50022	-0.0943223	-4.49269	0.000454751	0.013107	0.129218
ENSRNOG00000034236	protein_coding	C2cd4a	ensembl	8	68466664	68470031	-	-4.12873	-2.53495	-4.4872	0.000459685	0.0131542	0.127007
ENSRNOG00000004712	protein_coding	Angptl1	ensembl	13	68962991	68992570	+	-3.05498	-0.128233	-4.49448	0.00045315	0.0130935	0.125765
ENSRNOG00000066314	protein_coding	Bean1	ensembl	19	739551	787537	-	2.3489	0.756569	4.50439	0.000444407	0.0130089	0.123145
ENSRNOG00000030719	protein_coding	Csmd1	ensembl	16	72218503	73817614	+	3.92904	0.582725	4.49514	0.000452562	0.0130935	0.105257
ENSRNOG00000012307	protein_coding	Mybpc3	ensembl	3	77095252	77113405	+	-4.03406	-2.74332	-4.47161	0.000474004	0.0135205	0.101773
ENSRNOG00000000277	protein_coding	Tet1	ensembl	20	25768120	25833052	+	-3.49232	0.211925	-4.46644	0.000478856	0.013637	0.0917583
ENSRNOG00000064227	pseudogene	NA	ensembl	20	485042	485930	+	4.40086	-4.02799	4.45409	0.000490638	0.0138617	0.0894381
ENSRNOG00000017619	protein_coding	Aldh1a1	ensembl	1	218042127	218152961	+	-4.47843	-3.04999	-4.46058	0.00048441	0.0137075	0.0823503
ENSRNOG00000069684	miRNA	Mir351-2	ensembl	X	132805563	132805643	-	-2.95971	-3.99223	-4.45324	0.000491464	0.013863	0.0788452
ENSRNOG00000064821	lncRNA	NA	ensembl	3	115462527	115465947	+	2.45246	-0.312943	4.48985	0.000457298	0.013107	0.077324
ENSRNOG00000014231	protein_coding	Pnoc	ensembl	15	39624641	39651867	-	-4.10401	-3.60248	-4.45225	0.000492425	0.0138681	0.0758657
ENSRNOG00000053122	protein_coding	Scn1a	ensembl	3	50952791	51071699	-	-2.98541	-2.48366	-4.46108	0.000483929	0.0137075	0.0666495
ENSRNOG00000000009	protein_coding	Tmco5b	ensembl	3	100064979	100083289	+	3.96217	-3.8395	4.44238	0.000502098	0.0140516	0.0662603
ENSRNOG00000008439	protein_coding	Gprc5d	ensembl	4	167943523	167955616	-	3.74236	-3.46653	4.43975	0.000504706	0.0141003	0.0659201
ENSRNOG00000025444	protein_coding	Lipo1	ensembl	1	231311315	231325187	-	-3.01082	-4.39392	-4.43903	0.000505422	0.0141003	0.0601366
ENSRNOG00000008931	protein_coding	Slc25a21	ensembl	6	74203440	74702680	-	-4.50665	0.185989	-4.44287	0.000501606	0.0140516	0.058388
ENSRNOG00000067240	protein_coding	NA	ensembl	9	9954138	10010311	-	2.84478	-1.626	4.46266	0.000482429	0.013695	0.0579405
ENSRNOG00000051548	protein_coding	Lmod1	ensembl	13	46754033	46794900	+	-3.30425	-0.0755828	-4.44319	0.000501293	0.0140516	0.0522706
ENSRNOG00000018236	protein_coding	Cym	ensembl	2	194828739	194839096	-	3.91564	-3.18482	4.43341	0.000511051	0.014235	0.0510175
ENSRNOG00000010347	protein_coding	Styk1	ensembl	4	165048440	165096440	-	4.85362	-2.68806	4.4309	0.000513585	0.0142388	0.0462797
ENSRNOG00000026936	protein_coding	Mpig6b	ensembl	20	3757536	3760735	+	-3.82867	-2.03985	-4.44335	0.000501133	0.0140516	0.0448809
ENSRNOG00000031595	protein_coding	Stmnd1	ensembl	17	18394346	18437412	-	2.33586	-1.04032	4.4656	0.000479641	0.0136376	0.0383824
ENSRNOG00000070789	lncRNA	NA	ensembl	20	42982705	42987217	+	-3.58608	-4.08598	-4.42735	0.000517202	0.0142945	0.0364145
ENSRNOG00000020066	protein_coding	Pcdhb11	ensembl	18	29126669	29129062	+	-3.69743	-2.99241	-4.43151	0.00051297	0.0142388	0.0344379
ENSRNOG00000004109	protein_coding	Zfpm2	ensembl	7	71678880	72116205	+	-2.93128	1.0959	-4.42834	0.000516192	0.0142888	0.0332276
ENSRNOG00000019472	protein_coding	Ackr2	ensembl	8	121561211	121573582	+	-3.04817	-4.39674	-4.41467	0.000530301	0.0145886	0.0156041
ENSRNOG00000006549	protein_coding	Fndc9	ensembl	10	30667091	30667771	+	4.36164	-3.08289	4.41499	0.000529969	0.0145886	0.0117874
ENSRNOG00000043219	protein_coding	Fbn2	ensembl	18	51499737	51703976	-	-5.00472	2.59026	-4.40891	0.000536369	0.0147101	0.0110346
ENSRNOG00000025060	protein_coding	Nanos1	ensembl	1	259897939	259898730	+	3.21367	-1.91243	4.4326	0.000511871	0.0142356	0.00408506
ENSRNOG00000021220	protein_coding	Cpxm1	ensembl	3	117588532	117595330	-	-3.45261	0.32488	-4.41389	0.00053112	0.0145886	0.000487887
ENSRNOG00000014054	protein_coding	Adam7	ensembl	15	42833796	42882201	-	4.37734	-3.52901	4.39865	0.000547347	0.0149084	-0.0108309
ENSRNOG00000046468	protein_coding	Ptgfr	ensembl	2	240733375	240765650	-	-4.23003	4.85082	-4.39048	0.000556252	0.0151156	-0.0339268
ENSRNOG00000012886	protein_coding	Maff	ensembl	7	110912499	110923851	+	2.89506	5.96819	4.38478	0.00056256	0.0152637	-0.0426122
ENSRNOG00000033653	protein_coding	Mpp3	ensembl	10	86945714	86974737	-	2.60149	0.0932876	4.42308	0.000521573	0.014393	-0.0486383
ENSRNOG00000025624	protein_coding	Arhgap20	ensembl	8	52074158	52155739	+	-2.76116	1.22711	-4.3803	0.000567558	0.0153759	-0.0509362
ENSRNOG00000017976	protein_coding	Slco2b1	ensembl	1	153959293	154007353	-	3.93075	-0.978858	4.39885	0.000547132	0.0149084	-0.056476
ENSRNOG00000043116	protein_coding	RGD1308564	ensembl	10	42459781	42477177	+	3.83847	-2.88281	4.37801	0.000570135	0.0154222	-0.0580433
ENSRNOG00000015148	protein_coding	Erc2	ensembl	16	2848620	3670776	+	2.5242	-1.5669	4.40398	0.00054161	0.014831	-0.0593383
ENSRNOG00000043375	protein_coding	Tmigd3	ensembl	2	193338950	193415105	+	-3.91241	-3.39886	-4.37322	0.000575563	0.0154984	-0.0725009
ENSRNOG00000020849	protein_coding	Hcst	ensembl	1	85676979	85679012	-	3.47212	-3.46515	4.37	0.000579243	0.0155739	-0.0734976
ENSRNOG00000018478	protein_coding	Myo3a	ensembl	17	84543552	84759042	+	-3.75525	-2.85529	-4.37492	0.000573635	0.0154699	-0.0763247
ENSRNOG00000049351	protein_coding	Nat8l	ensembl	14	76756077	76763411	-	3.68567	2.91734	4.35757	0.000593657	0.0159134	-0.0806285
ENSRNOG00000013042	protein_coding	Htr1b	ensembl	8	82517360	82534549	-	2.48405	-1.07879	4.39957	0.000546348	0.0149084	-0.0815753
ENSRNOG00000024346	protein_coding	Plet1	ensembl	8	50841854	50853659	+	3.49753	-3.93945	4.35781	0.000593381	0.0159134	-0.0822681
ENSRNOG00000065062	protein_coding	NA	ensembl	JACYVU010000653.1	4217	12887	+	2.70068	-0.554107	4.39824	0.000547787	0.0149084	-0.0887174
ENSRNOG00000010079	protein_coding	Ca3	ensembl	2	86770420	86784280	-	-5.5291	4.25748	-4.34958	0.000603131	0.0160705	-0.0981652
ENSRNOG00000014652	protein_coding	Aqp8	ensembl	1	177993305	177999158	+	4.35595	-2.39022	4.35338	0.000598603	0.0160056	-0.106007
ENSRNOG00000027066	protein_coding	Stk32a	ensembl	18	35259052	35369451	+	3.82541	-3.20438	4.34607	0.000607335	0.0161343	-0.107484
ENSRNOG00000070284	protein_coding	NA	ensembl	JACYVU010000706.1	85106	90807	-	4.34906	0.887648	4.37505	0.000573479	0.0154699	-0.117042
ENSRNOG00000058186	protein_coding	Errfi1	ensembl	5	161323998	161337282	+	-2.52666	7.10731	-4.35093	0.000601513	0.0160515	-0.120533
ENSRNOG00000016021	protein_coding	Lims2	ensembl	18	23553937	23592137	+	-3.26045	-0.220855	-4.35314	0.000598896	0.0160056	-0.131908
ENSRNOG00000048472	protein_coding	Comp	ensembl	16	19047207	19055845	-	-3.50655	2.4063	-4.32825	0.000629157	0.0166148	-0.133932
ENSRNOG00000006783	protein_coding	Neb	ensembl	3	36613716	36811574	-	-3.67657	0.915784	-4.33578	0.00061984	0.0164419	-0.140669
ENSRNOG00000005800	protein_coding	Il1f10	ensembl	3	7072511	7075439	+	-3.41671	-3.69528	-4.33251	0.000623867	0.0165241	-0.151727
ENSRNOG00000063969	lncRNA	NA	ensembl	3	5333869	5387470	-	2.48959	-1.82495	4.34616	0.000607221	0.0161343	-0.158955
ENSRNOG00000023657	protein_coding	Gprin3	ensembl	4	88563607	88657429	-	-2.40999	3.78268	-4.30971	0.000652722	0.0170349	-0.17108
ENSRNOG00000046309	protein_coding	Gpr68	ensembl	6	120135436	120166089	-	4.16284	2.46338	4.32638	0.000631498	0.0166519	-0.171626
ENSRNOG00000048924	protein_coding	Islr	ensembl	8	58570777	58574130	-	-3.5407	2.63917	-4.3032	0.000661209	0.0172059	-0.178161
ENSRNOG00000042139	protein_coding	Clec4a1	ensembl	4	156173894	156186008	+	-3.34033	-3.47409	-4.31655	0.000643921	0.0168794	-0.178808
ENSRNOG00000014530	protein_coding	Nav2	ensembl	1	98663759	99322337	+	2.95381	7.22995	4.31351	0.000647822	0.0169567	-0.184974
ENSRNOG00000018241	protein_coding	Ank1	ensembl	16	68877504	69054759	-	-2.86947	-0.824734	-4.32965	0.000627415	0.0165934	-0.192241
ENSRNOG00000013847	protein_coding	Nova2	ensembl	1	78572279	78608021	+	3.96347	-1.09282	4.32075	0.000638586	0.0167891	-0.202264
ENSRNOG00000027736	protein_coding	Cnn1	ensembl	8	20632338	20641098	+	-2.65851	-1.17041	-4.32312	0.000635587	0.0167349	-0.20991
ENSRNOG00000017609	protein_coding	Cnga4	ensembl	1	159752357	159756375	+	3.37982	-1.54036	4.31842	0.000641548	0.0168421	-0.209988
ENSRNOG00000004067	protein_coding	Nrcam	ensembl	6	61329863	61702992	+	2.51226	1.60862	4.31086	0.00065123	0.0170209	-0.216109
ENSRNOG00000066614	protein_coding	RGD1561143	ensembl	12	17723741	17828007	-	4.2615	2.62674	4.30168	0.000663199	0.0172166	-0.218037
ENSRNOG00000032195	protein_coding	NA	ensembl	3	57984047	58004806	+	2.68124	-1.89684	4.3056	0.000658069	0.0171493	-0.248305
ENSRNOG00000016510	protein_coding	Prl7d1	ensembl	17	37046834	37053691	+	3.36846	-3.86829	4.26598	0.00071194	0.0181002	-0.249279
ENSRNOG00000009700	protein_coding	Dync1i1	ensembl	4	33852927	34166149	+	-2.69896	-0.873563	-4.30141	0.000663555	0.0172166	-0.249297
ENSRNOG00000069960	rRNA	5_8S_rRNA	ensembl	3	2234750	2234902	+	3.65493	-2.70722	4.27935	0.000693269	0.0178077	-0.249651
ENSRNOG00000007744	protein_coding	Ehd3	ensembl	6	21639290	21665236	-	-2.58224	6.31331	-4.27095	0.000704942	0.017976	-0.251388
ENSRNOG00000019490	protein_coding	Slc20a2	ensembl	16	69460462	69521711	-	2.70241	6.99828	4.27336	0.000701567	0.0179278	-0.256814
ENSRNOG00000021001	protein_coding	Cblif	ensembl	1	208605983	208620344	+	2.98361	-2.06686	4.29186	0.000676258	0.0174952	-0.256838
ENSRNOG00000000487	protein_coding	Grm4	ensembl	20	5481124	5572821	-	5.73616	-0.818598	4.27353	0.000701332	0.0179278	-0.260861
ENSRNOG00000002046	protein_coding	Cd200r1l	ensembl	11	55842634	55885680	-	2.38063	-1.33356	4.30042	0.000664865	0.0172255	-0.263907
ENSRNOG00000020719	protein_coding	Hrc	ensembl	1	95813253	95816984	+	-4.34527	-0.820454	-4.27302	0.000702044	0.0179278	-0.274117
ENSRNOG00000070333	lncRNA	NA	ensembl	2	120843930	120908257	+	-2.64458	-1.21883	-4.2863	0.000683766	0.0176382	-0.279739
ENSRNOG00000068909	protein_coding	Cyp11b1	ensembl	7	106718274	106779278	-	-3.61234	-3.88285	-4.25572	0.000726607	0.0184048	-0.279868
ENSRNOG00000029556	protein_coding	Cntnap5c	ensembl	13	3514198	4542745	+	3.25796	-0.564885	4.28992	0.000678865	0.0175372	-0.293881
ENSRNOG00000017211	protein_coding	Olr152	ensembl	1	158822610	158827602	+	3.57108	-2.76067	4.25478	0.00072796	0.0184048	-0.294845
ENSRNOG00000010832	protein_coding	Pdgfrl	ensembl	16	51347948	51407850	-	-4.12118	2.11309	-4.23911	0.000751013	0.0188803	-0.296316
ENSRNOG00000017226	protein_coding	Slc2a4	ensembl	10	54666015	54671565	-	-2.70732	-0.00249721	-4.26724	0.000710156	0.0180831	-0.300924
ENSRNOG00000023688	protein_coding	Drd1	ensembl	17	10540558	10545002	+	3.21511	0.973734	4.28076	0.000691324	0.0178074	-0.303596
ENSRNOG00000016469	protein_coding	Fxyd2	ensembl	8	45712903	45720203	+	2.60108	0.557034	4.2793	0.000693338	0.0178077	-0.305654
ENSRNOG00000001806	protein_coding	Fetub	ensembl	11	78082156	78095135	-	-3.35742	-4.16378	-4.23767	0.000753169	0.0189078	-0.311805
ENSRNOG00000016768	protein_coding	Oprl1	ensembl	3	168834003	168839920	+	3.34287	-2.06806	4.25545	0.000726989	0.0184048	-0.319074
ENSRNOG00000002754	protein_coding	Areg	ensembl	14	16972187	16981535	-	5.87466	3.93108	4.22648	0.000770135	0.0191699	-0.321101
ENSRNOG00000068481	lncRNA	NA	ensembl	17	16009101	16029482	-	2.38458	-1.10934	4.27316	0.000701847	0.0179278	-0.327757
ENSRNOG00000017783	protein_coding	Sfrp1	ensembl	16	68575763	68614286	-	-6.27924	5.77009	-4.21758	0.000783905	0.0194057	-0.334379
ENSRNOG00000068383	lncRNA	NA	ensembl	15	10563420	10584848	-	2.74618	-2.26309	4.23927	0.000750778	0.0188803	-0.349027
ENSRNOG00000002782	protein_coding	Epgn	ensembl	14	17076774	17084806	-	2.171	0.166927	4.26532	0.000712863	0.0181002	-0.351312
ENSRNOG00000069144	lncRNA	NA	ensembl	15	35437656	35448392	-	-3.98109	0.26314	-4.22908	0.000766164	0.0191431	-0.355496
ENSRNOG00000037199	protein_coding	Spink8	ensembl	8	109817365	109828994	+	-2.97857	-3.49976	-4.2165	0.0007856	0.019417	-0.356393
ENSRNOG00000001525	protein_coding	Igsf11	ensembl	11	61733144	61868348	-	4.23442	-0.550514	4.24021	0.000749377	0.0188803	-0.363873
ENSRNOG00000001157	protein_coding	Umodl1	ensembl	20	9025724	9087146	+	2.76336	-1.5243	4.24114	0.000747988	0.0188803	-0.370067
ENSRNOG00000025069	protein_coding	Ly9	ensembl	13	84079458	84100823	-	4.34878	-0.744699	4.22568	0.00077136	0.0191699	-0.371546
ENSRNOG00000059195	protein_coding	AABR07060591.1	ensembl	4	81709907	81713718	+	3.79531	-3.43472	4.20398	0.000805438	0.0197194	-0.377247
ENSRNOG00000004330	protein_coding	Chrdl1	ensembl	X	106889125	106992921	-	-3.53147	0.482777	-4.21589	0.000786544	0.019417	-0.377459
ENSRNOG00000020164	protein_coding	Ifitm10	ensembl	1	197507503	197525151	-	3.66402	1.34116	4.23597	0.000755729	0.0189454	-0.377727
ENSRNOG00000071175	protein_coding	NA	ensembl	18	39437216	39437646	-	-3.77688	-2.78087	-4.21345	0.000790392	0.0194842	-0.378352
ENSRNOG00000060693	protein_coding	Catsperg	ensembl	1	84488730	84519559	-	-3.12635	-1.21823	-4.22512	0.000772224	0.0191699	-0.385288
ENSRNOG00000047218	protein_coding	Clic5	ensembl	9	16710980	16813427	-	4.25276	3.97504	4.18797	0.000831558	0.0201922	-0.388179
ENSRNOG00000070389	lncRNA	NA	ensembl	11	3692631	3693841	-	-3.07988	1.92613	-4.19009	0.000828056	0.0201622	-0.388197
ENSRNOG00000012573	protein_coding	Dlgap2	ensembl	16	74791509	75496407	-	3.76512	1.72822	4.22793	0.000767916	0.0191431	-0.393605
ENSRNOG00000069632	protein_coding	NA	ensembl	2	35465835	35466317	-	3.73723	-2.78563	4.20142	0.000809555	0.019793	-0.400422
ENSRNOG00000054817	protein_coding	AC118496.1	ensembl	6	99073953	99075432	+	2.97203	-1.6061	4.22162	0.000777628	0.0192772	-0.406592
ENSRNOG00000008942	protein_coding	Pcare	ensembl	6	23749757	23758169	+	-3.08139	-4.38546	-4.18512	0.000836304	0.0202798	-0.407601
ENSRNOG00000015448	protein_coding	Dipk1c	ensembl	18	78087991	78109904	+	2.6484	-0.702276	4.22975	0.000765136	0.0191431	-0.41039
ENSRNOG00000009662	protein_coding	Rspo4	ensembl	3	140357424	140388254	+	2.31961	-0.484478	4.22847	0.00076709	0.0191431	-0.422756
ENSRNOG00000018445	protein_coding	Agt	ensembl	19	52529185	52540977	-	-4.88034	1.2732	-4.17151	0.000859327	0.0206413	-0.425814
ENSRNOG00000055049	protein_coding	Aldh1a2	ensembl	8	71877850	71957107	+	-3.97778	-1.71372	-4.1936	0.000822273	0.0200488	-0.430599
ENSRNOG00000027924	protein_coding	Fam83g	ensembl	10	46363051	46388019	+	3.61602	-0.330871	4.20659	0.000801261	0.0196441	-0.433211
ENSRNOG00000065452	lncRNA	NA	ensembl	3	115453922	115462233	-	3.87887	-2.29493	4.18017	0.000844607	0.0203978	-0.434135
ENSRNOG00000065741	protein_coding	Il7r	ensembl	2	58454217	58477757	-	2.46592	0.467324	4.21071	0.000794714	0.0195374	-0.436016
ENSRNOG00000058003	protein_coding	Spon1	ensembl	1	167928972	168228226	+	-2.92266	0.0153999	-4.18313	0.000839638	0.0203329	-0.44451
ENSRNOG00000047125	protein_coding	Foxl1	ensembl	19	49197400	49198425	+	2.35406	-0.748673	4.21277	0.000791451	0.0194842	-0.44856
ENSRNOG00000018416	protein_coding	Ttbk1	ensembl	9	14493389	14535774	+	2.93997	0.999629	4.2092	0.000797109	0.0195693	-0.45308
ENSRNOG00000038957	protein_coding	RGD1305184	ensembl	18	53851449	53852696	+	-3.25299	-4.1428	-4.1595	0.000880172	0.0211135	-0.456483
ENSRNOG00000064860	lncRNA	NA	ensembl	20	33997611	34015126	+	-3.07177	-2.33224	-4.18163	0.000842137	0.0203658	-0.456751
ENSRNOG00000038190	protein_coding	Dok6	ensembl	18	82572762	83015951	-	2.42445	-0.650212	4.19961	0.000812485	0.0198373	-0.473192
ENSRNOG00000014010	protein_coding	Gfra2	ensembl	15	45941828	46033714	+	-2.49858	-0.0682514	-4.17302	0.000856743	0.0206349	-0.481101
ENSRNOG00000030714	protein_coding	Bsn	ensembl	8	108788542	108875819	-	3.29765	1.82801	4.17186	0.000858727	0.0206413	-0.492999
ENSRNOG00000008323	protein_coding	Pitpnm3	ensembl	10	56676261	56766584	-	-2.32358	-1.43047	-4.17337	0.000856132	0.0206349	-0.495186
ENSRNOG00000011334	protein_coding	Tmem63c	ensembl	6	106672934	106736990	+	2.31357	-0.575017	4.18911	0.000829682	0.0201742	-0.497312
ENSRNOG00000002204	protein_coding	Ccdc158	ensembl	14	15411163	15468581	+	-3.21356	-2.39282	-4.14742	0.000901668	0.0215131	-0.501645
ENSRNOG00000005336	protein_coding	Prss27	ensembl	10	13069959	13077322	+	3.02692	-1.97374	4.15272	0.000892176	0.0213439	-0.505295
ENSRNOG00000005166	protein_coding	Nhlh1	ensembl	13	84517289	84525094	-	4.31489	-3.07199	4.13322	0.000927617	0.0220142	-0.508437
ENSRNOG00000010047	protein_coding	Ddit4l	ensembl	2	226128276	226131375	+	3.68165	3.62938	4.1227	0.000947331	0.0223332	-0.508634
ENSRNOG00000004328	protein_coding	Deptor	ensembl	7	86514988	86667773	+	-2.32481	3.53579	-4.1143	0.00096338	0.0225621	-0.517361
ENSRNOG00000007686	protein_coding	Septin3	ensembl	7	113783095	113811087	+	-2.50324	0.800125	-4.14041	0.000914375	0.021758	-0.518204
ENSRNOG00000003357	protein_coding	Col3a1	ensembl	9	47374593	47410547	+	-3.05289	10.891	-4.11579	0.00096052	0.0225452	-0.520604
ENSRNOG00000063366	lncRNA	NA	ensembl	1	72977973	72981909	-	-3.27759	-4.1101	-4.12421	0.000944474	0.022325	-0.522288
ENSRNOG00000009797	protein_coding	Aqp3	ensembl	5	56239201	56244720	-	3.56555	-3.29747	4.12526	0.000942486	0.0223076	-0.524473
ENSRNOG00000065653	lncRNA	NA	ensembl	20	18187827	18189088	+	-2.83679	-4.43821	-4.12035	0.000951786	0.0224085	-0.526387
ENSRNOG00000004635	protein_coding	Kera	ensembl	7	32397382	32404837	+	-3.01867	-4.38671	-4.11909	0.000954194	0.0224355	-0.530109
ENSRNOG00000019358	protein_coding	Esr1	ensembl	1	41210475	41495002	+	-3.86388	-1.59688	-4.13042	0.000932818	0.0221082	-0.546446
ENSRNOG00000065876	protein_coding	NA	ensembl	8	3488606	3573974	+	-3.69651	-3.51567	-4.11533	0.000961392	0.0225452	-0.54933
ENSRNOG00000063478	protein_coding	Ccdc168	ensembl	9	46198635	46235936	-	2.64006	-0.0118027	4.15809	0.000882658	0.0211446	-0.551331
ENSRNOG00000008881	protein_coding	Mmp1b	ensembl	8	4598391	4606965	-	3.85006	-3.34267	4.10585	0.000979803	0.0228266	-0.551439
ENSRNOG00000038784	protein_coding	Piezo2	ensembl	18	56469680	56844216	-	-2.46684	-0.160139	-4.13907	0.000916834	0.0217873	-0.556159
ENSRNOG00000026235	protein_coding	Hk3	ensembl	17	9599865	9614863	+	5.0225	3.80607	4.09929	0.000992752	0.0230078	-0.558998
ENSRNOG00000066887	lncRNA	NA	ensembl	1	38624474	38691338	-	3.45647	-3.8287	4.10275	0.000985905	0.0229088	-0.565961
ENSRNOG00000048169	protein_coding	Tuba8	ensembl	4	154440074	154456917	+	2.34255	0.713644	4.14905	0.000898744	0.0214721	-0.573911
ENSRNOG00000022701	protein_coding	Ceacam18	ensembl	1	94071010	94085254	+	2.00492	0.0839138	4.14354	0.000908687	0.0216516	-0.588611
ENSRNOG00000062337	rRNA	NA	ensembl	3	2231807	2233678	+	6.49211	-0.0234047	4.10406	0.000983319	0.0228786	-0.597518
ENSRNOG00000002771	protein_coding	Ereg	ensembl	14	17027287	17041062	-	3.72905	3.4262	4.07414	0.00104402	0.0239774	-0.600189
ENSRNOG00000067170	lncRNA	NA	ensembl	11	25047618	25056131	+	-3.93507	1.69392	-4.07722	0.0010376	0.0238916	-0.601832
ENSRNOG00000017248	protein_coding	Prkag3	ensembl	9	76295715	76304959	-	-2.79748	-2.15992	-4.10952	0.000972633	0.022719	-0.605131
ENSRNOG00000055986	protein_coding	Ttc23l	ensembl	2	59476669	59538282	-	3.52805	-2.08031	4.09445	0.00100241	0.0231413	-0.60569
ENSRNOG00000000547	protein_coding	Tspyl4	ensembl	20	38098677	38103053	+	-3.96253	2.17988	-4.07271	0.00104701	0.0240061	-0.608844
ENSRNOG00000013564	protein_coding	Dok3	ensembl	17	9109597	9115188	+	2.48235	1.55328	4.10668	0.000978176	0.0228186	-0.612946
ENSRNOG00000066573	protein_coding	C4a	ensembl	20	4005731	4020080	+	-4.57903	3.06246	-4.06135	0.00107113	0.0243565	-0.614303
ENSRNOG00000002238	protein_coding	Sema5b	ensembl	11	65102031	65225311	-	3.12276	1.11619	4.12295	0.000946868	0.0223332	-0.614661
ENSRNOG00000042224	protein_coding	Cyp2j10	ensembl	5	110960317	110995115	-	3.74585	-0.433335	4.11285	0.000966179	0.0225979	-0.621677
ENSRNOG00000007331	protein_coding	Rragd	ensembl	5	47373463	47409356	+	3.57989	2.19326	4.09568	0.000999953	0.0231313	-0.622482
ENSRNOG00000001627	protein_coding	Abi3bp	ensembl	11	43913043	44128929	-	-3.46064	-0.670674	-4.09532	0.00100068	0.0231313	-0.622722
ENSRNOG00000022710	protein_coding	Prrg4	ensembl	3	91214653	91243273	-	3.25108	2.75936	4.07607	0.00104	0.023916	-0.623421
ENSRNOG00000026060	protein_coding	Arsi	ensembl	18	54364088	54371767	+	-4.91426	2.89136	-4.05088	0.00109384	0.0246355	-0.633826
ENSRNOG00000020833	protein_coding	Cspg5	ensembl	8	110220653	110234758	+	-3.08688	2.3682	-4.05066	0.00109434	0.0246355	-0.6347
ENSRNOG00000039238	protein_coding	Olr1305	ensembl	8	39803767	39804720	-	4.34647	-3.9765	4.05575	0.00108321	0.0245606	-0.641802
ENSRNOG00000067479	protein_coding	Hlf	ensembl	10	75154507	75211935	-	-4.52177	-1.29652	-4.07226	0.00104797	0.0240061	-0.647916
ENSRNOG00000010635	protein_coding	Igfbp4	ensembl	10	83989591	84007225	+	-2.58511	6.85016	-4.04046	0.00111694	0.0249848	-0.6578
ENSRNOG00000013736	protein_coding	C9	ensembl	2	55572992	55621338	+	-3.77277	-2.46473	-4.06119	0.00107147	0.0243565	-0.661631
ENSRNOG00000069391	pseudogene	NA	ensembl	JACYVU010000706.1	83402	84239	-	3.86371	-2.66607	4.06618	0.00106082	0.0242693	-0.662583
ENSRNOG00000046788	protein_coding	AABR07012317.1	ensembl	2	178344834	178345193	-	2.69154	-1.09195	4.09959	0.000992152	0.0230078	-0.664499
ENSRNOG00000031024	protein_coding	Sirpd	ensembl	2	85513491	85702289	+	3.88251	-3.45822	4.04306	0.00111114	0.0249396	-0.669764
ENSRNOG00000054889	protein_coding	Wdr72	ensembl	8	74838318	75018229	+	3.09234	-2.14825	4.06286	0.00106789	0.0243372	-0.669964
ENSRNOG00000023548	protein_coding	Sned1	ensembl	9	93774119	93830694	+	-5.73738	2.94559	-4.02703	0.00114745	0.0253708	-0.677326
ENSRNOG00000004147	protein_coding	Abca8a	ensembl	10	95002334	95072375	-	-2.64999	-1.97103	-4.06356	0.00106639	0.0243343	-0.679226
ENSRNOG00000027873	protein_coding	RT1-M1-4	ensembl	20	1889164	1893815	-	-3.34252	-3.04913	-4.05298	0.00108926	0.024635	-0.680055
ENSRNOG00000043237	protein_coding	Prl8a3	ensembl	17	37465657	37471849	+	4.58149	-3.12789	4.04027	0.00111736	0.0249848	-0.682946
ENSRNOG00000000405	protein_coding	Vgll2	ensembl	20	31409552	31415408	+	3.68625	2.47214	4.05043	0.00109482	0.0246355	-0.687576
ENSRNOG00000016362	protein_coding	Gpr4	ensembl	1	78865409	78876599	+	3.12623	0.5275	4.08269	0.00102629	0.0236618	-0.693014
ENSRNOG00000016769	protein_coding	Rab38	ensembl	1	142182556	142262924	+	-2.8054	2.05117	-4.02138	0.00116053	0.0255964	-0.699477
ENSRNOG00000032508	protein_coding	Acot5	ensembl	6	103701908	103708696	+	-3.72097	-3.43148	-4.03619	0.00112655	0.0251271	-0.701868
ENSRNOG00000011260	protein_coding	Cmbl	ensembl	2	82571888	82591009	+	-2.49908	-0.960692	-4.06434	0.00106472	0.0243272	-0.704856
ENSRNOG00000066587	lncRNA	RGD1565753	ensembl	7	34672543	34704301	-	3.22212	-3.85285	4.0161	0.00117288	0.0257095	-0.707381
ENSRNOG00000061768	protein_coding	Slc43a3	ensembl	3	70009313	70029749	+	-2.47367	-0.232405	-4.05964	0.00107481	0.0244011	-0.710234
ENSRNOG00000024878	protein_coding	Rbm44	ensembl	9	91731115	91756772	+	3.3236	-2.40759	4.03655	0.00112574	0.0251271	-0.725152
ENSRNOG00000002256	protein_coding	Art3	ensembl	14	15637237	15665407	-	-2.7206	0.587369	-4.03411	0.00113126	0.0251378	-0.725521
ENSRNOG00000064432	pseudogene	Rbm43	ensembl	3	36395346	36404816	-	-2.382	-1.52135	-4.05309	0.00108901	0.024635	-0.727023
ENSRNOG00000047100	protein_coding	NA	ensembl	X	116800208	116805516	-	4.00788	-3.01278	4.01797	0.0011685	0.0256543	-0.729858
ENSRNOG00000050220	protein_coding	Nrxn1	ensembl	6	3177897	4322710	+	-2.77453	0.777295	-4.03173	0.00113667	0.0251932	-0.734733
ENSRNOG00000070520	lncRNA	NA	ensembl	4	59846490	59857395	-	2.96526	-1.39528	4.05097	0.00109365	0.0246355	-0.735969
ENSRNOG00000063920	lncRNA	NA	ensembl	17	31540786	31555653	+	-3.43944	-2.3731	-4.03328	0.00113314	0.0251482	-0.737885
ENSRNOG00000064997	lncRNA	NA	ensembl	6	25430064	25431798	+	-3.62997	-2.8698	-4.00916	0.00118935	0.0260383	-0.739344
ENSRNOG00000014264	protein_coding	Phactr1	ensembl	17	21562721	22039831	-	-2.44508	-1.08957	-4.04169	0.0011142	0.0249769	-0.747969
ENSRNOG00000047124	protein_coding	AABR07005775.1	ensembl	1	181026608	181044838	-	-6.21655	1.09037	-3.98904	0.00123841	0.0268156	-0.753697
ENSRNOG00000066282	lncRNA	NA	ensembl	6	123705846	123712737	-	-1.504	0.0309703	-4.04327	0.00111067	0.0249396	-0.754912
ENSRNOG00000000168	protein_coding	Gatm	ensembl	3	109658951	109684129	-	-3.62353	-1.02404	-4.02149	0.00116026	0.0255964	-0.758474
ENSRNOG00000038722	protein_coding	Tlr1	ensembl	14	43384932	43397125	+	-2.80103	-3.83787	-4.00475	0.00119993	0.0261735	-0.763557
ENSRNOG00000019695	protein_coding	Il17b	ensembl	18	55141194	55145565	+	-3.80594	-1.55749	-4.0187	0.00116678	0.0256543	-0.766643
ENSRNOG00000018693	protein_coding	Asgr1	ensembl	10	54776024	54779631	+	3.81682	1.34548	4.0348	0.0011297	0.0251378	-0.771655
ENSRNOG00000033220	protein_coding	Oas1k	ensembl	12	35724055	35735242	-	-3.41268	-3.41095	-3.98735	0.0012426	0.0268499	-0.78779
ENSRNOG00000064625	lncRNA	NA	ensembl	9	20032253	20033722	+	2.57986	0.454249	4.0343	0.00113083	0.0251378	-0.793467
ENSRNOG00000028016	protein_coding	Ncf2	ensembl	13	64955503	64986277	+	2.15634	0.32505	4.03115	0.001138	0.0251932	-0.794413
ENSRNOG00000018950	protein_coding	Fa2h	ensembl	19	39312906	39364153	-	3.12809	1.99572	3.99813	0.00121598	0.0264466	-0.795984
ENSRNOG00000029911	protein_coding	Cilp	ensembl	8	65777281	65792251	+	-4.80226	0.193097	-3.98076	0.00125917	0.0271332	-0.79811
ENSRNOG00000009033	protein_coding	Cntn2	ensembl	13	43947265	43975887	-	-2.40565	0.23467	-3.99595	0.00122132	0.0265101	-0.803507
ENSRNOG00000007882	protein_coding	Ablim2	ensembl	14	74866281	74990334	-	-2.81426	-1.17776	-4.00818	0.00119169	0.0260577	-0.805262
ENSRNOG00000067691	pseudogene	NA	ensembl	6	87540628	87541251	+	2.59957	-2.76589	3.9763	0.00127052	0.0272129	-0.814435
ENSRNOG00000036711	protein_coding	Spn	ensembl	1	181746429	181759628	-	2.28194	-1.07136	4.01779	0.00116892	0.0256543	-0.814858
ENSRNOG00000027468	protein_coding	Slc6a15	ensembl	7	38553196	38607239	+	2.23156	1.70944	3.99438	0.00122517	0.0265614	-0.816422
ENSRNOG00000029814	protein_coding	Prtn3	ensembl	7	9822122	9831944	-	-4.21753	-3.06973	-3.96635	0.00129618	0.0275636	-0.823278
ENSRNOG00000004731	protein_coding	Ano3	ensembl	3	97238354	97550154	-	2.30755	1.4457	4.00551	0.0011981	0.0261657	-0.824092
ENSRNOG00000031782	protein_coding	Col6a4	ensembl	8	106617050	106733263	-	2.92513	-3.03566	3.96998	0.00128676	0.0273959	-0.824315
ENSRNOG00000037409	protein_coding	Scimp	ensembl	10	55507519	55528171	-	2.20584	-0.865952	4.01925	0.00116549	0.0256543	-0.826116
ENSRNOG00000014573	protein_coding	Ckmt1	ensembl	3	108330705	108335758	+	3.02246	-3.86011	3.94958	0.00134065	0.0282393	-0.828732
ENSRNOG00000067075	miRNA	Mir503-2	ensembl	X	132806303	132806373	-	-2.7996	-4.45894	-3.95732	0.00131994	0.0278717	-0.829306
ENSRNOG00000025720	protein_coding	Nobox	ensembl	4	72128931	72134436	-	2.83223	-1.67438	4.00148	0.00120784	0.0263137	-0.831065
ENSRNOG00000027463	protein_coding	Adamts3	ensembl	14	18231165	18435556	+	-4.11335	-1.2085	-3.97655	0.00126988	0.0272129	-0.833474
ENSRNOG00000065954	lncRNA	NA	ensembl	X	70443462	70468515	-	2.79016	1.33212	3.99775	0.00121691	0.0264466	-0.836714
ENSRNOG00000062764	lncRNA	NA	ensembl	9	538789	543820	-	2.80407	-1.8447	3.98533	0.00124765	0.0269176	-0.839498
ENSRNOG00000015449	protein_coding	Tmem171	ensembl	2	30035278	30045049	-	3.60977	-4.01102	3.94499	0.00135309	0.0284005	-0.850363
ENSRNOG00000066240	lncRNA	NA	ensembl	15	24454978	24463251	-	3.89728	-4.18915	3.94041	0.00136562	0.028529	-0.85275
ENSRNOG00000000589	protein_coding	RGD1310495	ensembl	20	43436857	43450064	-	-2.70135	-1.56865	-3.97321	0.00127842	0.0272912	-0.856752
ENSRNOG00000060548	snRNA	U6	ensembl	7	20565200	20565301	+	3.79543	-3.24882	3.94045	0.00136549	0.028529	-0.869538
ENSRNOG00000067984	lncRNA	NA	ensembl	2	974743	988550	-	2.43717	-1.20506	3.98719	0.00124301	0.0268499	-0.869689
ENSRNOG00000003705	protein_coding	Bmx	ensembl	X	30227251	30289993	+	-2.42243	-0.452134	-3.97307	0.00127877	0.0272912	-0.875378
ENSRNOG00000001959	protein_coding	Mx1	ensembl	11	36799660	36823507	-	4.14177	-0.910681	3.96431	0.0013015	0.0276436	-0.88007
ENSRNOG00000016147	protein_coding	Slc17a6	ensembl	1	101212489	101252542	+	4.26207	-4.09992	3.92883	0.00139782	0.0288965	-0.884589
ENSRNOG00000011541	protein_coding	Cygb	ensembl	10	101877676	101887442	-	-2.48826	0.327401	-3.95727	0.00132007	0.0278717	-0.885516
ENSRNOG00000008880	protein_coding	Nrk	ensembl	X	102365765	102459657	+	-3.01475	0.273792	-3.95905	0.00131535	0.0278713	-0.885597
ENSRNOG00000013261	protein_coding	Vax2	ensembl	4	116195528	116219594	+	2.66538	1.18283	3.97332	0.00127814	0.0272912	-0.887084
ENSRNOG00000006096	protein_coding	Slc26a7	ensembl	5	27887042	28021658	-	-3.53428	-3.39486	-3.94137	0.00136296	0.028529	-0.891382
ENSRNOG00000013413	protein_coding	Rorb	ensembl	1	216363629	216544390	-	-2.37488	0.925403	-3.94502	0.001353	0.0284005	-0.892474
ENSRNOG00000008282	protein_coding	Elf5	ensembl	3	89797880	89836973	+	-2.64677	-1.66978	-3.95777	0.00131874	0.0278717	-0.895816
ENSRNOG00000008508	protein_coding	Acrv1	ensembl	8	36404394	36424959	+	3.74372	-3.10484	3.93665	0.00137597	0.0285478	-0.896389
ENSRNOG00000028805	protein_coding	Cfap77	ensembl	3	12258453	12381319	-	2.25952	0.440432	3.97917	0.00126321	0.0271874	-0.8967
ENSRNOG00000004353	protein_coding	Ppfia2	ensembl	7	41765575	42239599	+	2.35721	-0.961438	3.97822	0.00126561	0.0272061	-0.898495
ENSRNOG00000008949	protein_coding	Synpo2l	ensembl	15	3631834	3641429	+	-3.65031	1.61616	-3.91489	0.0014376	0.0294681	-0.901685
ENSRNOG00000005158	protein_coding	Slc24a5	ensembl	3	112319308	112339231	+	2.41306	-0.603473	3.97698	0.00126877	0.0272129	-0.901778
ENSRNOG00000010551	protein_coding	Lhx2	ensembl	3	22126007	22143908	+	1.66306	0.756877	3.97146	0.00128292	0.027347	-0.90395
ENSRNOG00000004276	protein_coding	Itga3	ensembl	10	79990161	80022118	-	2.91856	8.17651	3.90151	0.00147688	0.0299819	-0.906475
ENSRNOG00000049075	protein_coding	NA	ensembl	2	91765056	91853773	-	2.3799	6.59565	3.89654	0.00149173	0.0301377	-0.908745
ENSRNOG00000022957	protein_coding	Ctxn3	ensembl	18	50930235	50940641	+	-2.17979	-0.62712	-3.96025	0.00131219	0.0278375	-0.912318
ENSRNOG00000010658	protein_coding	Cth	ensembl	2	246975894	247002234	-	-3.05548	1.68149	-3.91241	0.0014448	0.0295586	-0.918815
ENSRNOG00000065910	lncRNA	NA	ensembl	1	143276338	143279805	-	-3.36158	-2.80159	-3.92917	0.00139686	0.0288965	-0.921838
ENSRNOG00000036615	protein_coding	RGD1560242	ensembl	1	221131813	221242963	-	-2.75913	-4.47541	-3.9069	0.00146091	0.0297175	-0.922908
ENSRNOG00000062860	lncRNA	NA	ensembl	20	12775268	12782471	+	2.9996	-2.85697	3.9236	0.00141262	0.0291346	-0.923747
ENSRNOG00000005438	protein_coding	Pcsk2	ensembl	3	130880422	131183127	+	-2.5332	-0.203756	-3.93894	0.00136966	0.0285462	-0.930873
ENSRNOG00000030180	protein_coding	Lrrc10b	ensembl	1	207022919	207098045	-	3.83999	-2.2701	3.91608	0.00143416	0.0294424	-0.930883
ENSRNOG00000038066	protein_coding	Fam155b	ensembl	X	64925051	64951077	+	2.62493	-1.13188	3.95535	0.00132517	0.0279462	-0.93321
ENSRNOG00000013745	protein_coding	Ctrc	ensembl	5	154147316	154156528	-	2.97058	-2.39727	3.92745	0.00140171	0.0289432	-0.933886
ENSRNOG00000015518	protein_coding	Rbp4	ensembl	1	235893917	235901399	-	-2.98647	2.56571	-3.88447	0.00152845	0.0306362	-0.93472
ENSRNOG00000036877	protein_coding	Clca4l	ensembl	2	233826133	233846716	-	3.10821	-2.7245	3.9199	0.00142318	0.0293185	-0.936828
ENSRNOG00000014710	protein_coding	Prom2	ensembl	3	114747654	114761787	-	3.81655	-0.798324	3.93957	0.00136793	0.0285437	-0.937943
ENSRNOG00000021524	protein_coding	Mrap	ensembl	11	29992034	30003024	+	-2.54337	-1.73278	-3.93728	0.00137423	0.0285478	-0.944775
ENSRNOG00000039107	protein_coding	Mfrp	ensembl	8	44445697	44450859	+	-2.13343	-0.845626	-3.94356	0.00135697	0.0284484	-0.945309
ENSRNOG00000016243	protein_coding	Casq2	ensembl	2	189525960	189582267	+	-5.83782	-0.34061	-3.89781	0.00148791	0.0300947	-0.945929
ENSRNOG00000023177	protein_coding	Esrp2	ensembl	19	34034559	34041726	-	2.99575	1.68091	3.93363	0.00138437	0.0286849	-0.955132
ENSRNOG00000019659	protein_coding	Aspa	ensembl	10	57892104	57945272	-	-2.2837	0.463518	-3.9145	0.00143872	0.0294681	-0.962226
ENSRNOG00000019270	protein_coding	P2ry6	ensembl	1	155295111	155330808	-	2.4071	-0.149421	3.9467	0.00134844	0.0283699	-0.964935
ENSRNOG00000020446	protein_coding	AABR07005838.1	ensembl	1	184215516	184300008	+	-2.92742	-2.49875	-3.90017	0.00148086	0.0299884	-0.975796
ENSRNOG00000006653	protein_coding	Slc38a4	ensembl	7	128144807	128202995	-	-2.74606	1.50741	-3.87339	0.001563	0.0312231	-0.977661
ENSRNOG00000017024	protein_coding	Pla2g2e	ensembl	5	151121439	151126821	+	2.40632	0.138729	3.93834	0.0013713	0.0285472	-0.981788
ENSRNOG00000062479	protein_coding	NA	ensembl	2	215692196	215697408	+	3.22029	-1.99899	3.90886	0.00145516	0.0296841	-0.984901
ENSRNOG00000030449	protein_coding	Gsta4	ensembl	8	79066934	79084182	+	2.12225	-0.518446	3.93659	0.00137615	0.0285478	-0.985208
ENSRNOG00000018858	protein_coding	Myct1	ensembl	1	42018137	42029410	+	3.62268	-1.85435	3.90137	0.00147728	0.0299819	-0.98722
ENSRNOG00000002548	protein_coding	Tnn	ensembl	13	72319155	72408156	-	-6.88421	5.4542	-3.85423	0.00162457	0.032236	-0.9878
ENSRNOG00000017105	protein_coding	Dpyd	ensembl	2	206609122	207474982	+	-2.36928	-0.551851	-3.91697	0.00143158	0.0294233	-0.990641
ENSRNOG00000060949	protein_coding	Anxa8	ensembl	16	9397113	9412043	+	3.13695	1.52438	3.91852	0.00142712	0.0293656	-0.992345
ENSRNOG00000028896	protein_coding	A2m	ensembl	4	154897877	154947786	+	-2.93095	0.312312	-3.88488	0.0015272	0.0306362	-0.995428
ENSRNOG00000036870	protein_coding	Bpifa2f	ensembl	3	142524881	142533462	+	-3.82673	-2.48451	-3.89435	0.00149834	0.0302369	-0.996656
ENSRNOG00000046864	protein_coding	Acot4	ensembl	6	103668753	103673917	+	2.69679	-2.43035	3.88211	0.00153575	0.0307478	-1.00213
ENSRNOG00000015554	protein_coding	Ankdd1a	ensembl	8	66017773	66042651	-	3.33875	1.39101	3.90848	0.00145627	0.0296841	-1.00579
ENSRNOG00000033173	protein_coding	Fam71e2	ensembl	1	69077207	69095316	+	4.03952	-1.54356	3.88114	0.00153877	0.0307736	-1.00779
ENSRNOG00000063363	lncRNA	NA	ensembl	7	106226253	106373347	-	2.4753	-1.24159	3.91051	0.00145033	0.0296378	-1.01877
ENSRNOG00000004150	protein_coding	Slc9a7	ensembl	X	2214441	2388012	+	2.6041	-1.41865	3.90013	0.00148097	0.0299884	-1.01957
ENSRNOG00000058810	snoRNA	AABR07026305.1	ensembl	16	66502824	66502950	+	-2.15815	0.510644	-3.8879	0.00151793	0.0305629	-1.02092
ENSRNOG00000021763	protein_coding	Ffar4	ensembl	1	235873576	235891597	+	-3.00522	-2.75865	-3.88491	0.0015271	0.0306362	-1.02546
ENSRNOG00000066328	protein_coding	Tusc1	ensembl	5	108090613	108091224	-	2.43477	0.259137	3.90803	0.0014576	0.0296841	-1.02834
ENSRNOG00000012681	protein_coding	Lgals9	ensembl	10	63907018	63930045	-	-3.35731	-0.0282843	-3.88483	0.00152736	0.0306362	-1.02968
ENSRNOG00000069049	lncRNA	NA	ensembl	3	105728113	105733411	-	1.74287	1.17216	3.89165	0.0015065	0.030367	-1.0313
ENSRNOG00000002161	protein_coding	Tlr6	ensembl	14	43362164	43375685	+	-3.00371	0.912867	-3.86299	0.00159613	0.0317443	-1.0342
ENSRNOG00000020980	protein_coding	AABR07006278.1	ensembl	1	208368386	208386814	+	-3.30322	-3.87799	-3.84396	0.00165857	0.0326559	-1.05261
ENSRNOG00000017646	protein_coding	RGD1309651	ensembl	19	48660288	48686349	-	-3.55882	-3.51549	-3.84693	0.00164868	0.0325331	-1.0585
ENSRNOG00000023561	protein_coding	Ano2	ensembl	4	158496014	158855651	+	5.47547	-1.54629	3.85128	0.00163428	0.0322847	-1.06033
ENSRNOG00000037137	protein_coding	Svip	ensembl	1	101587128	101593116	-	2.68673	-2.10305	3.85857	0.0016104	0.0319906	-1.06727
ENSRNOG00000015724	protein_coding	Gucy2g	ensembl	1	254239174	254280277	-	3.3688	-1.48286	3.85192	0.00163215	0.0322847	-1.06816
ENSRNOG00000071004	protein_coding	NA	ensembl	15	26801688	26802686	+	4.37347	-2.82104	3.82761	0.00171421	0.0334187	-1.06849
ENSRNOG00000002419	protein_coding	Plp1	ensembl	X	100185767	100201032	+	-3.19611	1.49626	-3.83423	0.00169146	0.0331229	-1.0755
ENSRNOG00000001422	protein_coding	Col26a1	ensembl	12	19792728	19938556	+	-2.64389	-4.29644	-3.82699	0.00171637	0.0334241	-1.07828
ENSRNOG00000005332	protein_coding	Csdc2	ensembl	7	113451998	113466463	+	2.11654	1.34633	3.86296	0.00159622	0.0317443	-1.08272
ENSRNOG00000063244	protein_coding	Mpeg1	ensembl	1	209452133	209458855	+	-2.35914	0.913332	-3.83624	0.00168461	0.0330852	-1.09037
ENSRNOG00000017839	protein_coding	Ercc1	ensembl	1	78996390	79007963	+	2.42463	6.02713	3.79006	0.00184928	0.0357386	-1.09854
ENSRNOG00000042497	protein_coding	Mymx	ensembl	9	15397144	15398263	+	-2.90973	-1.81326	-3.85142	0.00163381	0.0322847	-1.10737
ENSRNOG00000015248	protein_coding	Abca12	ensembl	9	72823350	72996049	-	3.95122	-1.3633	3.83419	0.0016916	0.0331229	-1.11042
ENSRNOG00000050509	protein_coding	Ebi3	ensembl	9	783617	787544	+	2.2634	0.416051	3.87059	0.00157182	0.0313642	-1.1109
ENSRNOG00000002302	protein_coding	Corin	ensembl	14	35681304	35909503	+	2.60503	-2.53137	3.83997	0.00167197	0.0328834	-1.11431
ENSRNOG00000069664	protein_coding	NA	ensembl	11	4144721	4148339	-	4.53086	-3.93245	3.80099	0.0018089	0.0350344	-1.11846
ENSRNOG00000057832	protein_coding	Rnf125	ensembl	18	12253852	12275983	+	-2.45625	-0.239791	-3.84413	0.001658	0.0326559	-1.11912
ENSRNOG00000014357	protein_coding	Gja4	ensembl	5	139633287	139635925	-	1.94461	-0.620523	3.86824	0.00157931	0.0314783	-1.12088
ENSRNOG00000008837	protein_coding	Ass1	ensembl	3	14747368	14796903	+	3.70432	0.611041	3.85367	0.0016264	0.0322365	-1.12333
ENSRNOG00000005707	protein_coding	Bfsp1	ensembl	3	131195087	131229337	-	-3.35512	-2.09811	-3.8308	0.00170321	0.0332406	-1.1275
ENSRNOG00000066176	protein_coding	Prrg3	ensembl	X	149670257	149677373	+	2.07043	1.31253	3.8336	0.00169363	0.0331264	-1.13682
ENSRNOG00000069520	pseudogene	NA	ensembl	X	30103862	30104194	+	-2.55435	-1.46175	-3.83585	0.00168595	0.0330852	-1.14383
ENSRNOG00000017767	protein_coding	Irag1	ensembl	1	164981716	165094176	-	-5.87564	0.64292	-3.77901	0.00189104	0.0363877	-1.14739
ENSRNOG00000046850	protein_coding	Thpol1	ensembl	11	80182820	80188167	+	-3.44776	-1.44721	-3.81042	0.00177478	0.0344485	-1.16031
ENSRNOG00000008312	protein_coding	Stra6	ensembl	8	58549736	58568860	+	-2.96643	-3.78636	-3.78743	0.00185914	0.0358903	-1.16107
ENSRNOG00000062448	lncRNA	NA	ensembl	8	63121333	63139302	+	-2.82908	-3.61322	-3.7828	0.00187659	0.0361879	-1.17883
ENSRNOG00000055527	protein_coding	Arap3	ensembl	18	29807536	29833555	-	2.52141	0.711759	3.83127	0.00170162	0.0332406	-1.18046
ENSRNOG00000015746	protein_coding	Kcng4	ensembl	19	47677327	47689268	-	-3.37753	-4.16149	-3.77242	0.00191641	0.0366382	-1.18076
ENSRNOG00000071003	lncRNA	NA	ensembl	1	258560051	258562841	-	-2.49072	-0.891897	-3.81725	0.00175045	0.0340135	-1.1835
ENSRNOG00000003762	protein_coding	Smarca1	ensembl	X	126994947	127066347	-	-2.25844	1.15387	-3.7773	0.00189759	0.036435	-1.19943
ENSRNOG00000006931	protein_coding	Eepd1	ensembl	8	23957255	24064340	+	-2.46359	1.38659	-3.76445	0.00194752	0.0370684	-1.20029
ENSRNOG00000069114	processed_pseudogene	NA	ensembl	17	19747592	19747876	-	3.20235	-2.8376	3.77802	0.00189481	0.0364209	-1.20232
ENSRNOG00000047647	protein_coding	Il2ra	ensembl	17	66849974	66898697	-	-2.91969	-4.42022	-3.7585	0.00197111	0.037363	-1.20295
ENSRNOG00000067473	lncRNA	NA	ensembl	11	15912822	15920324	+	-3.26093	-3.76626	-3.76876	0.00193061	0.0368701	-1.2039
ENSRNOG00000068920	protein_coding	NA	ensembl	2	58101496	58102397	-	2.66705	0.224074	3.82139	0.00173587	0.033767	-1.20554
ENSRNOG00000057947	snoRNA	AABR07017046.1	ensembl	15	7044183	7044304	-	3.55437	-4.01032	3.75927	0.00196804	0.0373446	-1.20626
ENSRNOG00000067850	protein_coding	NA	ensembl	2	120910598	120912239	-	-3.42962	-3.10743	-3.77639	0.0019011	0.0364461	-1.20693
ENSRNOG00000068011	protein_coding	NA	ensembl	3	127090749	127092597	-	-2.54481	-4.52221	-3.75187	0.00199771	0.0377867	-1.21127
ENSRNOG00000025648	protein_coding	Dhrs7l1	ensembl	6	91289200	91312010	-	-2.72422	-4.46567	-3.74847	0.00201149	0.0379264	-1.21995
ENSRNOG00000028548	protein_coding	Ccl9	ensembl	10	68366487	68371369	-	3.68664	-2.99992	3.76399	0.00194933	0.0370684	-1.2242
ENSRNOG00000005284	protein_coding	Itpka	ensembl	3	106726036	106734600	+	2.76775	-2.55442	3.77244	0.00191633	0.0366382	-1.22432
ENSRNOG00000042137	protein_coding	Sting1	ensembl	18	27332119	27338335	-	2.00994	0.35611	3.80752	0.00178519	0.0346129	-1.22969
ENSRNOG00000021441	protein_coding	Reln	ensembl	4	12736130	13162211	+	2.55539	7.85235	3.71058	0.00217172	0.0402232	-1.23982
ENSRNOG00000058202	protein_coding	Ppp2r2c	ensembl	14	73846547	73931864	-	2.20212	1.5817	3.76434	0.00194797	0.0370684	-1.24303
ENSRNOG00000016696	protein_coding	Angpt2	ensembl	16	71088364	71138804	+	2.42361	-1.22463	3.7928	0.00183907	0.0355799	-1.2492
ENSRNOG00000025408	protein_coding	Dux4	ensembl	16	1558766	1568565	+	-2.16082	-0.193279	-3.77608	0.00190227	0.0364461	-1.26116
ENSRNOG00000043304	protein_coding	Apcdd1	ensembl	18	56385264	56416070	+	-2.4849	1.3335	-3.73462	0.00206861	0.0388389	-1.26432
ENSRNOG00000004488	protein_coding	Bdkrb1	ensembl	6	124510870	124513747	+	2.53949	2.60025	3.73068	0.00208519	0.0391089	-1.27044
ENSRNOG00000042727	protein_coding	RGD1563159	ensembl	18	29480474	29481239	-	-2.88918	-2.71168	-3.74112	0.00204161	0.0384129	-1.27548
ENSRNOG00000015333	protein_coding	AABR07070225.1	ensembl	8	55904379	55904639	-	2.97959	-3.62307	3.71532	0.00215102	0.0399228	-1.27787
ENSRNOG00000025094	protein_coding	Gpr183	ensembl	15	99036367	99050559	-	2.30713	-1.02719	3.78219	0.00187893	0.0361937	-1.28055
ENSRNOG00000025371	protein_coding	Spry1	ensembl	2	120556706	120566189	+	-3.2661	4.31755	-3.68549	0.00228488	0.0417114	-1.28685
ENSRNOG00000027060	protein_coding	Galr3	ensembl	7	110605226	110607685	+	3.11238	-1.9169	3.74951	0.00200726	0.0378868	-1.28868
ENSRNOG00000032729	protein_coding	Bex2	ensembl	X	99019000	99021503	-	3.38258	-2.39016	3.73468	0.00206838	0.0388389	-1.28974
ENSRNOG00000019365	protein_coding	Ablim3	ensembl	18	55257583	55376380	-	-2.30489	-0.83155	-3.7595	0.00196711	0.0373446	-1.29802
ENSRNOG00000042807	protein_coding	Cd209c	ensembl	12	1936396	1942040	-	-3.50183	-3.32322	-3.72575	0.00210607	0.0393347	-1.30235
ENSRNOG00000019184	protein_coding	Npr3	ensembl	2	60870594	60932955	-	-3.21384	0.706368	-3.70896	0.00217889	0.0403141	-1.30272
ENSRNOG00000070425	lncRNA	NA	ensembl	7	119939070	119945528	+	-5.14019	-2.61337	-3.71588	0.00214858	0.0399191	-1.30671
ENSRNOG00000021217	protein_coding	Itga10	ensembl	2	184182869	184202172	+	2.02149	-0.867128	3.76775	0.00193457	0.0369061	-1.30851
ENSRNOG00000049949	protein_coding	Hapln4	ensembl	16	19333106	19341243	-	2.3753	2.32654	3.7068	0.00218843	0.0404484	-1.31201
ENSRNOG00000014296	protein_coding	Syt10	ensembl	7	120862972	120920863	-	3.30827	-3.95077	3.69084	0.00226028	0.0414323	-1.31282
ENSRNOG00000006814	protein_coding	Klrg2	ensembl	4	67363919	67374147	-	2.80952	1.55717	3.74358	0.00203147	0.0382626	-1.31657
ENSRNOG00000066713	pseudogene	NA	ensembl	1	50585703	50586067	+	2.11284	-2.86029	3.71465	0.00215391	0.0399348	-1.32332
ENSRNOG00000064444	pseudogene	NA	ensembl	1	85659259	85660379	+	3.16907	-3.68199	3.68806	0.00227306	0.0415382	-1.32457
ENSRNOG00000021916	protein_coding	Slc16a12	ensembl	1	232185907	232262141	-	2.00544	0.439791	3.75452	0.00198702	0.0376244	-1.33213
ENSRNOG00000015829	protein_coding	Trpm1	ensembl	1	117718896	117834605	+	2.75218	0.135565	3.75093	0.0020015	0.0378182	-1.34091
ENSRNOG00000067787	lncRNA	NA	ensembl	7	50954690	50957863	-	3.06758	-2.10797	3.71782	0.00214016	0.0398459	-1.34478
ENSRNOG00000003349	protein_coding	Col23a1	ensembl	10	35549113	35836314	+	-6.18482	1.639	-3.66977	0.00235882	0.0428853	-1.34506
ENSRNOG00000068904	rRNA	5_8S_rRNA	ensembl	2	954583	954735	+	3.6158	-3.13317	3.69924	0.00222215	0.0409019	-1.34555
ENSRNOG00000069939	protein_coding	NA	ensembl	13	67763505	67765634	-	3.11779	-2.6748	3.70594	0.00219223	0.0404766	-1.34659
ENSRNOG00000008027	protein_coding	Cavin4	ensembl	5	62996865	63007678	+	-2.50449	-0.263307	-3.72667	0.00210217	0.0393031	-1.34692
ENSRNOG00000066279	protein_coding	NA	ensembl	20	36411605	36413032	+	-3.08141	-3.39255	-3.69754	0.00222985	0.0410011	-1.34756
ENSRNOG00000015957	protein_coding	F13a1	ensembl	17	27815702	27992700	+	5.75447	6.02548	3.65149	0.0024478	0.0439221	-1.34828
ENSRNOG00000062297	protein_coding	Klra5	ensembl	4	164806003	164823382	-	3.17797	-2.503	3.689	0.00226872	0.041518	-1.35662
ENSRNOG00000011263	protein_coding	Plac9	ensembl	16	1459456	1474399	-	-2.95771	-0.316783	-3.71614	0.00214744	0.0399191	-1.35928
ENSRNOG00000037931	protein_coding	Plaur	ensembl	1	80050324	80068595	+	2.56449	6.15461	3.64388	0.00248585	0.0443344	-1.35957
ENSRNOG00000018262	protein_coding	Ampd3	ensembl	1	164885320	164929887	+	2.98899	3.8879	3.65598	0.00242564	0.0437003	-1.35978
ENSRNOG00000056151	protein_coding	AABR07007642.1	ensembl	2	23117004	23361240	-	2.67947	-0.543306	3.72931	0.00209099	0.0391763	-1.37084
ENSRNOG00000019163	protein_coding	Syt6	ensembl	2	191093007	191149956	+	2.5812	-0.615753	3.72375	0.00211461	0.0394527	-1.37211
ENSRNOG00000011016	protein_coding	Slc7a2	ensembl	16	51417493	51470784	-	-2.86659	3.15451	-3.64335	0.0024885	0.0443371	-1.37671
ENSRNOG00000016653	protein_coding	Ngef	ensembl	9	88146956	88244914	-	3.13337	0.742486	3.7269	0.00210121	0.0393031	-1.38054
ENSRNOG00000005781	protein_coding	Wnt16	ensembl	4	50820968	50831380	+	-3.31684	-2.00475	-3.69604	0.00223661	0.041083	-1.3817
ENSRNOG00000007461	protein_coding	Klhl41	ensembl	3	54434234	54449222	+	-3.07724	1.85056	-3.65692	0.00242104	0.0437003	-1.38484
ENSRNOG00000035597	miRNA	Mir27a	ensembl	19	23954831	23954917	-	2.75263	-0.110207	3.7227	0.0021191	0.0394952	-1.39053
ENSRNOG00000002549	protein_coding	Htr5b	ensembl	13	32687042	32699835	-	3.50323	-3.46329	3.65274	0.0024416	0.0439221	-1.39346
ENSRNOG00000004013	protein_coding	Grip1	ensembl	7	54934250	55592273	+	2.3274	5.28603	3.62982	0.00255769	0.0451631	-1.39598
ENSRNOG00000016429	protein_coding	Grm5	ensembl	1	141312368	141882274	+	3.55693	-4.36639	3.65146	0.00244793	0.0439221	-1.3968
ENSRNOG00000060452	snRNA	U4	ensembl	15	48808776	48808965	-	3.64228	-3.53465	3.66354	0.00238878	0.043248	-1.39758
ENSRNOG00000033600	protein_coding	Zfp352	ensembl	5	104946243	104948087	+	3.60857	-3.81099	3.64553	0.00247755	0.0442749	-1.39927
ENSRNOG00000064933	protein_coding	Kcnj2	ensembl	10	96060821	96071445	+	-2.84595	3.87399	-3.61931	0.00261274	0.0455476	-1.40597
ENSRNOG00000057173	protein_coding	Lipn	ensembl	1	231584956	231603468	+	4.20046	-4.01487	3.64495	0.00248043	0.044282	-1.40732
ENSRNOG00000053691	protein_coding	Lama5	ensembl	3	167270296	167318451	-	2.31888	6.43938	3.61393	0.00264139	0.0458351	-1.41083
ENSRNOG00000060460	protein_coding	Clec1a	ensembl	4	162877346	162901247	-	3.35904	-2.64989	3.66309	0.00239092	0.043248	-1.41153
ENSRNOG00000007377	protein_coding	Slit3	ensembl	10	19571684	20156634	+	-4.934	5.19419	-3.61234	0.00264992	0.045926	-1.41779
ENSRNOG00000001270	protein_coding	Hvcn1	ensembl	12	34335190	34370141	-	3.47724	4.43129	3.6242	0.00258698	0.0454129	-1.41835
ENSRNOG00000047635	protein_coding	Tmem178b	ensembl	4	68657343	69035690	+	2.38396	-0.961704	3.69991	0.00221915	0.0408889	-1.42447
ENSRNOG00000028992	protein_coding	Acan	ensembl	1	132981582	133043627	+	4.65616	2.86891	3.65596	0.00242575	0.0437003	-1.43014
ENSRNOG00000038372	protein_coding	Ndufs2	ensembl	13	83654406	83671420	-	-3.27749	-2.43881	-3.66503	0.00238155	0.0431662	-1.43452
ENSRNOG00000020948	protein_coding	Pth1r	ensembl	8	110697485	110719729	-	-2.39352	1.02186	-3.64887	0.00246084	0.0441072	-1.43479
ENSRNOG00000003972	protein_coding	Tshr	ensembl	6	110341581	110474538	+	-2.76283	0.00196341	-3.66728	0.00237073	0.0430139	-1.43479
ENSRNOG00000070387	protein_coding	Serpinb3	ensembl	13	23274484	23313682	-	3.74628	-4.02799	3.62724	0.00257107	0.0452646	-1.43585
ENSRNOG00000011316	protein_coding	Fam167a	ensembl	15	37700919	37715469	+	3.5572	1.88333	3.67012	0.00235712	0.0428853	-1.43618
ENSRNOG00000025365	protein_coding	Ido2	ensembl	16	67459190	67496324	+	2.32283	0.36684	3.7034	0.00220351	0.0406428	-1.43635
ENSRNOG00000055934	protein_coding	Dmkn	ensembl	1	86014188	86030006	+	4.07836	-3.71657	3.63092	0.00255197	0.0451115	-1.4415
ENSRNOG00000059705	protein_coding	Elmo1	ensembl	17	44286485	44822788	-	-2.12342	0.197079	-3.67295	0.00234366	0.0426968	-1.44356
ENSRNOG00000068252	protein_coding	Olr1646	ensembl	15	27729827	27736945	-	3.57963	-3.97782	3.62324	0.00259199	0.0454129	-1.44927
ENSRNOG00000050059	protein_coding	NA	ensembl	12	18869048	18880075	+	2.60561	-0.677082	3.69418	0.00224505	0.0411955	-1.44955
ENSRNOG00000069957	lncRNA	NA	ensembl	15	28350801	28356566	+	-3.2237	-3.34655	-3.6349	0.00253147	0.0449677	-1.45146
ENSRNOG00000043113	protein_coding	Fam43b	ensembl	5	150611609	150612601	-	3.39179	-3.63279	3.61966	0.00261091	0.0455476	-1.45527
ENSRNOG00000018895	protein_coding	Mchr1	ensembl	7	112761554	112764032	+	-2.64565	-4.07321	-3.62101	0.00260378	0.0455252	-1.45818
ENSRNOG00000016742	protein_coding	Prl7b1	ensembl	17	37206547	37214723	+	3.74808	-3.79634	3.6138	0.00264211	0.0458351	-1.4602
ENSRNOG00000039759	protein_coding	Gpr34	ensembl	X	9104565	9148601	-	2.14277	-1.07156	3.6888	0.00226962	0.041518	-1.46266
ENSRNOG00000065916	lncRNA	NA	ensembl	3	147154097	147160490	+	-2.22301	-0.222781	-3.66742	0.00237006	0.0430139	-1.46319
ENSRNOG00000063757	lncRNA	NA	ensembl	1	68845860	68847438	+	-2.88624	-2.87583	-3.64122	0.00249925	0.0444841	-1.46586
ENSRNOG00000061035	protein_coding	NA	ensembl	10	1492893	1493171	+	2.90178	-3.33975	3.62825	0.00256585	0.0452621	-1.46919
ENSRNOG00000069181	lncRNA	NA	ensembl	15	7963142	7967231	-	3.83428	-2.0341	3.64839	0.0024632	0.0441072	-1.47377
ENSRNOG00000016782	protein_coding	Tnfrsf8	ensembl	5	157123185	157168421	-	-2.26725	-0.0149096	-3.65625	0.00242431	0.0437003	-1.47808
ENSRNOG00000011729	protein_coding	Nxf2	ensembl	X	98135950	98157089	-	-2.78412	-3.7769	-3.61106	0.00265681	0.0459812	-1.47815
ENSRNOG00000013578	protein_coding	Trem2	ensembl	9	12647259	12654170	-	2.28102	-0.97363	3.68279	0.00229743	0.0418974	-1.47884
ENSRNOG00000069421	protein_coding	NA	ensembl	3	7830706	7831260	-	3.2165	-3.64502	3.60577	0.00268544	0.0463161	-1.48667
ENSRNOG00000023208	protein_coding	Myorg	ensembl	5	56648643	56664440	-	-2.70759	3.35745	-3.57757	0.0028435	0.0484031	-1.48788
ENSRNOG00000054560	protein_coding	Sh2d3c	ensembl	3	16010625	16046484	+	-3.13605	-1.14054	-3.64625	0.00247391	0.0442544	-1.49162
ENSRNOG00000008026	protein_coding	C2cd4c	ensembl	7	10092138	10095421	+	1.9255	0.987685	3.65219	0.00244433	0.0439221	-1.49685
ENSRNOG00000066958	protein_coding	NA	ensembl	3	18756750	18810621	-	2.03473	2.70763	3.60342	0.00269827	0.0463576	-1.4981
ENSRNOG00000050922	lncRNA	Nupr1l1	ensembl	1	181212858	181215530	-	-2.17749	0.287684	-3.63899	0.00251058	0.0446412	-1.50649
ENSRNOG00000016091	protein_coding	Tmem169	ensembl	9	73926568	73950576	+	3.81636	-1.73326	3.6203	0.00260752	0.0455459	-1.50849
ENSRNOG00000054203	protein_coding	Sim2	ensembl	11	33414218	33453663	+	2.23193	2.03779	3.6232	0.00259225	0.0454129	-1.51311
ENSRNOG00000037908	protein_coding	Prg3	ensembl	3	70072497	70078102	+	3.71244	-4.50066	3.5846	0.00280322	0.0480384	-1.51435
ENSRNOG00000066872	lncRNA	NA	ensembl	7	111974784	112026730	+	3.83343	-1.18317	3.63087	0.00255224	0.0451115	-1.51458
ENSRNOG00000070970	lncRNA	NA	ensembl	9	55359467	55361607	+	-3.12209	-1.26133	-3.63389	0.00253667	0.0449905	-1.51531
ENSRNOG00000052916	protein_coding	Malrd1	ensembl	17	78418819	79131016	+	2.3984	-2.07011	3.63367	0.00253781	0.0449905	-1.51785
ENSRNOG00000066627	lncRNA	NA	ensembl	X	70474539	70570105	-	2.9489	-3.16774	3.60096	0.00271175	0.0465443	-1.51811
ENSRNOG00000005046	protein_coding	Tspan13	ensembl	6	52738758	52765547	-	-2.09208	0.447563	-3.6225	0.00259588	0.0454318	-1.52279
ENSRNOG00000035590	miRNA	Mir181b1	ensembl	13	49485688	49485797	+	2.69487	-2.31838	3.62321	0.00259215	0.0454129	-1.52459
ENSRNOG00000018953	protein_coding	Cblc	ensembl	1	79439977	79456755	-	-2.71897	-4.49238	-3.58056	0.00282631	0.0483031	-1.53395
ENSRNOG00000002417	protein_coding	Serpinb10	ensembl	13	23553430	23571182	+	3.92501	-3.75853	3.57916	0.00283431	0.0483218	-1.53771
ENSRNOG00000061147	protein_coding	Fam189a2	ensembl	1	221592503	221646758	-	-3.02406	-3.01218	-3.6036	0.00269727	0.0463576	-1.54177
ENSRNOG00000000281	protein_coding	Prodh1	ensembl	11	82910137	82927305	+	-2.70498	-0.891943	-3.62765	0.00256894	0.0452646	-1.54199
ENSRNOG00000052486	protein_coding	Kcna6	ensembl	4	159542615	159576189	-	-2.00032	-0.150707	-3.62596	0.00257777	0.0453377	-1.54792
ENSRNOG00000000940	protein_coding	Flt1	ensembl	12	7297292	7468626	+	3.33622	1.11888	3.63269	0.00254286	0.0450352	-1.55425
ENSRNOG00000047781	protein_coding	Slc25a23	ensembl	9	1882621	1898561	-	-2.93315	-2.03779	-3.6046	0.00269185	0.0463576	-1.55993
ENSRNOG00000002364	protein_coding	Rnf112	ensembl	10	46121148	46126699	-	-2.85878	-3.33949	-3.58393	0.00280707	0.0480415	-1.56164
ENSRNOG00000025042	protein_coding	Pde3a	ensembl	4	174172868	174438274	+	-6.00742	2.27973	-3.54818	0.00301815	0.0506363	-1.56794
ENSRNOG00000002215	protein_coding	Mylk	ensembl	11	65783008	66030261	-	-3.57747	2.6988	-3.54207	0.00305583	0.0511138	-1.5724
ENSRNOG00000006470	protein_coding	Camk1g	ensembl	13	104877910	104901556	-	3.0683	-0.994411	3.61729	0.00262345	0.0456004	-1.57361
ENSRNOG00000016837	protein_coding	Ckm	ensembl	1	79061456	79071720	+	-4.96302	-2.33925	-3.57931	0.00283348	0.0483218	-1.57527
ENSRNOG00000025848	protein_coding	Sspo	ensembl	4	77397059	77450412	+	-1.99098	-1.16003	-3.61823	0.0026185	0.0455821	-1.57541
ENSRNOG00000004613	protein_coding	Gpm6b	ensembl	X	28059450	28204211	-	-2.77659	3.87962	-3.52488	0.00316425	0.0525377	-1.57705
ENSRNOG00000052510	protein_coding	Wnt10a	ensembl	9	76349931	76362400	+	3.64715	-4.30877	3.5479	0.00301989	0.0506363	-1.58292
ENSRNOG00000016803	protein_coding	Prl8a3	ensembl	17	37508328	37514825	+	4.46737	-3.77483	3.54988	0.00300775	0.0505523	-1.58845
ENSRNOG00000062276	protein_coding	AABR07044631.2	ensembl	20	13043257	13071450	-	-2.6864	2.93237	-3.52582	0.00315821	0.0524864	-1.58891
ENSRNOG00000014259	protein_coding	Mycl	ensembl	5	135274748	135281582	+	3.31353	0.279847	3.61797	0.00261984	0.0455821	-1.59021
ENSRNOG00000007837	protein_coding	Acot11	ensembl	5	121527435	121581538	-	1.89708	0.72215	3.61079	0.00265828	0.0459812	-1.59472
ENSRNOG00000033719	protein_coding	Pcdhb12	ensembl	18	29139746	29142764	+	-1.8739	-0.989965	-3.60866	0.00266977	0.0460905	-1.59735
ENSRNOG00000016627	protein_coding	Eya4	ensembl	1	22172275	22415976	+	-2.26124	0.909119	-3.57348	0.00286716	0.0486952	-1.59902
ENSRNOG00000059358	scaRNA	AABR07038979.1	ensembl	X	61048964	61049099	-	2.17732	-2.56363	3.5803	0.00282779	0.0483031	-1.60088
ENSRNOG00000008050	protein_coding	Stac3	ensembl	7	63343186	63350589	+	-2.09413	-1.19429	-3.60408	0.00269467	0.0463576	-1.60231
ENSRNOG00000066918	lncRNA	NA	ensembl	9	23830201	23832820	-	2.15049	2.19621	3.55642	0.00296813	0.0501231	-1.60763
ENSRNOG00000003384	protein_coding	Hs3st3b1	ensembl	10	48561473	48593970	-	1.90782	0.0179445	3.60971	0.00266407	0.0460366	-1.61734
ENSRNOG00000014815	protein_coding	Myoz2	ensembl	2	211141463	211168221	-	-3.17376	-3.63502	-3.55295	0.00298911	0.0503342	-1.62008
ENSRNOG00000007102	protein_coding	Acss1	ensembl	3	139450383	139500325	-	-2.91679	-3.53956	-3.54165	0.00305839	0.0511138	-1.63081
ENSRNOG00000017560	protein_coding	Mdk	ensembl	3	77901158	77903130	-	-1.96188	0.185274	-3.57432	0.00286227	0.0486587	-1.63682
ENSRNOG00000064610	lncRNA	NA	ensembl	3	110007891	110145541	+	4.39298	-1.7034	3.55108	0.00300047	0.0504776	-1.63712
ENSRNOG00000069744	protein_coding	NA	ensembl	4	162150446	162231395	-	2.04817	0.912013	3.58443	0.00280419	0.0480384	-1.63931
ENSRNOG00000053430	protein_coding	Slco4a1	ensembl	3	167559316	167578305	+	4.55898	3.64337	3.51114	0.00325372	0.0535734	-1.64318
ENSRNOG00000067040	protein_coding	NA	ensembl	3	138654777	138675861	-	2.78711	4.21717	3.48683	0.00341828	0.0552897	-1.64812
ENSRNOG00000052795	protein_coding	Itpr3	ensembl	20	5136441	5202337	+	2.54652	8.19351	3.47769	0.00348225	0.0558959	-1.6494
ENSRNOG00000031058	protein_coding	Was	ensembl	X	14405124	14413849	+	2.3168	-2.21166	3.5625	0.00293172	0.0496496	-1.65062
ENSRNOG00000046643	protein_coding	Cyp3a9	ensembl	12	16806207	16846422	-	2.98481	-1.33124	3.57739	0.00284452	0.0484031	-1.65247
ENSRNOG00000020729	protein_coding	Stc2	ensembl	10	16250853	16262973	+	-4.34639	4.10812	-3.48949	0.00339988	0.0551528	-1.6531
ENSRNOG00000004296	protein_coding	Nt5c1b	ensembl	6	33139064	33156481	+	-3.26168	-2.8411	-3.53779	0.00308243	0.0513709	-1.66153
ENSRNOG00000026293	protein_coding	Jun	ensembl	5	109893145	109897656	-	2.53638	6.71628	3.47437	0.00350584	0.056065	-1.66155
ENSRNOG00000009949	protein_coding	Pcdh18	ensembl	2	133832001	133845883	-	-2.68339	3.83194	-3.47814	0.00347907	0.0558959	-1.66274
ENSRNOG00000011680	protein_coding	Il16	ensembl	1	137617944	137718130	-	-1.98748	-0.307421	-3.57044	0.00288489	0.0489496	-1.66318
ENSRNOG00000007603	protein_coding	Gabrr1	ensembl	5	47524151	47561228	+	-3.44286	-3.76663	-3.51534	0.0032261	0.0532172	-1.66592
ENSRNOG00000001480	protein_coding	Ncf1	ensembl	12	22485451	22494646	+	2.02911	0.681341	3.55828	0.00295695	0.0500293	-1.67009
ENSRNOG00000003688	protein_coding	4933400A11Rik	ensembl	X	24389645	24393849	+	-2.70046	-3.97626	-3.52186	0.0031837	0.0526765	-1.67097
ENSRNOG00000064478	protein_coding	NA	ensembl	8	46452708	46453470	+	2.91666	-1.98558	3.55711	0.00296397	0.0501003	-1.67512
ENSRNOG00000015076	protein_coding	Cyp26b1	ensembl	4	117041808	117058628	-	5.58118	5.34608	3.47757	0.00348316	0.0558959	-1.67582
ENSRNOG00000025597	protein_coding	Rnase6	ensembl	15	24354303	24357328	+	-1.945	-1.62078	-3.56454	0.00291961	0.0494916	-1.67589
ENSRNOG00000004503	protein_coding	L3hypdh	ensembl	6	90636310	90647106	-	-2.11849	0.826724	-3.53976	0.00307016	0.0512625	-1.68287
ENSRNOG00000008602	protein_coding	Steap4	ensembl	4	26054671	26099859	-	-5.22504	1.83334	-3.48657	0.00342008	0.0552897	-1.68521
ENSRNOG00000009897	protein_coding	Clcnkb	ensembl	5	153710094	153732153	-	-2.23148	0.188002	-3.55442	0.00298021	0.0502711	-1.68681
ENSRNOG00000011120	protein_coding	Radx	ensembl	X	103089284	103176838	+	3.43901	-2.93132	3.50952	0.00326446	0.0537006	-1.68981
ENSRNOG00000070025	protein_coding	Serpinb6e	ensembl	17	31177863	31187258	+	3.38533	-3.89633	3.48473	0.00343287	0.0554461	-1.69644
ENSRNOG00000011474	protein_coding	Ppp1r3b	ensembl	16	56829660	56842406	-	-2.12832	0.852141	-3.52175	0.00318444	0.0526765	-1.69659
ENSRNOG00000004703	protein_coding	Muc15	ensembl	3	97294783	97307090	+	4.77662	-3.57137	3.49531	0.00335996	0.0548	-1.69861
ENSRNOG00000065918	protein_coding	Tceanc	ensembl	X	27952457	27960940	+	-2.16035	1.21137	-3.50657	0.00328402	0.0538446	-1.70228
ENSRNOG00000002408	protein_coding	Rbm47	ensembl	14	42154142	42189431	+	-1.97192	-0.357322	-3.54767	0.00302128	0.0506363	-1.70237
ENSRNOG00000033740	protein_coding	Lurap1l	ensembl	5	95362005	95409438	+	-3.56531	2.68337	-3.47768	0.00348235	0.0558959	-1.70433
ENSRNOG00000005810	protein_coding	Nlrc4	ensembl	6	20995266	21018248	+	2.54843	-1.93775	3.53803	0.00308096	0.0513709	-1.70785
ENSRNOG00000003305	protein_coding	Cxcr3	ensembl	X	66844318	66846969	-	-2.84412	-1.93452	-3.53341	0.00310994	0.0517325	-1.70823
ENSRNOG00000010784	protein_coding	Scg3	ensembl	8	76399777	76442015	-	-2.87584	-4.14815	-3.48869	0.00340541	0.0551528	-1.70899
ENSRNOG00000063388	protein_coding	Ube2d4	ensembl	14	1916845	1917416	-	3.39923	-3.80372	3.49342	0.00337287	0.0548352	-1.71014
ENSRNOG00000000275	protein_coding	Fam13c	ensembl	20	18065628	18187592	-	-2.94366	1.28798	-3.51578	0.00322326	0.0532172	-1.7109
ENSRNOG00000050675	protein_coding	Myl4	ensembl	10	89449443	89485363	+	-3.7868	2.61258	-3.47082	0.00353115	0.056318	-1.71139
ENSRNOG00000013981	protein_coding	Ptpn5	ensembl	1	97620642	97679882	-	3.09708	-0.628856	3.54704	0.00302515	0.0506535	-1.71255
ENSRNOG00000065674	rRNA	NA	ensembl	JACYVU010000706.1	81687	83558	+	3.7446	-3.56859	3.48902	0.00340309	0.0551528	-1.71528
ENSRNOG00000001313	protein_coding	Gnaz	ensembl	20	13644640	13669907	-	3.19791	-1.65819	3.5233	0.00317442	0.0526574	-1.71621
ENSRNOG00000061394	protein_coding	Clec4e	ensembl	4	156607614	156612767	-	2.25909	-0.988315	3.55403	0.00298254	0.0502711	-1.71814
ENSRNOG00000062950	snoRNA	NA	ensembl	11	55042250	55042354	-	3.64847	-3.86326	3.47719	0.00348584	0.0558959	-1.7237
ENSRNOG00000013162	protein_coding	Zcchc12	ensembl	X	115433259	115436692	+	2.03192	1.09396	3.53612	0.00309289	0.0514971	-1.72601
ENSRNOG00000065438	protein_coding	Fam163b	ensembl	3	10437383	10466458	-	-2.24177	-4.05042	-3.47889	0.00347378	0.0558959	-1.72873
ENSRNOG00000065195	protein_coding	NA	ensembl	6	131831454	131854463	-	2.42137	7.75322	3.43266	0.0038156	0.0597949	-1.72905
ENSRNOG00000004575	protein_coding	Il1a	ensembl	3	116526604	116536822	-	3.98143	3.26385	3.47334	0.00351318	0.056085	-1.72973
ENSRNOG00000012723	protein_coding	Trim55	ensembl	2	102088443	102142168	+	1.97478	1.11504	3.52234	0.00318058	0.0526765	-1.73201
ENSRNOG00000004772	protein_coding	Cytip	ensembl	3	42698768	42725993	-	3.02768	-2.15146	3.51313	0.0032406	0.0534069	-1.73354
ENSRNOG00000071023	protein_coding	Zfp347	ensembl	7	7459701	7484430	+	2.80345	7.60326	3.42961	0.00383926	0.0599013	-1.73427
ENSRNOG00000063007	protein_coding	NA	ensembl	2	26603247	26603846	+	-2.79802	-3.66672	-3.47331	0.00351339	0.056085	-1.73741
ENSRNOG00000060405	protein_coding	Mcpt1l2	ensembl	15	29810447	29812719	+	4.87215	-1.99312	3.47628	0.00349226	0.0559484	-1.73895
ENSRNOG00000015075	protein_coding	Stc1	ensembl	15	44299621	44310264	+	-3.25742	4.12056	-3.42909	0.00384332	0.0599013	-1.75255
ENSRNOG00000020455	protein_coding	Cst6	ensembl	1	202655322	202657030	-	2.99018	2.00642	3.495	0.00336208	0.0548	-1.76647
ENSRNOG00000062546	pseudogene	NA	ensembl	1	99265868	99266201	-	3.48059	-1.85719	3.48415	0.00343694	0.0554616	-1.76801
ENSRNOG00000014149	protein_coding	Npy1r	ensembl	16	23037789	23046759	-	2.22948	2.23005	3.46928	0.00354222	0.0563441	-1.77005
ENSRNOG00000021468	protein_coding	Grm8	ensembl	4	55805955	56730831	-	-2.75104	-1.93623	-3.49984	0.00332922	0.054514	-1.77111
ENSRNOG00000054422	snoRNA	AABR07048397.3	ensembl	5	74379202	74379330	-	2.74704	-3.30739	3.46927	0.00354228	0.0563441	-1.77321
ENSRNOG00000010128	protein_coding	Slc27a2	ensembl	3	113804728	113842208	+	-3.16306	-3.45136	-3.46581	0.00356728	0.0566911	-1.77711
ENSRNOG00000067856	lncRNA	NA	ensembl	16	66928433	66931855	-	-2.11699	-1.78965	-3.49937	0.00333237	0.0545155	-1.78147
ENSRNOG00000060257	snoRNA	AABR07057163.1	ensembl	7	51019108	51019230	-	2.33975	-1.5128	3.51686	0.00321618	0.0531521	-1.78405
ENSRNOG00000006410	protein_coding	Akap5	ensembl	6	95051537	95061578	+	-2.32171	0.143975	-3.49037	0.00339379	0.055115	-1.78992
ENSRNOG00000068905	protein_coding	NA	ensembl	7	31598053	31650903	+	-2.64216	-2.87069	-3.47518	0.00350005	0.0560229	-1.79283
ENSRNOG00000069578	protein_coding	Hist1h2bq	ensembl	17	41429164	41442153	-	-2.18918	-0.0907713	-3.49864	0.00333735	0.0545468	-1.79458
ENSRNOG00000067299	lncRNA	NA	ensembl	4	59832180	59845794	-	2.41594	-2.17	3.49431	0.00336679	0.0548267	-1.79681
ENSRNOG00000053685	snRNA	U1	ensembl	4	96146561	96146710	+	2.56148	-3.21571	3.44925	0.00368921	0.0584721	-1.80071
ENSRNOG00000000186	protein_coding	Tst	ensembl	7	109948062	109957216	-	-2.23932	-0.377083	-3.49608	0.00335471	0.0547802	-1.80454
ENSRNOG00000019305	protein_coding	Sh3tc2	ensembl	18	55416413	55483083	+	-4.15021	-1.29004	-3.46966	0.00353952	0.0563441	-1.80531
ENSRNOG00000013128	protein_coding	Tmem179	ensembl	6	131569290	131580305	-	-3.46073	-1.7009	-3.47861	0.0034758	0.0558959	-1.80558
ENSRNOG00000030021	protein_coding	NA	ensembl	10	68380188	68384001	-	2.49209	-0.122976	3.50691	0.00328179	0.0538446	-1.81221
ENSRNOG00000070364	protein_coding	NA	ensembl	5	103899711	103900717	-	1.82234	0.851592	3.49333	0.00337348	0.0548352	-1.81267
ENSRNOG00000021644	protein_coding	Slc15a3	ensembl	1	207492365	207507157	+	1.76694	-0.253385	3.5074	0.00327848	0.0538446	-1.82151
ENSRNOG00000022844	protein_coding	Pdzrn4	ensembl	7	123816961	123965491	+	1.74965	0.0976974	3.50638	0.00328531	0.0538446	-1.82292
ENSRNOG00000062958	lncRNA	NA	ensembl	6	11470615	11472327	-	-2.80544	-4.13931	-3.42694	0.00386013	0.0600057	-1.82458
ENSRNOG00000066396	protein_coding	NA	ensembl	4	27525624	27528048	+	3.69776	-1.80337	3.44513	0.00372018	0.0588878	-1.8297
ENSRNOG00000025074	protein_coding	Fgg	ensembl	2	168355013	168362322	+	-2.732	-4.05439	-3.42354	0.0038869	0.0603164	-1.82989
ENSRNOG00000026941	protein_coding	Tril	ensembl	4	82922328	82927172	-	-8.20692	1.98379	-3.39975	0.00407922	0.0623228	-1.83087
ENSRNOG00000046975	protein_coding	Sult4a1	ensembl	7	115216066	115240085	-	3.95109	-1.76804	3.44062	0.00375443	0.0591896	-1.83297
ENSRNOG00000030847	pseudogene	AABR07012868.1	ensembl	2	197203939	197204322	+	3.98686	-4.05608	3.41314	0.00396985	0.0611876	-1.84112
ENSRNOG00000069221	protein_coding	Kctd16	ensembl	18	32166861	32491749	+	3.40387	-4.05468	3.4111	0.00398633	0.0613247	-1.84498
ENSRNOG00000020169	protein_coding	Gimap8	ensembl	4	77600186	77611590	+	-2.76055	-4.30601	-3.4141	0.00396212	0.0611638	-1.84807
ENSRNOG00000014516	protein_coding	Hs6st1	ensembl	9	38282395	38322683	+	-2.08885	7.5016	-3.36272	0.00439767	0.0660541	-1.8533
ENSRNOG00000070483	pseudogene	NA	ensembl	16	38886650	38887585	-	3.14291	-3.63916	3.40797	0.00401174	0.0616091	-1.85442
ENSRNOG00000053410	protein_coding	Adcy10	ensembl	13	77768468	77833951	+	-2.00701	0.584102	-3.45149	0.00367249	0.058259	-1.85446
ENSRNOG00000016358	protein_coding	Apba2	ensembl	1	118103219	118285699	+	-2.79353	-3.08847	-3.43353	0.00380883	0.0597826	-1.85997
ENSRNOG00000021370	protein_coding	Ccdc69	ensembl	10	39173282	39199878	-	-2.84991	-2.43991	-3.45262	0.00366406	0.0581772	-1.86166
ENSRNOG00000015558	protein_coding	Zfp512b	ensembl	3	168687521	168698091	-	-2.72286	-2.89839	-3.43068	0.00383098	0.0599013	-1.86201
ENSRNOG00000064111	protein_coding	Tnip3	ensembl	4	94811097	94907605	+	3.71284	3.05331	3.413	0.00397098	0.0611876	-1.86211
ENSRNOG00000069946	lncRNA	NA	ensembl	17	42207409	42235924	-	3.15868	-4.48826	3.39845	0.00408999	0.0624338	-1.86238
[truncated: 16,659 more rows]

## Sheet: HGBvsHG
gene_id	gene_type	gene_name	gene_source	chr	start	end	strand	logFC	AveExpr	t	P.Value	adj.P.Val	B
[truncated: 17,799 more rows]

[truncated: 5 more sheets: HGNGvsh, HGNGvsHG, HGNGvsHGB, selections, KnownDEG_paper]
