# Supplementary material for: Encapsulation of MSCs and GDNF in an Injectable Nanoreinforced Supramolecular Hydrogel for Brain Tissue Engineering
Source: Biomacromolecules. 2022 Oct 26;23(11):4629–44. doi: 10.1021/acs.biomac.2c00853 (PMC9667499; doi:10.1021/acs.biomac.2c00853)
Supplement: Supplementary file 1 — bm2c00853_si_001.zip [file bm2c00853_si_001.zip › Supp_Table_1_Functional_analysis_MSCs_vs_HG-NPs-MSCs.xlsx]

## Sheet: Annotation
MyList	Gene ID	Type	Tax ID	Homologene Gene ID	Homologene Gene Tax ID	R-HSA-397014 Muscle contraction	R-HSA-500792 GPCR ligand binding	R-HSA-382551 Transport of small molecules	R-HSA-5576891 Cardiac conduction	R-HSA-1474244 Extracellular matrix organizat	R-HSA-6785807 Interleukin-4 and Interleukin-	R-HSA-418555 G alpha (s) signalling events	R-HSA-112316 Neuronal System	R-HSA-9018679 Biosynthesis of EPA-derived SP	R-HSA-6783783 Interleukin-10 signaling	R-HSA-5668914 Diseases of metabolism	R-HSA-983712 Ion channel transport	R-HSA-211945 Phase I - Functionalization of	R-HSA-166658 Complement cascade	R-HSA-392154 Nitric oxide stimulates guanyl	R-HSA-381426 Regulation of Insulin-like Gro	R-HSA-419408 Lysosphingolipid and LPA recep	R-HSA-525793 Myogenesis	R-HSA-109582 Hemostasis	R-HSA-975577 N-Glycan antennae elongation
Cpxm1	56265	symbol	H. sapiens	56265	H. sapiens	0.0	0.0	0.0	0.0	0.0	0.0	0.0	0.0	0.0	0.0	0.0	0.0	0.0	0.0	0.0	0.0	0.0	0.0	0.0	0.0
Nanos1	340719	symbol	H. sapiens	340719	H. sapiens	0.0	0.0	0.0	0.0	0.0	0.0	0.0	0.0	0.0	0.0	0.0	0.0	0.0	0.0	0.0	0.0	0.0	0.0	0.0	0.0
Fbn2	2201	symbol	H. sapiens	2201	H. sapiens	0.0	0.0	0.0	0.0	1.0	0.0	0.0	0.0	0.0	0.0	0.0	0.0	0.0	0.0	0.0	0.0	0.0	0.0	0.0	0.0
Fndc9	408263	symbol	H. sapiens	408263	H. sapiens	0.0	0.0	0.0	0.0	0.0	0.0	0.0	0.0	0.0	0.0	0.0	0.0	0.0	0.0	0.0	0.0	0.0	0.0	0.0	0.0
Ackr2	1238	symbol	H. sapiens	1238	H. sapiens	0.0	1.0	0.0	0.0	0.0	0.0	0.0	0.0	0.0	0.0	0.0	0.0	0.0	0.0	0.0	0.0	0.0	0.0	0.0	0.0
Zfpm2	23414	symbol	H. sapiens	23414	H. sapiens	0.0	0.0	0.0	0.0	0.0	0.0	0.0	0.0	0.0	0.0	0.0	0.0	0.0	0.0	0.0	0.0	0.0	0.0	1.0	0.0
Pcdhb11	56125	symbol	H. sapiens	56125	H. sapiens	0.0	0.0	0.0	0.0	0.0	0.0	0.0	0.0	0.0	0.0	0.0	0.0	0.0	0.0	0.0	0.0	0.0	0.0	0.0	0.0
NA						nan	nan	nan	nan	nan	nan	nan	nan	nan	nan	nan	nan	nan	nan	nan	nan	nan	nan	nan	nan
Stmnd1	401236	symbol	H. sapiens	401236	H. sapiens	0.0	0.0	0.0	0.0	0.0	0.0	0.0	0.0	0.0	0.0	0.0	0.0	0.0	0.0	0.0	0.0	0.0	0.0	0.0	0.0
Mpig6b	80739	symbol	H. sapiens	80739	H. sapiens	0.0	0.0	0.0	0.0	0.0	0.0	0.0	0.0	0.0	0.0	0.0	0.0	0.0	0.0	0.0	0.0	0.0	0.0	1.0	0.0
Styk1	55359	symbol	H. sapiens	55359	H. sapiens	0.0	0.0	0.0	0.0	0.0	0.0	0.0	0.0	0.0	0.0	0.0	0.0	0.0	0.0	0.0	0.0	0.0	0.0	0.0	0.0
Cym						nan	nan	nan	nan	nan	nan	nan	nan	nan	nan	nan	nan	nan	nan	nan	nan	nan	nan	nan	nan
Lmod1	25802	symbol	H. sapiens	25802	H. sapiens	1.0	0.0	0.0	0.0	0.0	0.0	0.0	0.0	0.0	0.0	0.0	0.0	0.0	0.0	0.0	0.0	0.0	0.0	0.0	0.0
Slc25a21	89874	symbol	H. sapiens	89874	H. sapiens	0.0	0.0	0.0	0.0	0.0	0.0	0.0	0.0	0.0	0.0	0.0	0.0	0.0	0.0	0.0	0.0	0.0	0.0	0.0	0.0
Lipo1						nan	nan	nan	nan	nan	nan	nan	nan	nan	nan	nan	nan	nan	nan	nan	nan	nan	nan	nan	nan
Gprc5d	55507	symbol	H. sapiens	55507	H. sapiens	0.0	0.0	0.0	0.0	0.0	0.0	0.0	0.0	0.0	0.0	0.0	0.0	0.0	0.0	0.0	0.0	0.0	0.0	0.0	0.0
Tmco5b	100652857	symbol	H. sapiens	100652857	H. sapiens	0.0	0.0	0.0	0.0	0.0	0.0	0.0	0.0	0.0	0.0	0.0	0.0	0.0	0.0	0.0	0.0	0.0	0.0	0.0	0.0
Scn1a	6323	symbol	H. sapiens	6323	H. sapiens	1.0	0.0	0.0	1.0	0.0	0.0	0.0	0.0	0.0	0.0	0.0	0.0	0.0	0.0	0.0	0.0	0.0	0.0	0.0	0.0
Pnoc	5368	symbol	H. sapiens	5368	H. sapiens	0.0	1.0	0.0	0.0	0.0	0.0	0.0	0.0	0.0	0.0	0.0	0.0	0.0	0.0	0.0	0.0	0.0	0.0	0.0	0.0
Mir351-2						nan	nan	nan	nan	nan	nan	nan	nan	nan	nan	nan	nan	nan	nan	nan	nan	nan	nan	nan	nan
Aldh1a1	216	symbol	H. sapiens	216	H. sapiens	0.0	0.0	0.0	0.0	0.0	0.0	0.0	0.0	0.0	0.0	0.0	0.0	1.0	0.0	0.0	0.0	0.0	0.0	0.0	0.0
Tet1	80312	symbol	H. sapiens	80312	H. sapiens	0.0	0.0	0.0	0.0	0.0	0.0	0.0	0.0	0.0	0.0	0.0	0.0	0.0	0.0	0.0	0.0	0.0	0.0	0.0	0.0
Mybpc3	4607	symbol	H. sapiens	4607	H. sapiens	1.0	0.0	0.0	0.0	0.0	0.0	0.0	0.0	0.0	0.0	0.0	0.0	0.0	0.0	0.0	0.0	0.0	0.0	0.0	0.0
Csmd1	64478	symbol	H. sapiens	64478	H. sapiens	0.0	0.0	0.0	0.0	0.0	0.0	0.0	0.0	0.0	0.0	0.0	0.0	0.0	0.0	0.0	0.0	0.0	0.0	0.0	0.0
Bean1	146227	symbol	H. sapiens	146227	H. sapiens	0.0	0.0	0.0	0.0	0.0	0.0	0.0	0.0	0.0	0.0	0.0	0.0	0.0	0.0	0.0	0.0	0.0	0.0	0.0	0.0
Angptl1	9068	symbol	H. sapiens	9068	H. sapiens	0.0	0.0	0.0	0.0	0.0	0.0	0.0	0.0	0.0	0.0	0.0	0.0	0.0	0.0	0.0	0.0	0.0	0.0	0.0	0.0
C2cd4a	145741	symbol	H. sapiens	145741	H. sapiens	0.0	0.0	0.0	0.0	0.0	0.0	0.0	0.0	0.0	0.0	0.0	0.0	0.0	0.0	0.0	0.0	0.0	0.0	0.0	0.0
Ampd1	270	symbol	H. sapiens	270	H. sapiens	0.0	0.0	0.0	0.0	0.0	0.0	0.0	0.0	0.0	0.0	0.0	0.0	0.0	0.0	0.0	0.0	0.0	0.0	0.0	0.0
Otud7a	161725	symbol	H. sapiens	161725	H. sapiens	0.0	0.0	0.0	0.0	0.0	0.0	0.0	0.0	0.0	0.0	0.0	0.0	0.0	0.0	0.0	0.0	0.0	0.0	0.0	0.0
AABR07041247.1						nan	nan	nan	nan	nan	nan	nan	nan	nan	nan	nan	nan	nan	nan	nan	nan	nan	nan	nan	nan
Ucp3	7352	symbol	H. sapiens	7352	H. sapiens	0.0	0.0	0.0	0.0	0.0	0.0	0.0	0.0	0.0	0.0	0.0	0.0	0.0	0.0	0.0	0.0	0.0	0.0	0.0	0.0
Fign	55137	symbol	H. sapiens	55137	H. sapiens	0.0	0.0	0.0	0.0	0.0	0.0	0.0	0.0	0.0	0.0	0.0	0.0	0.0	0.0	0.0	0.0	0.0	0.0	0.0	0.0
Rd3l	647286	symbol	H. sapiens	647286	H. sapiens	0.0	0.0	0.0	0.0	0.0	0.0	0.0	0.0	0.0	0.0	0.0	0.0	0.0	0.0	0.0	0.0	0.0	0.0	0.0	0.0
Arhgap22	58504	symbol	H. sapiens	58504	H. sapiens	0.0	0.0	0.0	0.0	0.0	0.0	0.0	0.0	0.0	0.0	0.0	0.0	0.0	0.0	0.0	0.0	0.0	0.0	0.0	0.0
Ucn2	90226	symbol	H. sapiens	90226	H. sapiens	0.0	1.0	0.0	0.0	0.0	0.0	1.0	0.0	0.0	0.0	0.0	0.0	0.0	0.0	0.0	0.0	0.0	0.0	0.0	0.0
Rai2	10742	symbol	H. sapiens	10742	H. sapiens	0.0	0.0	0.0	0.0	0.0	0.0	0.0	0.0	0.0	0.0	0.0	0.0	0.0	0.0	0.0	0.0	0.0	0.0	0.0	0.0
Galntl5	168391	symbol	H. sapiens	168391	H. sapiens	0.0	0.0	0.0	0.0	0.0	0.0	0.0	0.0	0.0	0.0	1.0	0.0	0.0	0.0	0.0	0.0	0.0	0.0	0.0	0.0
Slc24a3	57419	symbol	H. sapiens	57419	H. sapiens	0.0	0.0	1.0	0.0	0.0	0.0	0.0	0.0	0.0	0.0	0.0	0.0	0.0	0.0	0.0	0.0	0.0	0.0	0.0	0.0
Ces1a						nan	nan	nan	nan	nan	nan	nan	nan	nan	nan	nan	nan	nan	nan	nan	nan	nan	nan	nan	nan
Adgra1	84435	symbol	H. sapiens	84435	H. sapiens	0.0	0.0	0.0	0.0	0.0	0.0	0.0	0.0	0.0	0.0	0.0	0.0	0.0	0.0	0.0	0.0	0.0	0.0	0.0	0.0
Eln	2006	symbol	H. sapiens	2006	H. sapiens	0.0	0.0	0.0	0.0	1.0	0.0	0.0	0.0	0.0	0.0	0.0	0.0	0.0	0.0	0.0	0.0	0.0	0.0	0.0	0.0
Slc14a2	8170	symbol	H. sapiens	8170	H. sapiens	0.0	0.0	1.0	0.0	0.0	0.0	0.0	0.0	0.0	0.0	0.0	0.0	0.0	0.0	0.0	0.0	0.0	0.0	0.0	0.0
Il2rg	3561	symbol	H. sapiens	3561	H. sapiens	0.0	0.0	0.0	0.0	0.0	1.0	0.0	0.0	0.0	0.0	0.0	0.0	0.0	0.0	0.0	0.0	0.0	0.0	0.0	0.0
Plcb1	23236	symbol	H. sapiens	23236	H. sapiens	0.0	1.0	0.0	0.0	0.0	0.0	0.0	1.0	0.0	0.0	0.0	0.0	0.0	0.0	0.0	0.0	0.0	0.0	0.0	0.0
Entpd1	953	symbol	H. sapiens	953	H. sapiens	0.0	0.0	0.0	0.0	0.0	0.0	1.0	0.0	0.0	0.0	0.0	0.0	0.0	0.0	0.0	0.0	0.0	0.0	0.0	0.0
Ccdc170	80129	symbol	H. sapiens	80129	H. sapiens	0.0	0.0	0.0	0.0	0.0	0.0	0.0	0.0	0.0	0.0	0.0	0.0	0.0	0.0	0.0	0.0	0.0	0.0	0.0	0.0
Adgrl3	23284	symbol	H. sapiens	23284	H. sapiens	0.0	0.0	0.0	0.0	0.0	0.0	0.0	0.0	0.0	0.0	0.0	0.0	0.0	0.0	0.0	0.0	0.0	0.0	0.0	0.0
Adgrg5	221188	symbol	H. sapiens	221188	H. sapiens	0.0	0.0	0.0	0.0	0.0	0.0	0.0	0.0	0.0	0.0	0.0	0.0	0.0	0.0	0.0	0.0	0.0	0.0	0.0	0.0
Rcsd1	92241	symbol	H. sapiens	92241	H. sapiens	0.0	0.0	0.0	0.0	0.0	0.0	0.0	0.0	0.0	0.0	0.0	0.0	0.0	0.0	0.0	0.0	0.0	0.0	0.0	0.0
Ighm	3507	symbol	H. sapiens	3507	H. sapiens	0.0	0.0	0.0	0.0	0.0	0.0	0.0	0.0	0.0	0.0	0.0	0.0	0.0	0.0	0.0	0.0	0.0	0.0	0.0	0.0
Ccl20	6364	symbol	H. sapiens	6364	H. sapiens	0.0	1.0	0.0	0.0	0.0	1.0	0.0	0.0	0.0	1.0	0.0	0.0	0.0	0.0	0.0	0.0	0.0	0.0	0.0	0.0
AABR07060872.1						nan	nan	nan	nan	nan	nan	nan	nan	nan	nan	nan	nan	nan	nan	nan	nan	nan	nan	nan	nan
Pax1	5075	symbol	H. sapiens	5075	H. sapiens	0.0	0.0	0.0	0.0	0.0	0.0	0.0	0.0	0.0	0.0	0.0	0.0	0.0	0.0	0.0	0.0	0.0	0.0	0.0	0.0
Dnai3	126820	symbol	H. sapiens	126820	H. sapiens	0.0	0.0	0.0	0.0	0.0	0.0	0.0	0.0	0.0	0.0	0.0	0.0	0.0	0.0	0.0	0.0	0.0	0.0	0.0	0.0
Dtx4	23220	symbol	H. sapiens	23220	H. sapiens	0.0	0.0	0.0	0.0	0.0	0.0	0.0	0.0	0.0	0.0	0.0	0.0	0.0	0.0	0.0	0.0	0.0	0.0	0.0	0.0
U4	6069	gene_synonym	H. sapiens	6069	H. sapiens	0.0	0.0	0.0	0.0	0.0	0.0	0.0	0.0	0.0	0.0	0.0	0.0	0.0	0.0	0.0	0.0	0.0	0.0	0.0	0.0
Tox3	27324	symbol	H. sapiens	27324	H. sapiens	0.0	0.0	0.0	0.0	0.0	0.0	0.0	0.0	0.0	0.0	0.0	0.0	0.0	0.0	0.0	0.0	0.0	0.0	0.0	0.0
Foxd2	2306	symbol	H. sapiens	2306	H. sapiens	0.0	0.0	0.0	0.0	0.0	0.0	0.0	0.0	0.0	0.0	0.0	0.0	0.0	0.0	0.0	0.0	0.0	0.0	0.0	0.0
NEWGENE_1310680						nan	nan	nan	nan	nan	nan	nan	nan	nan	nan	nan	nan	nan	nan	nan	nan	nan	nan	nan	nan
Cyp4a1						nan	nan	nan	nan	nan	nan	nan	nan	nan	nan	nan	nan	nan	nan	nan	nan	nan	nan	nan	nan
Zar1	326340	symbol	H. sapiens	326340	H. sapiens	0.0	0.0	0.0	0.0	0.0	0.0	0.0	0.0	0.0	0.0	0.0	0.0	0.0	0.0	0.0	0.0	0.0	0.0	0.0	0.0
Sv2b	9899	symbol	H. sapiens	9899	H. sapiens	0.0	0.0	0.0	0.0	0.0	0.0	0.0	0.0	0.0	0.0	0.0	0.0	0.0	0.0	0.0	0.0	0.0	0.0	0.0	0.0
Lilrb4	11006	symbol	H. sapiens	11006	H. sapiens	0.0	0.0	0.0	0.0	0.0	0.0	0.0	0.0	0.0	0.0	0.0	0.0	0.0	0.0	0.0	0.0	0.0	0.0	0.0	0.0
Selp	6403	symbol	H. sapiens	6403	H. sapiens	0.0	0.0	0.0	0.0	0.0	0.0	0.0	0.0	0.0	0.0	0.0	0.0	0.0	0.0	0.0	0.0	0.0	0.0	1.0	0.0
Omg	4974	symbol	H. sapiens	4974	H. sapiens	0.0	0.0	0.0	0.0	0.0	0.0	0.0	0.0	0.0	0.0	0.0	0.0	0.0	0.0	0.0	0.0	0.0	0.0	0.0	0.0
Mapk12	6300	symbol	H. sapiens	6300	H. sapiens	0.0	0.0	0.0	0.0	0.0	0.0	0.0	0.0	0.0	0.0	0.0	0.0	0.0	0.0	0.0	0.0	0.0	1.0	0.0	0.0
Zfp42l						nan	nan	nan	nan	nan	nan	nan	nan	nan	nan	nan	nan	nan	nan	nan	nan	nan	nan	nan	nan
RGD1559588						nan	nan	nan	nan	nan	nan	nan	nan	nan	nan	nan	nan	nan	nan	nan	nan	nan	nan	nan	nan
St6galnac2	10610	symbol	H. sapiens	10610	H. sapiens	0.0	0.0	0.0	0.0	0.0	0.0	0.0	0.0	0.0	0.0	1.0	0.0	0.0	0.0	0.0	0.0	0.0	0.0	0.0	0.0
Clec14a	161198	symbol	H. sapiens	161198	H. sapiens	0.0	0.0	0.0	0.0	0.0	0.0	0.0	0.0	0.0	0.0	0.0	0.0	0.0	0.0	0.0	0.0	0.0	0.0	0.0	0.0
Gsg1l	146395	symbol	H. sapiens	146395	H. sapiens	0.0	0.0	0.0	0.0	0.0	0.0	0.0	0.0	0.0	0.0	0.0	0.0	0.0	0.0	0.0	0.0	0.0	0.0	0.0	0.0
Fbxo44	93611	symbol	H. sapiens	93611	H. sapiens	0.0	0.0	0.0	0.0	0.0	0.0	0.0	0.0	0.0	0.0	0.0	0.0	0.0	0.0	0.0	0.0	0.0	0.0	0.0	0.0
Tmem156	80008	symbol	H. sapiens	80008	H. sapiens	0.0	0.0	0.0	0.0	0.0	0.0	0.0	0.0	0.0	0.0	0.0	0.0	0.0	0.0	0.0	0.0	0.0	0.0	0.0	0.0
Ecm2	1842	symbol	H. sapiens	1842	H. sapiens	0.0	0.0	0.0	0.0	0.0	0.0	0.0	0.0	0.0	0.0	0.0	0.0	0.0	0.0	0.0	0.0	0.0	0.0	0.0	0.0
Slc7a11	23657	symbol	H. sapiens	23657	H. sapiens	0.0	0.0	1.0	0.0	0.0	0.0	0.0	0.0	0.0	0.0	0.0	0.0	0.0	0.0	0.0	0.0	0.0	0.0	1.0	0.0
Olr63						nan	nan	nan	nan	nan	nan	nan	nan	nan	nan	nan	nan	nan	nan	nan	nan	nan	nan	nan	nan
Mymk	389827	symbol	H. sapiens	389827	H. sapiens	0.0	0.0	0.0	0.0	0.0	0.0	0.0	0.0	0.0	0.0	0.0	0.0	0.0	0.0	0.0	0.0	0.0	0.0	0.0	0.0
Pou3f3	5455	symbol	H. sapiens	5455	H. sapiens	0.0	0.0	0.0	0.0	0.0	0.0	0.0	0.0	0.0	0.0	0.0	0.0	0.0	0.0	0.0	0.0	0.0	0.0	0.0	0.0
Ptpro	5800	symbol	H. sapiens	5800	H. sapiens	0.0	0.0	0.0	0.0	0.0	0.0	0.0	0.0	0.0	0.0	0.0	0.0	0.0	0.0	0.0	0.0	0.0	0.0	0.0	0.0
Sall3	27164	symbol	H. sapiens	27164	H. sapiens	0.0	0.0	0.0	0.0	0.0	0.0	0.0	0.0	0.0	0.0	0.0	0.0	0.0	0.0	0.0	0.0	0.0	0.0	0.0	0.0
Itgbl1	9358	symbol	H. sapiens	9358	H. sapiens	0.0	0.0	0.0	0.0	0.0	0.0	0.0	0.0	0.0	0.0	0.0	0.0	0.0	0.0	0.0	0.0	0.0	0.0	0.0	0.0
Atg9b	285973	symbol	H. sapiens	285973	H. sapiens	0.0	0.0	0.0	0.0	0.0	0.0	0.0	0.0	0.0	0.0	0.0	0.0	0.0	0.0	0.0	0.0	0.0	0.0	0.0	0.0
Gpr82	27197	symbol	H. sapiens	27197	H. sapiens	0.0	0.0	0.0	0.0	0.0	0.0	0.0	0.0	0.0	0.0	0.0	0.0	0.0	0.0	0.0	0.0	0.0	0.0	0.0	0.0
Ifitm3	10410	symbol	H. sapiens	10410	H. sapiens	0.0	0.0	0.0	0.0	0.0	1.0	0.0	0.0	0.0	0.0	0.0	0.0	0.0	0.0	0.0	0.0	0.0	0.0	0.0	0.0
Pip5k1b	8395	symbol	H. sapiens	8395	H. sapiens	0.0	0.0	0.0	0.0	0.0	0.0	0.0	0.0	0.0	0.0	0.0	0.0	0.0	0.0	0.0	0.0	0.0	0.0	0.0	0.0
Ppp1r3c	5507	symbol	H. sapiens	5507	H. sapiens	0.0	0.0	0.0	0.0	0.0	0.0	0.0	0.0	0.0	0.0	1.0	0.0	0.0	0.0	0.0	0.0	0.0	0.0	0.0	0.0
AABR07008681.1						nan	nan	nan	nan	nan	nan	nan	nan	nan	nan	nan	nan	nan	nan	nan	nan	nan	nan	nan	nan
Aqp7	364	symbol	H. sapiens	364	H. sapiens	0.0	0.0	1.0	0.0	0.0	0.0	0.0	0.0	0.0	0.0	0.0	0.0	0.0	0.0	0.0	0.0	0.0	0.0	0.0	0.0
AABR07034648.1						nan	nan	nan	nan	nan	nan	nan	nan	nan	nan	nan	nan	nan	nan	nan	nan	nan	nan	nan	nan
Egln3	112399	symbol	H. sapiens	112399	H. sapiens	0.0	0.0	0.0	0.0	0.0	0.0	0.0	0.0	0.0	0.0	0.0	0.0	0.0	0.0	0.0	0.0	0.0	0.0	0.0	0.0
Dmd	1756	symbol	H. sapiens	1756	H. sapiens	1.0	0.0	0.0	0.0	1.0	0.0	0.0	0.0	0.0	0.0	0.0	0.0	0.0	0.0	0.0	0.0	0.0	0.0	0.0	0.0
Chl1	10752	symbol	H. sapiens	10752	H. sapiens	0.0	0.0	0.0	0.0	0.0	0.0	0.0	0.0	0.0	0.0	0.0	0.0	0.0	0.0	0.0	0.0	0.0	0.0	0.0	0.0
AABR07028488.1						nan	nan	nan	nan	nan	nan	nan	nan	nan	nan	nan	nan	nan	nan	nan	nan	nan	nan	nan	nan
Adh6	130	symbol	H. sapiens	130	H. sapiens	0.0	0.0	0.0	0.0	0.0	0.0	0.0	0.0	0.0	0.0	0.0	0.0	1.0	0.0	0.0	0.0	0.0	0.0	0.0	0.0
Rtp4	64108	symbol	H. sapiens	64108	H. sapiens	0.0	0.0	0.0	0.0	0.0	0.0	0.0	0.0	0.0	0.0	0.0	0.0	0.0	0.0	0.0	0.0	0.0	0.0	0.0	0.0
Cd207	50489	symbol	H. sapiens	50489	H. sapiens	0.0	0.0	0.0	0.0	0.0	0.0	0.0	0.0	0.0	0.0	0.0	0.0	0.0	0.0	0.0	0.0	0.0	0.0	0.0	0.0
Upk1b	7348	symbol	H. sapiens	7348	H. sapiens	0.0	0.0	0.0	0.0	0.0	0.0	0.0	0.0	0.0	0.0	0.0	0.0	0.0	0.0	0.0	0.0	0.0	0.0	0.0	0.0
Hs3st5	222537	symbol	H. sapiens	222537	H. sapiens	0.0	0.0	0.0	0.0	0.0	0.0	0.0	0.0	0.0	0.0	0.0	0.0	0.0	0.0	0.0	0.0	0.0	0.0	0.0	0.0
Kif1a	547	symbol	H. sapiens	547	H. sapiens	0.0	0.0	0.0	0.0	0.0	0.0	0.0	0.0	0.0	0.0	0.0	0.0	0.0	0.0	0.0	0.0	0.0	0.0	1.0	0.0
Atp6v0d2	245972	symbol	H. sapiens	245972	H. sapiens	0.0	0.0	1.0	0.0	0.0	0.0	0.0	0.0	0.0	0.0	0.0	1.0	0.0	0.0	0.0	0.0	0.0	0.0	0.0	0.0
Mlf1	4291	symbol	H. sapiens	4291	H. sapiens	0.0	0.0	0.0	0.0	0.0	0.0	0.0	0.0	0.0	0.0	0.0	0.0	0.0	0.0	0.0	0.0	0.0	0.0	0.0	0.0
Ccr7	1236	symbol	H. sapiens	1236	H. sapiens	0.0	1.0	0.0	0.0	0.0	0.0	0.0	0.0	0.0	0.0	0.0	0.0	0.0	0.0	0.0	0.0	0.0	0.0	0.0	0.0
Car7						nan	nan	nan	nan	nan	nan	nan	nan	nan	nan	nan	nan	nan	nan	nan	nan	nan	nan	nan	nan
Cavin2	8436	symbol	H. sapiens	8436	H. sapiens	0.0	0.0	0.0	0.0	0.0	0.0	0.0	0.0	0.0	0.0	0.0	0.0	0.0	0.0	0.0	0.0	0.0	0.0	0.0	0.0
Olr1684						nan	nan	nan	nan	nan	nan	nan	nan	nan	nan	nan	nan	nan	nan	nan	nan	nan	nan	nan	nan
Rspo2	340419	symbol	H. sapiens	340419	H. sapiens	0.0	0.0	0.0	0.0	0.0	0.0	0.0	0.0	0.0	0.0	0.0	0.0	0.0	0.0	0.0	0.0	0.0	0.0	0.0	0.0
RGD1307182						nan	nan	nan	nan	nan	nan	nan	nan	nan	nan	nan	nan	nan	nan	nan	nan	nan	nan	nan	nan
Ankrd22	118932	symbol	H. sapiens	118932	H. sapiens	0.0	0.0	0.0	0.0	0.0	0.0	0.0	0.0	0.0	0.0	0.0	0.0	0.0	0.0	0.0	0.0	0.0	0.0	0.0	0.0
Chp2	63928	symbol	H. sapiens	63928	H. sapiens	0.0	0.0	0.0	0.0	0.0	0.0	0.0	0.0	0.0	0.0	0.0	0.0	0.0	0.0	0.0	0.0	0.0	0.0	0.0	0.0
Calhm5	254228	symbol	H. sapiens	254228	H. sapiens	0.0	0.0	0.0	0.0	0.0	0.0	0.0	0.0	0.0	0.0	0.0	0.0	0.0	0.0	0.0	0.0	0.0	0.0	0.0	0.0
Cdh4	1002	symbol	H. sapiens	1002	H. sapiens	0.0	0.0	0.0	0.0	0.0	0.0	0.0	0.0	0.0	0.0	0.0	0.0	0.0	0.0	0.0	0.0	0.0	1.0	0.0	0.0
RT1-M1-2						nan	nan	nan	nan	nan	nan	nan	nan	nan	nan	nan	nan	nan	nan	nan	nan	nan	nan	nan	nan
Chrdl2	25884	symbol	H. sapiens	25884	H. sapiens	0.0	0.0	0.0	0.0	0.0	0.0	0.0	0.0	0.0	0.0	0.0	0.0	0.0	0.0	0.0	0.0	0.0	0.0	0.0	0.0
Evi2a	2123	symbol	H. sapiens	2123	H. sapiens	0.0	0.0	0.0	0.0	0.0	0.0	0.0	0.0	0.0	0.0	0.0	0.0	0.0	0.0	0.0	0.0	0.0	0.0	0.0	0.0
Avp	551	symbol	H. sapiens	551	H. sapiens	0.0	1.0	1.0	0.0	0.0	0.0	1.0	0.0	0.0	0.0	0.0	0.0	0.0	0.0	0.0	0.0	0.0	0.0	0.0	0.0
Edil3	10085	symbol	H. sapiens	10085	H. sapiens	0.0	0.0	0.0	0.0	0.0	0.0	0.0	0.0	0.0	0.0	0.0	0.0	0.0	0.0	0.0	0.0	0.0	0.0	0.0	0.0
AABR07019911.1						nan	nan	nan	nan	nan	nan	nan	nan	nan	nan	nan	nan	nan	nan	nan	nan	nan	nan	nan	nan
Pcdh10	57575	symbol	H. sapiens	57575	H. sapiens	0.0	0.0	0.0	0.0	0.0	0.0	0.0	0.0	0.0	0.0	0.0	0.0	0.0	0.0	0.0	0.0	0.0	0.0	0.0	0.0
Atp2b3	492	symbol	H. sapiens	492	H. sapiens	1.0	0.0	1.0	1.0	0.0	0.0	0.0	0.0	0.0	0.0	0.0	1.0	0.0	0.0	0.0	0.0	0.0	0.0	1.0	0.0
Pbx4	80714	symbol	H. sapiens	80714	H. sapiens	0.0	0.0	0.0	0.0	0.0	0.0	0.0	0.0	0.0	0.0	0.0	0.0	0.0	0.0	0.0	0.0	0.0	0.0	0.0	0.0
Gjb2	2706	symbol	H. sapiens	2706	H. sapiens	0.0	0.0	0.0	0.0	0.0	0.0	0.0	0.0	0.0	0.0	0.0	0.0	0.0	0.0	0.0	0.0	0.0	0.0	0.0	0.0
Rxfp1	59350	symbol	H. sapiens	59350	H. sapiens	0.0	1.0	0.0	0.0	0.0	0.0	1.0	0.0	0.0	0.0	0.0	0.0	0.0	0.0	0.0	0.0	0.0	0.0	0.0	0.0
Nqo1	1728	symbol	H. sapiens	1728	H. sapiens	0.0	0.0	0.0	0.0	0.0	0.0	0.0	0.0	0.0	0.0	0.0	0.0	0.0	0.0	0.0	0.0	0.0	0.0	0.0	0.0
RGD1564664						nan	nan	nan	nan	nan	nan	nan	nan	nan	nan	nan	nan	nan	nan	nan	nan	nan	nan	nan	nan
Ripk4	54101	symbol	H. sapiens	54101	H. sapiens	0.0	0.0	0.0	0.0	0.0	0.0	0.0	0.0	0.0	0.0	0.0	0.0	0.0	0.0	0.0	0.0	0.0	0.0	0.0	0.0
Actn3	89	symbol	H. sapiens	89	H. sapiens	1.0	0.0	0.0	0.0	0.0	0.0	0.0	0.0	0.0	0.0	0.0	0.0	0.0	0.0	0.0	0.0	0.0	0.0	0.0	0.0
Akr1b10	57016	symbol	H. sapiens	57016	H. sapiens	0.0	0.0	0.0	0.0	0.0	0.0	0.0	0.0	0.0	0.0	0.0	0.0	0.0	0.0	0.0	0.0	0.0	0.0	0.0	0.0
Tlr8	51311	symbol	H. sapiens	51311	H. sapiens	0.0	0.0	0.0	0.0	0.0	0.0	0.0	0.0	0.0	0.0	0.0	0.0	0.0	0.0	0.0	0.0	0.0	0.0	0.0	0.0
Rerg	85004	symbol	H. sapiens	85004	H. sapiens	0.0	0.0	0.0	0.0	0.0	0.0	0.0	0.0	0.0	0.0	0.0	0.0	0.0	0.0	0.0	0.0	0.0	0.0	0.0	0.0
Meox2	4223	symbol	H. sapiens	4223	H. sapiens	0.0	0.0	0.0	0.0	0.0	0.0	0.0	0.0	0.0	0.0	0.0	0.0	0.0	0.0	0.0	0.0	0.0	0.0	0.0	0.0
Cd93	22918	symbol	H. sapiens	22918	H. sapiens	0.0	0.0	0.0	0.0	0.0	0.0	0.0	0.0	0.0	0.0	0.0	0.0	0.0	0.0	0.0	0.0	0.0	0.0	0.0	0.0
Adgrd1	283383	symbol	H. sapiens	283383	H. sapiens	0.0	0.0	0.0	0.0	0.0	0.0	0.0	0.0	0.0	0.0	0.0	0.0	0.0	0.0	0.0	0.0	0.0	0.0	0.0	0.0
Pde8b	8622	symbol	H. sapiens	8622	H. sapiens	0.0	1.0	0.0	0.0	0.0	0.0	1.0	0.0	0.0	0.0	0.0	0.0	0.0	0.0	0.0	0.0	0.0	0.0	0.0	0.0
Bpifb4	149954	symbol	H. sapiens	149954	H. sapiens	0.0	0.0	0.0	0.0	0.0	0.0	0.0	0.0	0.0	0.0	0.0	0.0	0.0	0.0	0.0	0.0	0.0	0.0	0.0	0.0
Tspan7	7102	symbol	H. sapiens	7102	H. sapiens	0.0	0.0	0.0	0.0	0.0	0.0	0.0	1.0	0.0	0.0	0.0	0.0	0.0	0.0	0.0	0.0	0.0	0.0	1.0	0.0
Itgb6	3694	symbol	H. sapiens	3694	H. sapiens	0.0	0.0	0.0	0.0	1.0	0.0	0.0	0.0	0.0	0.0	0.0	0.0	0.0	0.0	0.0	0.0	0.0	0.0	0.0	0.0
Sgcg	6445	symbol	H. sapiens	6445	H. sapiens	0.0	0.0	0.0	0.0	0.0	0.0	0.0	0.0	0.0	0.0	0.0	0.0	0.0	0.0	0.0	0.0	0.0	0.0	0.0	0.0
Dusp9	1852	symbol	H. sapiens	1852	H. sapiens	0.0	0.0	0.0	0.0	0.0	0.0	0.0	0.0	0.0	0.0	0.0	0.0	0.0	0.0	0.0	0.0	0.0	0.0	0.0	0.0
D7Ertd443e						nan	nan	nan	nan	nan	nan	nan	nan	nan	nan	nan	nan	nan	nan	nan	nan	nan	nan	nan	nan
Tmem200c	645369	symbol	H. sapiens	645369	H. sapiens	0.0	0.0	0.0	0.0	0.0	0.0	0.0	0.0	0.0	0.0	0.0	0.0	0.0	0.0	0.0	0.0	0.0	0.0	0.0	0.0
RGD1565323						nan	nan	nan	nan	nan	nan	nan	nan	nan	nan	nan	nan	nan	nan	nan	nan	nan	nan	nan	nan
Acp3	55	symbol	H. sapiens	55	H. sapiens	0.0	0.0	0.0	0.0	0.0	0.0	0.0	0.0	0.0	0.0	0.0	0.0	0.0	0.0	0.0	0.0	0.0	0.0	0.0	0.0
Hspa4l	22824	symbol	H. sapiens	22824	H. sapiens	0.0	0.0	0.0	0.0	0.0	0.0	0.0	0.0	0.0	0.0	0.0	0.0	0.0	0.0	0.0	0.0	0.0	0.0	0.0	0.0
Eva1c	59271	symbol	H. sapiens	59271	H. sapiens	0.0	0.0	0.0	0.0	0.0	0.0	0.0	0.0	0.0	0.0	0.0	0.0	0.0	0.0	0.0	0.0	0.0	0.0	0.0	0.0
Fmo3	2328	symbol	H. sapiens	2328	H. sapiens	0.0	0.0	0.0	0.0	0.0	0.0	0.0	0.0	0.0	0.0	1.0	0.0	1.0	0.0	0.0	0.0	0.0	0.0	0.0	0.0
Vom2r53						nan	nan	nan	nan	nan	nan	nan	nan	nan	nan	nan	nan	nan	nan	nan	nan	nan	nan	nan	nan
Kcnk2	3776	symbol	H. sapiens	3776	H. sapiens	1.0	0.0	0.0	1.0	0.0	0.0	0.0	1.0	0.0	0.0	0.0	0.0	0.0	0.0	0.0	0.0	0.0	0.0	0.0	0.0
Gm11992						nan	nan	nan	nan	nan	nan	nan	nan	nan	nan	nan	nan	nan	nan	nan	nan	nan	nan	nan	nan
Cdnf	441549	symbol	H. sapiens	441549	H. sapiens	0.0	0.0	0.0	0.0	0.0	0.0	0.0	0.0	0.0	0.0	0.0	0.0	0.0	0.0	0.0	0.0	0.0	0.0	0.0	0.0
Klk14	43847	symbol	H. sapiens	43847	H. sapiens	0.0	0.0	0.0	0.0	0.0	0.0	0.0	0.0	0.0	0.0	0.0	0.0	0.0	0.0	0.0	0.0	0.0	0.0	0.0	0.0
Chi3l1	1116	symbol	H. sapiens	1116	H. sapiens	0.0	0.0	0.0	0.0	0.0	0.0	0.0	0.0	0.0	0.0	0.0	0.0	0.0	0.0	0.0	0.0	0.0	0.0	0.0	0.0
Ghr	2690	symbol	H. sapiens	2690	H. sapiens	0.0	0.0	0.0	0.0	0.0	1.0	0.0	0.0	0.0	0.0	0.0	0.0	0.0	0.0	0.0	0.0	0.0	0.0	0.0	0.0
Cmklr1	1240	symbol	H. sapiens	1240	H. sapiens	0.0	1.0	0.0	0.0	0.0	0.0	0.0	0.0	0.0	0.0	0.0	0.0	0.0	0.0	0.0	0.0	0.0	0.0	0.0	0.0
Sec14l4	284904	symbol	H. sapiens	284904	H. sapiens	0.0	0.0	0.0	0.0	0.0	0.0	0.0	0.0	0.0	0.0	0.0	0.0	0.0	0.0	0.0	0.0	0.0	0.0	0.0	0.0
Slc11a1	6556	symbol	H. sapiens	6556	H. sapiens	0.0	0.0	1.0	0.0	0.0	0.0	0.0	0.0	0.0	0.0	0.0	0.0	0.0	0.0	0.0	0.0	0.0	0.0	0.0	0.0
AABR07006538.1						nan	nan	nan	nan	nan	nan	nan	nan	nan	nan	nan	nan	nan	nan	nan	nan	nan	nan	nan	nan
Htra3	94031	symbol	H. sapiens	94031	H. sapiens	0.0	0.0	0.0	0.0	0.0	0.0	0.0	0.0	0.0	0.0	0.0	0.0	0.0	0.0	0.0	0.0	0.0	0.0	0.0	0.0
Ccn3	4856	symbol	H. sapiens	4856	H. sapiens	0.0	0.0	0.0	0.0	0.0	0.0	0.0	0.0	0.0	0.0	0.0	0.0	0.0	0.0	0.0	0.0	0.0	0.0	0.0	0.0
Plcl1	5334	symbol	H. sapiens	5334	H. sapiens	0.0	0.0	0.0	0.0	0.0	0.0	0.0	0.0	0.0	0.0	0.0	0.0	0.0	0.0	0.0	0.0	0.0	0.0	0.0	0.0
Rxrg	6258	symbol	H. sapiens	6258	H. sapiens	0.0	0.0	0.0	0.0	0.0	0.0	0.0	0.0	0.0	0.0	0.0	0.0	0.0	0.0	0.0	0.0	0.0	0.0	0.0	0.0
Dsc2	1824	symbol	H. sapiens	1824	H. sapiens	0.0	0.0	0.0	0.0	0.0	0.0	0.0	0.0	0.0	0.0	0.0	0.0	0.0	0.0	0.0	0.0	0.0	0.0	0.0	0.0
Ldb3	11155	symbol	H. sapiens	11155	H. sapiens	0.0	0.0	0.0	0.0	0.0	0.0	0.0	0.0	0.0	0.0	0.0	0.0	0.0	0.0	0.0	0.0	0.0	0.0	0.0	0.0
Mapk13	5603	symbol	H. sapiens	5603	H. sapiens	0.0	0.0	0.0	0.0	0.0	0.0	0.0	0.0	0.0	0.0	0.0	0.0	0.0	0.0	0.0	0.0	0.0	0.0	0.0	0.0
Galnt14	79623	symbol	H. sapiens	79623	H. sapiens	0.0	0.0	0.0	0.0	0.0	0.0	0.0	0.0	0.0	0.0	1.0	0.0	0.0	0.0	0.0	0.0	0.0	0.0	0.0	0.0
Mmp3	4314	symbol	H. sapiens	4314	H. sapiens	0.0	1.0	0.0	0.0	1.0	1.0	0.0	0.0	0.0	0.0	0.0	0.0	0.0	0.0	0.0	0.0	0.0	0.0	0.0	0.0
Prss48	345062	symbol	H. sapiens	345062	H. sapiens	0.0	0.0	0.0	0.0	0.0	0.0	0.0	0.0	0.0	0.0	0.0	0.0	0.0	0.0	0.0	0.0	0.0	0.0	0.0	0.0
Nebl	10529	symbol	H. sapiens	10529	H. sapiens	0.0	0.0	0.0	0.0	0.0	0.0	0.0	0.0	0.0	0.0	0.0	0.0	0.0	0.0	0.0	0.0	0.0	0.0	0.0	0.0
MGC94891						nan	nan	nan	nan	nan	nan	nan	nan	nan	nan	nan	nan	nan	nan	nan	nan	nan	nan	nan	nan
Plac8	51316	symbol	H. sapiens	51316	H. sapiens	0.0	0.0	0.0	0.0	0.0	0.0	0.0	0.0	0.0	0.0	0.0	0.0	0.0	0.0	0.0	0.0	0.0	0.0	0.0	0.0
Gsta5	221357	symbol	H. sapiens	221357	H. sapiens	0.0	0.0	0.0	0.0	0.0	0.0	0.0	0.0	0.0	0.0	0.0	0.0	1.0	0.0	0.0	0.0	0.0	0.0	0.0	0.0
Olfml1	283298	symbol	H. sapiens	283298	H. sapiens	0.0	0.0	0.0	0.0	0.0	0.0	0.0	0.0	0.0	0.0	0.0	0.0	0.0	0.0	0.0	0.0	0.0	0.0	0.0	0.0
Ptger2	5732	symbol	H. sapiens	5732	H. sapiens	0.0	1.0	0.0	0.0	0.0	0.0	1.0	0.0	0.0	0.0	0.0	0.0	0.0	0.0	0.0	0.0	0.0	0.0	0.0	0.0
Mgat4c	25834	symbol	H. sapiens	25834	H. sapiens	0.0	0.0	0.0	0.0	0.0	0.0	0.0	0.0	0.0	0.0	0.0	0.0	0.0	0.0	0.0	0.0	0.0	0.0	0.0	1.0
Tafa2	338811	symbol	H. sapiens	338811	H. sapiens	0.0	0.0	0.0	0.0	0.0	0.0	0.0	0.0	0.0	0.0	0.0	0.0	0.0	0.0	0.0	0.0	0.0	0.0	0.0	0.0
Epha5	2044	symbol	H. sapiens	2044	H. sapiens	0.0	0.0	0.0	0.0	0.0	0.0	0.0	0.0	0.0	0.0	0.0	0.0	0.0	0.0	0.0	0.0	0.0	0.0	0.0	0.0
AABR07041247.2						nan	nan	nan	nan	nan	nan	nan	nan	nan	nan	nan	nan	nan	nan	nan	nan	nan	nan	nan	nan
Adamts5	11096	symbol	H. sapiens	11096	H. sapiens	0.0	0.0	0.0	0.0	1.0	0.0	0.0	0.0	0.0	0.0	1.0	0.0	0.0	0.0	0.0	0.0	0.0	0.0	0.0	0.0
Prss23	11098	symbol	H. sapiens	11098	H. sapiens	0.0	0.0	0.0	0.0	0.0	0.0	0.0	0.0	0.0	0.0	0.0	0.0	0.0	0.0	0.0	1.0	0.0	0.0	0.0	0.0
Npbwr1	2831	symbol	H. sapiens	2831	H. sapiens	0.0	1.0	0.0	0.0	0.0	0.0	0.0	0.0	0.0	0.0	0.0	0.0	0.0	0.0	0.0	0.0	0.0	0.0	0.0	0.0
Otulinl	54491	symbol	H. sapiens	54491	H. sapiens	0.0	0.0	0.0	0.0	0.0	0.0	0.0	0.0	0.0	0.0	0.0	0.0	0.0	0.0	0.0	0.0	0.0	0.0	0.0	0.0
Kcnd3	3752	symbol	H. sapiens	3752	H. sapiens	1.0	0.0	0.0	1.0	0.0	0.0	0.0	1.0	0.0	0.0	0.0	0.0	0.0	0.0	0.0	0.0	0.0	0.0	0.0	0.0
Gm25635						nan	nan	nan	nan	nan	nan	nan	nan	nan	nan	nan	nan	nan	nan	nan	nan	nan	nan	nan	nan
Hmga1	3159	symbol	H. sapiens	3159	H. sapiens	0.0	0.0	0.0	0.0	0.0	0.0	0.0	0.0	0.0	0.0	0.0	0.0	0.0	0.0	0.0	0.0	0.0	0.0	0.0	0.0
Cacng7	59284	symbol	H. sapiens	59284	H. sapiens	1.0	0.0	0.0	1.0	0.0	0.0	0.0	0.0	0.0	0.0	0.0	0.0	0.0	0.0	0.0	0.0	0.0	0.0	0.0	0.0
RGD1564748						nan	nan	nan	nan	nan	nan	nan	nan	nan	nan	nan	nan	nan	nan	nan	nan	nan	nan	nan	nan
Exoc3l4	91828	symbol	H. sapiens	91828	H. sapiens	0.0	0.0	0.0	0.0	0.0	0.0	0.0	0.0	0.0	0.0	0.0	0.0	0.0	0.0	0.0	0.0	0.0	0.0	0.0	0.0
Ror1	4919	symbol	H. sapiens	4919	H. sapiens	0.0	0.0	0.0	0.0	0.0	0.0	0.0	0.0	0.0	0.0	0.0	0.0	0.0	0.0	0.0	0.0	0.0	0.0	0.0	0.0
Map3k9	4293	symbol	H. sapiens	4293	H. sapiens	0.0	0.0	0.0	0.0	0.0	0.0	0.0	0.0	0.0	0.0	0.0	0.0	0.0	0.0	0.0	0.0	0.0	0.0	0.0	0.0
Csf3r	1441	symbol	H. sapiens	1441	H. sapiens	0.0	0.0	0.0	0.0	0.0	1.0	0.0	0.0	0.0	0.0	0.0	0.0	0.0	0.0	0.0	0.0	0.0	0.0	0.0	0.0
Megf6	1953	symbol	H. sapiens	1953	H. sapiens	0.0	0.0	0.0	0.0	0.0	0.0	0.0	0.0	0.0	0.0	0.0	0.0	0.0	0.0	0.0	0.0	0.0	0.0	0.0	0.0
Cxcr4	7852	symbol	H. sapiens	7852	H. sapiens	0.0	1.0	0.0	0.0	0.0	0.0	0.0	0.0	0.0	0.0	0.0	0.0	0.0	0.0	0.0	0.0	0.0	0.0	0.0	0.0
Zmat4	79698	symbol	H. sapiens	79698	H. sapiens	0.0	0.0	0.0	0.0	0.0	0.0	0.0	0.0	0.0	0.0	0.0	0.0	0.0	0.0	0.0	0.0	0.0	0.0	0.0	0.0
Frem1	158326	symbol	H. sapiens	158326	H. sapiens	0.0	0.0	0.0	0.0	0.0	0.0	0.0	0.0	0.0	0.0	0.0	0.0	0.0	0.0	0.0	0.0	0.0	0.0	0.0	0.0
Cidec	63924	symbol	H. sapiens	63924	H. sapiens	0.0	0.0	1.0	0.0	0.0	0.0	0.0	0.0	0.0	0.0	0.0	0.0	0.0	0.0	0.0	0.0	0.0	0.0	0.0	0.0
Tex15	56154	symbol	H. sapiens	56154	H. sapiens	0.0	0.0	0.0	0.0	0.0	0.0	0.0	0.0	0.0	0.0	0.0	0.0	0.0	0.0	0.0	0.0	0.0	0.0	0.0	0.0
Mybpc1	4604	symbol	H. sapiens	4604	H. sapiens	1.0	0.0	0.0	0.0	0.0	0.0	0.0	0.0	0.0	0.0	0.0	0.0	0.0	0.0	0.0	0.0	0.0	0.0	0.0	0.0
C4b	721	symbol	H. sapiens	721	H. sapiens	0.0	0.0	0.0	0.0	0.0	0.0	0.0	0.0	0.0	0.0	0.0	0.0	0.0	1.0	0.0	1.0	0.0	0.0	0.0	0.0
Dmrt2	10655	symbol	H. sapiens	10655	H. sapiens	0.0	0.0	0.0	0.0	0.0	0.0	0.0	0.0	0.0	0.0	0.0	0.0	0.0	0.0	0.0	0.0	0.0	0.0	0.0	0.0
Foxq1	94234	symbol	H. sapiens	94234	H. sapiens	0.0	0.0	0.0	0.0	0.0	0.0	0.0	0.0	0.0	0.0	0.0	0.0	0.0	0.0	0.0	0.0	0.0	0.0	0.0	0.0
Sel1l3	23231	symbol	H. sapiens	23231	H. sapiens	0.0	0.0	0.0	0.0	0.0	0.0	0.0	0.0	0.0	0.0	0.0	0.0	0.0	0.0	0.0	0.0	0.0	0.0	0.0	0.0
Kng2l1						nan	nan	nan	nan	nan	nan	nan	nan	nan	nan	nan	nan	nan	nan	nan	nan	nan	nan	nan	nan
Pcp4	5121	symbol	H. sapiens	5121	H. sapiens	0.0	0.0	0.0	0.0	0.0	0.0	0.0	0.0	0.0	0.0	0.0	0.0	0.0	0.0	0.0	0.0	0.0	0.0	0.0	0.0
Sucnr1	56670	symbol	H. sapiens	56670	H. sapiens	0.0	1.0	0.0	0.0	0.0	0.0	0.0	0.0	0.0	0.0	0.0	0.0	0.0	0.0	0.0	0.0	0.0	0.0	0.0	0.0
Tnfsf15	9966	symbol	H. sapiens	9966	H. sapiens	0.0	0.0	0.0	0.0	0.0	1.0	0.0	0.0	0.0	0.0	0.0	0.0	0.0	0.0	0.0	0.0	0.0	0.0	0.0	0.0
Slc38a3	10991	symbol	H. sapiens	10991	H. sapiens	0.0	0.0	1.0	0.0	0.0	0.0	0.0	0.0	0.0	0.0	0.0	0.0	0.0	0.0	0.0	0.0	0.0	0.0	0.0	0.0
Maob	4129	symbol	H. sapiens	4129	H. sapiens	0.0	0.0	0.0	0.0	0.0	0.0	0.0	0.0	0.0	0.0	0.0	0.0	1.0	0.0	0.0	0.0	0.0	0.0	0.0	0.0
Sgk2	10110	symbol	H. sapiens	10110	H. sapiens	0.0	0.0	1.0	0.0	0.0	0.0	0.0	0.0	0.0	0.0	0.0	1.0	0.0	0.0	0.0	0.0	0.0	0.0	0.0	0.0
Ildr2	387597	symbol	H. sapiens	387597	H. sapiens	0.0	0.0	0.0	0.0	0.0	0.0	0.0	0.0	0.0	0.0	0.0	0.0	0.0	0.0	0.0	0.0	0.0	0.0	0.0	0.0
AABR07071383.1						nan	nan	nan	nan	nan	nan	nan	nan	nan	nan	nan	nan	nan	nan	nan	nan	nan	nan	nan	nan
Myh8	4626	symbol	H. sapiens	4626	H. sapiens	1.0	0.0	0.0	0.0	0.0	0.0	0.0	0.0	0.0	0.0	0.0	0.0	0.0	0.0	0.0	0.0	0.0	0.0	0.0	0.0
Akr1c12						nan	nan	nan	nan	nan	nan	nan	nan	nan	nan	nan	nan	nan	nan	nan	nan	nan	nan	nan	nan
Tnni1	7135	symbol	H. sapiens	7135	H. sapiens	1.0	0.0	0.0	0.0	0.0	0.0	0.0	0.0	0.0	0.0	0.0	0.0	0.0	0.0	0.0	0.0	0.0	0.0	0.0	0.0
Crct1	54544	symbol	H. sapiens	54544	H. sapiens	0.0	0.0	0.0	0.0	0.0	0.0	0.0	0.0	0.0	0.0	0.0	0.0	0.0	0.0	0.0	0.0	0.0	0.0	0.0	0.0
Glra1	2741	symbol	H. sapiens	2741	H. sapiens	0.0	0.0	0.0	0.0	0.0	0.0	0.0	1.0	0.0	0.0	0.0	0.0	0.0	0.0	0.0	0.0	0.0	0.0	0.0	0.0
Slc7a15						nan	nan	nan	nan	nan	nan	nan	nan	nan	nan	nan	nan	nan	nan	nan	nan	nan	nan	nan	nan
Acvr1c	130399	symbol	H. sapiens	130399	H. sapiens	0.0	0.0	0.0	0.0	0.0	0.0	0.0	0.0	0.0	0.0	0.0	0.0	0.0	0.0	0.0	0.0	0.0	0.0	0.0	0.0
Clca2	9635	symbol	H. sapiens	9635	H. sapiens	0.0	0.0	1.0	0.0	0.0	0.0	0.0	0.0	0.0	0.0	0.0	1.0	0.0	0.0	0.0	0.0	0.0	0.0	0.0	0.0
Slc47a1	55244	symbol	H. sapiens	55244	H. sapiens	0.0	0.0	1.0	0.0	0.0	0.0	0.0	0.0	0.0	0.0	0.0	0.0	0.0	0.0	0.0	0.0	0.0	0.0	0.0	0.0
Znrd1as	80862	gene_synonym	H. sapiens	80862	H. sapiens	0.0	0.0	0.0	0.0	0.0	0.0	0.0	0.0	0.0	0.0	0.0	0.0	0.0	0.0	0.0	0.0	0.0	0.0	0.0	0.0
Nyap2	57624	symbol	H. sapiens	57624	H. sapiens	0.0	0.0	0.0	0.0	0.0	0.0	0.0	0.0	0.0	0.0	0.0	0.0	0.0	0.0	0.0	0.0	0.0	0.0	0.0	0.0
Dcx	1641	symbol	H. sapiens	1641	H. sapiens	0.0	0.0	0.0	0.0	0.0	0.0	0.0	0.0	0.0	0.0	0.0	0.0	0.0	0.0	0.0	0.0	0.0	0.0	0.0	0.0
Ca4	762	symbol	H. sapiens	762	H. sapiens	0.0	0.0	1.0	0.0	0.0	0.0	0.0	0.0	0.0	0.0	0.0	0.0	0.0	0.0	0.0	0.0	0.0	0.0	0.0	0.0
Amigo2	347902	symbol	H. sapiens	347902	H. sapiens	0.0	0.0	0.0	0.0	0.0	0.0	0.0	0.0	0.0	0.0	0.0	0.0	0.0	0.0	0.0	0.0	0.0	0.0	0.0	0.0
Rbm24	221662	symbol	H. sapiens	221662	H. sapiens	0.0	0.0	0.0	0.0	0.0	0.0	0.0	0.0	0.0	0.0	0.0	0.0	0.0	0.0	0.0	0.0	0.0	0.0	0.0	0.0
Gjb3	2707	symbol	H. sapiens	2707	H. sapiens	0.0	0.0	0.0	0.0	0.0	0.0	0.0	0.0	0.0	0.0	0.0	0.0	0.0	0.0	0.0	0.0	0.0	0.0	0.0	0.0
RGD1564162						nan	nan	nan	nan	nan	nan	nan	nan	nan	nan	nan	nan	nan	nan	nan	nan	nan	nan	nan	nan
Tnfaip8l3	388121	symbol	H. sapiens	388121	H. sapiens	0.0	0.0	0.0	0.0	0.0	0.0	0.0	0.0	0.0	0.0	0.0	0.0	0.0	0.0	0.0	0.0	0.0	0.0	0.0	0.0
Alox5	240	symbol	H. sapiens	240	H. sapiens	0.0	0.0	0.0	0.0	0.0	1.0	0.0	0.0	1.0	0.0	0.0	0.0	0.0	0.0	0.0	0.0	0.0	0.0	0.0	0.0
Apobec1	339	symbol	H. sapiens	339	H. sapiens	0.0	0.0	0.0	0.0	0.0	0.0	0.0	0.0	0.0	0.0	0.0	0.0	0.0	0.0	0.0	0.0	0.0	0.0	0.0	0.0
Ntrk2	4915	symbol	H. sapiens	4915	H. sapiens	0.0	0.0	0.0	0.0	0.0	0.0	0.0	0.0	0.0	0.0	0.0	0.0	0.0	0.0	0.0	0.0	0.0	0.0	0.0	0.0
Ptchd4	442213	symbol	H. sapiens	442213	H. sapiens	0.0	0.0	0.0	0.0	0.0	0.0	0.0	0.0	0.0	0.0	0.0	0.0	0.0	0.0	0.0	0.0	0.0	0.0	0.0	0.0
Dsg1	1828	symbol	H. sapiens	1828	H. sapiens	0.0	0.0	0.0	0.0	0.0	0.0	0.0	0.0	0.0	0.0	0.0	0.0	0.0	0.0	0.0	0.0	0.0	0.0	0.0	0.0
Aox4						nan	nan	nan	nan	nan	nan	nan	nan	nan	nan	nan	nan	nan	nan	nan	nan	nan	nan	nan	nan
Arpp21	10777	symbol	H. sapiens	10777	H. sapiens	0.0	0.0	0.0	0.0	0.0	0.0	0.0	0.0	0.0	0.0	0.0	0.0	0.0	0.0	0.0	0.0	0.0	0.0	0.0	0.0
Aqp9	366	symbol	H. sapiens	366	H. sapiens	0.0	0.0	1.0	0.0	0.0	0.0	0.0	0.0	0.0	0.0	0.0	0.0	0.0	0.0	0.0	0.0	0.0	0.0	0.0	0.0
Vdr	7421	symbol	H. sapiens	7421	H. sapiens	0.0	0.0	0.0	0.0	0.0	0.0	0.0	0.0	0.0	0.0	0.0	0.0	0.0	0.0	0.0	0.0	0.0	0.0	0.0	0.0
Fgf9	2254	symbol	H. sapiens	2254	H. sapiens	0.0	0.0	0.0	0.0	0.0	0.0	0.0	0.0	0.0	0.0	0.0	0.0	0.0	0.0	0.0	0.0	0.0	0.0	0.0	0.0
Nfasc	23114	symbol	H. sapiens	23114	H. sapiens	0.0	0.0	0.0	0.0	0.0	0.0	0.0	0.0	0.0	0.0	0.0	0.0	0.0	0.0	0.0	0.0	0.0	0.0	0.0	0.0
Palmd	54873	symbol	H. sapiens	54873	H. sapiens	0.0	0.0	0.0	0.0	0.0	0.0	0.0	0.0	0.0	0.0	0.0	0.0	0.0	0.0	0.0	0.0	0.0	0.0	0.0	0.0
Slc27a6	28965	symbol	H. sapiens	28965	H. sapiens	0.0	0.0	1.0	0.0	0.0	0.0	0.0	0.0	0.0	0.0	0.0	0.0	0.0	0.0	0.0	0.0	0.0	0.0	0.0	0.0
St8sia6	338596	symbol	H. sapiens	338596	H. sapiens	0.0	0.0	0.0	0.0	0.0	0.0	0.0	0.0	0.0	0.0	0.0	0.0	0.0	0.0	0.0	0.0	0.0	0.0	0.0	1.0
Cfd	1675	symbol	H. sapiens	1675	H. sapiens	0.0	0.0	0.0	0.0	0.0	0.0	0.0	0.0	0.0	0.0	0.0	0.0	0.0	1.0	0.0	0.0	0.0	0.0	1.0	0.0
Slc17a2	10246	symbol	H. sapiens	10246	H. sapiens	0.0	0.0	0.0	0.0	0.0	0.0	0.0	0.0	0.0	0.0	0.0	0.0	0.0	0.0	0.0	0.0	0.0	0.0	0.0	0.0
Glb1l2	89944	symbol	H. sapiens	89944	H. sapiens	0.0	0.0	0.0	0.0	0.0	0.0	0.0	0.0	0.0	0.0	0.0	0.0	0.0	0.0	0.0	0.0	0.0	0.0	0.0	0.0
Mab21l3	126868	symbol	H. sapiens	126868	H. sapiens	0.0	0.0	0.0	0.0	0.0	0.0	0.0	0.0	0.0	0.0	0.0	0.0	0.0	0.0	0.0	0.0	0.0	0.0	0.0	0.0
Wnt7b	7477	symbol	H. sapiens	7477	H. sapiens	0.0	1.0	0.0	0.0	0.0	0.0	1.0	0.0	0.0	0.0	0.0	0.0	0.0	0.0	0.0	0.0	0.0	0.0	0.0	0.0
Rgs1	5996	symbol	H. sapiens	5996	H. sapiens	0.0	1.0	0.0	0.0	0.0	0.0	0.0	0.0	0.0	0.0	0.0	0.0	0.0	0.0	0.0	0.0	0.0	0.0	0.0	0.0
Lbp	3929	symbol	H. sapiens	3929	H. sapiens	0.0	0.0	0.0	0.0	0.0	1.0	0.0	0.0	0.0	0.0	0.0	0.0	0.0	0.0	0.0	0.0	0.0	0.0	0.0	0.0
Selenbp1	8991	symbol	H. sapiens	8991	H. sapiens	0.0	0.0	0.0	0.0	0.0	0.0	0.0	0.0	0.0	0.0	0.0	0.0	0.0	0.0	0.0	0.0	0.0	0.0	0.0	0.0
Ube2ql1	134111	symbol	H. sapiens	134111	H. sapiens	0.0	0.0	0.0	0.0	0.0	0.0	0.0	0.0	0.0	0.0	0.0	0.0	0.0	0.0	0.0	0.0	0.0	0.0	0.0	0.0
Gpr37	2861	symbol	H. sapiens	2861	H. sapiens	0.0	1.0	0.0	0.0	0.0	0.0	0.0	0.0	0.0	0.0	0.0	0.0	0.0	0.0	0.0	0.0	0.0	0.0	0.0	0.0
Lmod2	442721	symbol	H. sapiens	442721	H. sapiens	0.0	0.0	0.0	0.0	0.0	0.0	0.0	0.0	0.0	0.0	0.0	0.0	0.0	0.0	0.0	0.0	0.0	0.0	0.0	0.0
Filip1	27145	symbol	H. sapiens	27145	H. sapiens	0.0	0.0	0.0	0.0	0.0	0.0	0.0	0.0	0.0	0.0	0.0	0.0	0.0	0.0	0.0	0.0	0.0	0.0	0.0	0.0
Kng1	3827	symbol	H. sapiens	3827	H. sapiens	0.0	1.0	0.0	0.0	0.0	0.0	0.0	0.0	0.0	0.0	0.0	0.0	0.0	0.0	0.0	1.0	0.0	0.0	1.0	0.0
Tnfrsf19	55504	symbol	H. sapiens	55504	H. sapiens	0.0	0.0	0.0	0.0	0.0	0.0	0.0	0.0	0.0	0.0	0.0	0.0	0.0	0.0	0.0	0.0	0.0	0.0	0.0	0.0
Cxcl13	10563	symbol	H. sapiens	10563	H. sapiens	0.0	1.0	0.0	0.0	0.0	0.0	0.0	0.0	0.0	0.0	0.0	0.0	0.0	0.0	0.0	0.0	0.0	0.0	0.0	0.0
Tceal7	56849	symbol	H. sapiens	56849	H. sapiens	0.0	0.0	0.0	0.0	0.0	0.0	0.0	0.0	0.0	0.0	0.0	0.0	0.0	0.0	0.0	0.0	0.0	0.0	0.0	0.0
Fbxo2	26232	symbol	H. sapiens	26232	H. sapiens	0.0	0.0	0.0	0.0	0.0	0.0	0.0	0.0	0.0	0.0	0.0	0.0	0.0	0.0	0.0	0.0	0.0	0.0	0.0	0.0
Dyrk3	8444	symbol	H. sapiens	8444	H. sapiens	0.0	0.0	0.0	0.0	0.0	0.0	0.0	0.0	0.0	0.0	0.0	0.0	0.0	0.0	0.0	0.0	0.0	0.0	0.0	0.0
Ccdc81	60494	symbol	H. sapiens	60494	H. sapiens	0.0	0.0	0.0	0.0	0.0	0.0	0.0	0.0	0.0	0.0	0.0	0.0	0.0	0.0	0.0	0.0	0.0	0.0	0.0	0.0
Lynx1	66004	symbol	H. sapiens	66004	H. sapiens	0.0	0.0	0.0	0.0	0.0	0.0	0.0	0.0	0.0	0.0	0.0	0.0	0.0	0.0	0.0	0.0	0.0	0.0	0.0	0.0
Mal	4118	symbol	H. sapiens	4118	H. sapiens	0.0	0.0	0.0	0.0	0.0	0.0	0.0	0.0	0.0	0.0	0.0	0.0	0.0	0.0	0.0	0.0	0.0	0.0	0.0	0.0
Fgf14	2259	symbol	H. sapiens	2259	H. sapiens	1.0	0.0	0.0	1.0	0.0	0.0	0.0	0.0	0.0	0.0	0.0	0.0	0.0	0.0	0.0	0.0	0.0	0.0	0.0	0.0
Tnnc1	7134	symbol	H. sapiens	7134	H. sapiens	1.0	0.0	0.0	0.0	0.0	0.0	0.0	0.0	0.0	0.0	0.0	0.0	0.0	0.0	0.0	0.0	0.0	0.0	0.0	0.0
Rtn4r	65078	symbol	H. sapiens	65078	H. sapiens	0.0	0.0	0.0	0.0	0.0	0.0	0.0	0.0	0.0	0.0	0.0	0.0	0.0	0.0	0.0	0.0	0.0	0.0	0.0	0.0
Apoc3	345	symbol	H. sapiens	345	H. sapiens	0.0	0.0	1.0	0.0	0.0	0.0	0.0	0.0	0.0	0.0	0.0	0.0	0.0	0.0	0.0	0.0	0.0	0.0	0.0	0.0
Dkk2	27123	symbol	H. sapiens	27123	H. sapiens	0.0	0.0	0.0	0.0	0.0	0.0	0.0	0.0	0.0	0.0	0.0	0.0	0.0	0.0	0.0	0.0	0.0	0.0	0.0	0.0
RGD1559810						nan	nan	nan	nan	nan	nan	nan	nan	nan	nan	nan	nan	nan	nan	nan	nan	nan	nan	nan	nan
Selenop	6414	symbol	H. sapiens	6414	H. sapiens	0.0	0.0	0.0	0.0	0.0	0.0	0.0	0.0	0.0	0.0	0.0	0.0	0.0	0.0	0.0	0.0	0.0	0.0	1.0	0.0
Cpz	8532	symbol	H. sapiens	8532	H. sapiens	0.0	0.0	0.0	0.0	0.0	0.0	0.0	0.0	0.0	0.0	0.0	0.0	0.0	0.0	0.0	0.0	0.0	0.0	0.0	0.0
Prl5a1						nan	nan	nan	nan	nan	nan	nan	nan	nan	nan	nan	nan	nan	nan	nan	nan	nan	nan	nan	nan
Ccl3	6348	symbol	H. sapiens	6348	H. sapiens	0.0	1.0	0.0	0.0	0.0	1.0	0.0	0.0	0.0	1.0	0.0	0.0	0.0	0.0	0.0	0.0	0.0	0.0	0.0	0.0
Sema3d	223117	symbol	H. sapiens	223117	H. sapiens	0.0	0.0	0.0	0.0	0.0	0.0	0.0	0.0	0.0	0.0	0.0	0.0	0.0	0.0	0.0	0.0	0.0	0.0	0.0	0.0
Cadps	8618	symbol	H. sapiens	8618	H. sapiens	0.0	0.0	0.0	0.0	0.0	0.0	0.0	0.0	0.0	0.0	0.0	0.0	0.0	0.0	0.0	0.0	0.0	0.0	0.0	0.0
Ranbp3l	202151	symbol	H. sapiens	202151	H. sapiens	0.0	0.0	0.0	0.0	0.0	0.0	0.0	0.0	0.0	0.0	0.0	0.0	0.0	0.0	0.0	0.0	0.0	0.0	0.0	0.0
Oxtr	5021	symbol	H. sapiens	5021	H. sapiens	0.0	1.0	0.0	0.0	0.0	0.0	0.0	0.0	0.0	0.0	0.0	0.0	0.0	0.0	0.0	0.0	0.0	0.0	0.0	0.0
Clec4n	93978	gene_synonym	H. sapiens	93978	H. sapiens	0.0	0.0	0.0	0.0	0.0	0.0	0.0	0.0	0.0	0.0	0.0	0.0	0.0	0.0	0.0	0.0	0.0	0.0	0.0	0.0
Adgb	79747	symbol	H. sapiens	79747	H. sapiens	0.0	0.0	0.0	0.0	0.0	0.0	0.0	0.0	0.0	0.0	0.0	0.0	0.0	0.0	0.0	0.0	0.0	0.0	0.0	0.0
Pdlim3	27295	symbol	H. sapiens	27295	H. sapiens	0.0	0.0	0.0	0.0	0.0	0.0	0.0	0.0	0.0	0.0	0.0	0.0	0.0	0.0	0.0	0.0	0.0	0.0	0.0	0.0
Htr7	3363	symbol	H. sapiens	3363	H. sapiens	0.0	1.0	0.0	0.0	0.0	0.0	1.0	0.0	0.0	0.0	0.0	0.0	0.0	0.0	0.0	0.0	0.0	0.0	0.0	0.0
Tktl1	8277	symbol	H. sapiens	8277	H. sapiens	0.0	0.0	0.0	0.0	0.0	0.0	0.0	0.0	0.0	0.0	0.0	0.0	0.0	0.0	0.0	0.0	0.0	0.0	0.0	0.0
Dpt	1805	symbol	H. sapiens	1805	H. sapiens	0.0	0.0	0.0	0.0	0.0	0.0	0.0	0.0	0.0	0.0	0.0	0.0	0.0	0.0	0.0	0.0	0.0	0.0	0.0	0.0
Slc6a12	6539	symbol	H. sapiens	6539	H. sapiens	0.0	0.0	1.0	0.0	0.0	0.0	0.0	1.0	0.0	0.0	0.0	0.0	0.0	0.0	0.0	0.0	0.0	0.0	0.0	0.0
Lca5l	150082	symbol	H. sapiens	150082	H. sapiens	0.0	0.0	0.0	0.0	0.0	0.0	0.0	0.0	0.0	0.0	0.0	0.0	0.0	0.0	0.0	0.0	0.0	0.0	0.0	0.0
Htr1f	3355	symbol	H. sapiens	3355	H. sapiens	0.0	1.0	0.0	0.0	0.0	0.0	0.0	0.0	0.0	0.0	0.0	0.0	0.0	0.0	0.0	0.0	0.0	0.0	0.0	0.0
Etnppl	64850	symbol	H. sapiens	64850	H. sapiens	0.0	0.0	0.0	0.0	0.0	0.0	0.0	0.0	0.0	0.0	0.0	0.0	0.0	0.0	0.0	0.0	0.0	0.0	0.0	0.0
Slc25a48	153328	symbol	H. sapiens	153328	H. sapiens	0.0	0.0	0.0	0.0	0.0	0.0	0.0	0.0	0.0	0.0	0.0	0.0	0.0	0.0	0.0	0.0	0.0	0.0	0.0	0.0
AABR07072260.1						nan	nan	nan	nan	nan	nan	nan	nan	nan	nan	nan	nan	nan	nan	nan	nan	nan	nan	nan	nan
Siah3	283514	symbol	H. sapiens	283514	H. sapiens	0.0	0.0	0.0	0.0	0.0	0.0	0.0	0.0	0.0	0.0	0.0	0.0	0.0	0.0	0.0	0.0	0.0	0.0	0.0	0.0
Cbln1	869	symbol	H. sapiens	869	H. sapiens	0.0	0.0	0.0	0.0	0.0	0.0	0.0	0.0	0.0	0.0	0.0	0.0	0.0	0.0	0.0	0.0	0.0	0.0	0.0	0.0
AABR07006142.1						nan	nan	nan	nan	nan	nan	nan	nan	nan	nan	nan	nan	nan	nan	nan	nan	nan	nan	nan	nan
Aspg	374569	symbol	H. sapiens	374569	H. sapiens	0.0	0.0	0.0	0.0	0.0	0.0	0.0	0.0	0.0	0.0	0.0	0.0	0.0	0.0	0.0	0.0	0.0	0.0	0.0	0.0
Bcam	4059	symbol	H. sapiens	4059	H. sapiens	0.0	0.0	0.0	0.0	0.0	0.0	0.0	0.0	0.0	0.0	0.0	0.0	0.0	0.0	0.0	0.0	0.0	0.0	0.0	0.0
Celf4	56853	symbol	H. sapiens	56853	H. sapiens	0.0	0.0	0.0	0.0	0.0	0.0	0.0	0.0	0.0	0.0	0.0	0.0	0.0	0.0	0.0	0.0	0.0	0.0	0.0	0.0
Bpifa2	140683	symbol	H. sapiens	140683	H. sapiens	0.0	0.0	0.0	0.0	0.0	0.0	0.0	0.0	0.0	0.0	0.0	0.0	0.0	0.0	0.0	0.0	0.0	0.0	0.0	0.0
Fam83f	113828	symbol	H. sapiens	113828	H. sapiens	0.0	0.0	0.0	0.0	0.0	0.0	0.0	0.0	0.0	0.0	0.0	0.0	0.0	0.0	0.0	0.0	0.0	0.0	0.0	0.0
H19	283120	symbol	H. sapiens	283120	H. sapiens	0.0	0.0	0.0	0.0	0.0	0.0	0.0	0.0	0.0	0.0	0.0	0.0	0.0	0.0	0.0	0.0	0.0	0.0	0.0	0.0
Akr7a3	22977	symbol	H. sapiens	22977	H. sapiens	0.0	0.0	0.0	0.0	0.0	0.0	0.0	0.0	0.0	0.0	0.0	0.0	1.0	0.0	0.0	0.0	0.0	0.0	0.0	0.0
Itm2a	9452	symbol	H. sapiens	9452	H. sapiens	0.0	0.0	0.0	0.0	0.0	0.0	0.0	0.0	0.0	0.0	0.0	0.0	0.0	0.0	0.0	0.0	0.0	0.0	0.0	0.0
Tnmd	64102	symbol	H. sapiens	64102	H. sapiens	0.0	0.0	0.0	0.0	0.0	0.0	0.0	0.0	0.0	0.0	0.0	0.0	0.0	0.0	0.0	0.0	0.0	0.0	0.0	0.0
AABR07066946.2						nan	nan	nan	nan	nan	nan	nan	nan	nan	nan	nan	nan	nan	nan	nan	nan	nan	nan	nan	nan
Mbl1						nan	nan	nan	nan	nan	nan	nan	nan	nan	nan	nan	nan	nan	nan	nan	nan	nan	nan	nan	nan
Grk3	157	symbol	H. sapiens	157	H. sapiens	0.0	1.0	0.0	0.0	0.0	0.0	1.0	0.0	0.0	0.0	0.0	0.0	0.0	0.0	0.0	0.0	0.0	0.0	0.0	0.0
Bmp7	655	symbol	H. sapiens	655	H. sapiens	0.0	0.0	0.0	0.0	1.0	0.0	0.0	0.0	0.0	0.0	0.0	0.0	0.0	0.0	0.0	0.0	0.0	0.0	0.0	0.0
Linc00514	283875	gene_synonym	H. sapiens	283875	H. sapiens	0.0	0.0	0.0	0.0	0.0	0.0	0.0	0.0	0.0	0.0	0.0	0.0	0.0	0.0	0.0	0.0	0.0	0.0	0.0	0.0
Gpr39	2863	symbol	H. sapiens	2863	H. sapiens	0.0	1.0	0.0	0.0	0.0	0.0	1.0	0.0	0.0	0.0	0.0	0.0	0.0	0.0	0.0	0.0	0.0	0.0	0.0	0.0
Krt23	25984	symbol	H. sapiens	25984	H. sapiens	0.0	0.0	0.0	0.0	0.0	0.0	0.0	0.0	0.0	0.0	0.0	0.0	0.0	0.0	0.0	0.0	0.0	0.0	0.0	0.0
Tdrd12	91646	symbol	H. sapiens	91646	H. sapiens	0.0	0.0	0.0	0.0	0.0	0.0	0.0	0.0	0.0	0.0	0.0	0.0	0.0	0.0	0.0	0.0	0.0	0.0	0.0	0.0
Nkain2	154215	symbol	H. sapiens	154215	H. sapiens	0.0	0.0	0.0	0.0	0.0	0.0	0.0	0.0	0.0	0.0	0.0	0.0	0.0	0.0	0.0	0.0	0.0	0.0	0.0	0.0
Acer2	340485	symbol	H. sapiens	340485	H. sapiens	0.0	0.0	0.0	0.0	0.0	0.0	0.0	0.0	0.0	0.0	0.0	0.0	0.0	0.0	0.0	0.0	0.0	0.0	0.0	0.0
Ehf	26298	symbol	H. sapiens	26298	H. sapiens	0.0	0.0	0.0	0.0	0.0	0.0	0.0	0.0	0.0	0.0	0.0	0.0	0.0	0.0	0.0	0.0	0.0	0.0	0.0	0.0
Tp63	8626	symbol	H. sapiens	8626	H. sapiens	0.0	0.0	0.0	0.0	0.0	0.0	0.0	0.0	0.0	0.0	0.0	0.0	0.0	0.0	0.0	0.0	0.0	0.0	0.0	0.0
Rprm	56475	symbol	H. sapiens	56475	H. sapiens	0.0	0.0	0.0	0.0	0.0	0.0	0.0	0.0	0.0	0.0	0.0	0.0	0.0	0.0	0.0	0.0	0.0	0.0	0.0	0.0
Wfdc1	58189	symbol	H. sapiens	58189	H. sapiens	0.0	0.0	0.0	0.0	0.0	0.0	0.0	0.0	0.0	0.0	0.0	0.0	0.0	0.0	0.0	0.0	0.0	0.0	0.0	0.0
Fxyd1	5348	symbol	H. sapiens	5348	H. sapiens	1.0	0.0	1.0	1.0	0.0	0.0	0.0	0.0	0.0	0.0	0.0	1.0	0.0	0.0	0.0	0.0	0.0	0.0	0.0	0.0
C4bpa	722	symbol	H. sapiens	722	H. sapiens	0.0	0.0	0.0	0.0	0.0	0.0	0.0	0.0	0.0	0.0	0.0	0.0	0.0	1.0	0.0	0.0	0.0	0.0	0.0	0.0
Gm4131						nan	nan	nan	nan	nan	nan	nan	nan	nan	nan	nan	nan	nan	nan	nan	nan	nan	nan	nan	nan
Ltk	4058	symbol	H. sapiens	4058	H. sapiens	0.0	0.0	0.0	0.0	0.0	0.0	0.0	0.0	0.0	0.0	0.0	0.0	0.0	0.0	0.0	0.0	0.0	0.0	0.0	0.0
Brinp1	1620	symbol	H. sapiens	1620	H. sapiens	0.0	0.0	0.0	0.0	0.0	0.0	0.0	0.0	0.0	0.0	0.0	0.0	0.0	0.0	0.0	0.0	0.0	0.0	0.0	0.0
Cyp24a1	1591	symbol	H. sapiens	1591	H. sapiens	0.0	0.0	0.0	0.0	0.0	0.0	0.0	0.0	0.0	0.0	1.0	0.0	1.0	0.0	0.0	0.0	0.0	0.0	0.0	0.0
Zmynd15	84225	symbol	H. sapiens	84225	H. sapiens	0.0	0.0	0.0	0.0	0.0	0.0	0.0	0.0	0.0	0.0	0.0	0.0	0.0	0.0	0.0	0.0	0.0	0.0	0.0	0.0
Itga2	3673	symbol	H. sapiens	3673	H. sapiens	0.0	0.0	0.0	0.0	1.0	0.0	0.0	0.0	0.0	0.0	0.0	0.0	0.0	0.0	0.0	0.0	0.0	0.0	1.0	0.0
Fam135b	51059	symbol	H. sapiens	51059	H. sapiens	0.0	0.0	0.0	0.0	0.0	0.0	0.0	0.0	0.0	0.0	0.0	0.0	0.0	0.0	0.0	0.0	0.0	0.0	0.0	0.0
Adamts9	56999	symbol	H. sapiens	56999	H. sapiens	0.0	0.0	0.0	0.0	1.0	0.0	0.0	0.0	0.0	0.0	1.0	0.0	0.0	0.0	0.0	0.0	0.0	0.0	0.0	0.0
Cryga	1418	symbol	H. sapiens	1418	H. sapiens	0.0	0.0	0.0	0.0	0.0	0.0	0.0	0.0	0.0	0.0	0.0	0.0	0.0	0.0	0.0	0.0	0.0	0.0	0.0	0.0
Jag2	3714	symbol	H. sapiens	3714	H. sapiens	0.0	0.0	0.0	0.0	0.0	0.0	0.0	0.0	0.0	0.0	0.0	0.0	0.0	0.0	0.0	0.0	0.0	0.0	0.0	0.0
Omd	4958	symbol	H. sapiens	4958	H. sapiens	0.0	0.0	0.0	0.0	0.0	0.0	0.0	0.0	0.0	0.0	1.0	0.0	0.0	0.0	0.0	0.0	0.0	0.0	0.0	0.0
Gys2	2998	symbol	H. sapiens	2998	H. sapiens	0.0	0.0	0.0	0.0	0.0	0.0	0.0	0.0	0.0	0.0	1.0	0.0	0.0	0.0	0.0	0.0	0.0	0.0	0.0	0.0
Notum	147111	symbol	H. sapiens	147111	H. sapiens	0.0	0.0	0.0	0.0	0.0	0.0	0.0	0.0	0.0	0.0	0.0	0.0	0.0	0.0	0.0	1.0	0.0	0.0	0.0	0.0
Lrrc17	10234	symbol	H. sapiens	10234	H. sapiens	0.0	0.0	0.0	0.0	0.0	0.0	0.0	0.0	0.0	0.0	0.0	0.0	0.0	0.0	0.0	0.0	0.0	0.0	0.0	0.0
Nup210	23225	symbol	H. sapiens	23225	H. sapiens	0.0	0.0	0.0	0.0	0.0	1.0	0.0	0.0	0.0	0.0	0.0	0.0	0.0	0.0	0.0	0.0	0.0	0.0	0.0	0.0
Actc1	70	symbol	H. sapiens	70	H. sapiens	1.0	0.0	0.0	0.0	0.0	0.0	0.0	0.0	0.0	0.0	0.0	0.0	0.0	0.0	0.0	0.0	0.0	0.0	0.0	0.0
Rnf182	221687	symbol	H. sapiens	221687	H. sapiens	0.0	0.0	0.0	0.0	0.0	0.0	0.0	0.0	0.0	0.0	0.0	0.0	0.0	0.0	0.0	0.0	0.0	0.0	0.0	0.0
Me3	10873	symbol	H. sapiens	10873	H. sapiens	0.0	0.0	0.0	0.0	0.0	0.0	0.0	0.0	0.0	0.0	0.0	0.0	0.0	0.0	0.0	0.0	0.0	0.0	0.0	0.0
Nudt10	170685	symbol	H. sapiens	170685	H. sapiens	0.0	0.0	0.0	0.0	0.0	0.0	0.0	0.0	0.0	0.0	0.0	0.0	0.0	0.0	0.0	0.0	0.0	0.0	0.0	0.0
Nox4	50507	symbol	H. sapiens	50507	H. sapiens	0.0	0.0	0.0	0.0	0.0	0.0	0.0	0.0	0.0	0.0	0.0	0.0	0.0	0.0	0.0	0.0	0.0	0.0	0.0	0.0
Cd209a						nan	nan	nan	nan	nan	nan	nan	nan	nan	nan	nan	nan	nan	nan	nan	nan	nan	nan	nan	nan
Myot	9499	symbol	H. sapiens	9499	H. sapiens	0.0	0.0	0.0	0.0	0.0	0.0	0.0	0.0	0.0	0.0	0.0	0.0	0.0	0.0	0.0	0.0	0.0	0.0	0.0	0.0
Ptgs2	5743	symbol	H. sapiens	5743	H. sapiens	0.0	0.0	0.0	0.0	0.0	1.0	0.0	0.0	1.0	1.0	0.0	0.0	0.0	0.0	0.0	0.0	0.0	0.0	0.0	0.0
Mfap2	4237	symbol	H. sapiens	4237	H. sapiens	0.0	0.0	0.0	0.0	1.0	0.0	0.0	0.0	0.0	0.0	0.0	0.0	0.0	0.0	0.0	0.0	0.0	0.0	0.0	0.0
Hsd3b1	3283	symbol	H. sapiens	3283	H. sapiens	0.0	0.0	0.0	0.0	0.0	0.0	0.0	0.0	0.0	0.0	0.0	0.0	0.0	0.0	0.0	0.0	0.0	0.0	0.0	0.0
Chn2	1124	symbol	H. sapiens	1124	H. sapiens	0.0	0.0	0.0	0.0	0.0	0.0	0.0	0.0	0.0	0.0	0.0	0.0	0.0	0.0	0.0	0.0	0.0	0.0	0.0	0.0
Car2	760	gene_synonym	H. sapiens	760	H. sapiens	0.0	0.0	1.0	0.0	0.0	0.0	0.0	0.0	0.0	0.0	0.0	0.0	0.0	0.0	0.0	0.0	0.0	0.0	0.0	0.0
Slco2a1	6578	symbol	H. sapiens	6578	H. sapiens	0.0	0.0	1.0	0.0	0.0	0.0	0.0	0.0	0.0	0.0	0.0	0.0	0.0	0.0	0.0	0.0	0.0	0.0	0.0	0.0
AABR07055789.1						nan	nan	nan	nan	nan	nan	nan	nan	nan	nan	nan	nan	nan	nan	nan	nan	nan	nan	nan	nan
Ucma	221044	symbol	H. sapiens	221044	H. sapiens	0.0	0.0	0.0	0.0	0.0	0.0	0.0	0.0	0.0	0.0	0.0	0.0	0.0	0.0	0.0	0.0	0.0	0.0	0.0	0.0
Kcna4	3739	symbol	H. sapiens	3739	H. sapiens	0.0	0.0	0.0	0.0	0.0	0.0	0.0	1.0	0.0	0.0	0.0	0.0	0.0	0.0	0.0	0.0	0.0	0.0	0.0	0.0
Lpar4	2846	symbol	H. sapiens	2846	H. sapiens	0.0	1.0	0.0	0.0	0.0	0.0	0.0	0.0	0.0	0.0	0.0	0.0	0.0	0.0	0.0	0.0	0.0	0.0	0.0	0.0
Nppc	4880	symbol	H. sapiens	4880	H. sapiens	1.0	0.0	0.0	1.0	0.0	0.0	0.0	0.0	0.0	0.0	0.0	0.0	0.0	0.0	0.0	0.0	0.0	0.0	0.0	0.0
Adipoq	9370	symbol	H. sapiens	9370	H. sapiens	0.0	0.0	0.0	0.0	0.0	0.0	0.0	0.0	0.0	0.0	0.0	0.0	0.0	0.0	0.0	0.0	0.0	0.0	0.0	0.0
Mfap4	4239	symbol	H. sapiens	4239	H. sapiens	0.0	0.0	0.0	0.0	1.0	0.0	0.0	0.0	0.0	0.0	0.0	0.0	0.0	0.0	0.0	0.0	0.0	0.0	0.0	0.0
Slc10a6	345274	symbol	H. sapiens	345274	H. sapiens	0.0	0.0	1.0	0.0	0.0	0.0	0.0	0.0	0.0	0.0	0.0	0.0	0.0	0.0	0.0	0.0	0.0	0.0	0.0	0.0
Plin1	5346	symbol	H. sapiens	5346	H. sapiens	0.0	0.0	0.0	0.0	0.0	0.0	0.0	0.0	0.0	0.0	0.0	0.0	0.0	0.0	0.0	0.0	0.0	0.0	0.0	0.0
Olfml2b	25903	symbol	H. sapiens	25903	H. sapiens	0.0	0.0	0.0	0.0	0.0	0.0	0.0	0.0	0.0	0.0	0.0	0.0	0.0	0.0	0.0	0.0	0.0	0.0	0.0	0.0
Socs2	8835	symbol	H. sapiens	8835	H. sapiens	0.0	0.0	0.0	0.0	0.0	1.0	0.0	0.0	0.0	0.0	0.0	0.0	0.0	0.0	0.0	0.0	0.0	0.0	0.0	0.0
Frzb	2487	symbol	H. sapiens	2487	H. sapiens	0.0	0.0	0.0	0.0	0.0	0.0	0.0	0.0	0.0	0.0	0.0	0.0	0.0	0.0	0.0	0.0	0.0	0.0	0.0	0.0
Prss22	64063	symbol	H. sapiens	64063	H. sapiens	0.0	0.0	0.0	0.0	0.0	0.0	0.0	0.0	0.0	0.0	0.0	0.0	0.0	0.0	0.0	0.0	0.0	0.0	0.0	0.0
Scn7a	6332	symbol	H. sapiens	6332	H. sapiens	1.0	0.0	0.0	1.0	0.0	0.0	0.0	0.0	0.0	0.0	0.0	0.0	0.0	0.0	0.0	0.0	0.0	0.0	0.0	0.0
Clec2d2						nan	nan	nan	nan	nan	nan	nan	nan	nan	nan	nan	nan	nan	nan	nan	nan	nan	nan	nan	nan
Hpse2	60495	symbol	H. sapiens	60495	H. sapiens	0.0	0.0	0.0	0.0	0.0	0.0	0.0	0.0	0.0	0.0	0.0	0.0	0.0	0.0	0.0	0.0	0.0	0.0	0.0	0.0
Serpina6	866	symbol	H. sapiens	866	H. sapiens	0.0	0.0	0.0	0.0	0.0	0.0	0.0	0.0	0.0	0.0	0.0	0.0	0.0	0.0	0.0	0.0	0.0	0.0	0.0	0.0
Retn	56729	symbol	H. sapiens	56729	H. sapiens	0.0	0.0	0.0	0.0	0.0	0.0	0.0	0.0	0.0	0.0	0.0	0.0	0.0	0.0	0.0	0.0	0.0	0.0	0.0	0.0
Cd209e						nan	nan	nan	nan	nan	nan	nan	nan	nan	nan	nan	nan	nan	nan	nan	nan	nan	nan	nan	nan
RGD1564409						nan	nan	nan	nan	nan	nan	nan	nan	nan	nan	nan	nan	nan	nan	nan	nan	nan	nan	nan	nan
Lin7a	8825	symbol	H. sapiens	8825	H. sapiens	0.0	0.0	0.0	0.0	0.0	0.0	0.0	1.0	0.0	0.0	0.0	0.0	0.0	0.0	0.0	0.0	0.0	0.0	0.0	0.0
Ptx3	5806	symbol	H. sapiens	5806	H. sapiens	0.0	0.0	0.0	0.0	0.0	0.0	0.0	0.0	0.0	0.0	0.0	0.0	0.0	0.0	0.0	0.0	0.0	0.0	0.0	0.0
Snap25	6616	symbol	H. sapiens	6616	H. sapiens	0.0	0.0	0.0	0.0	0.0	1.0	0.0	1.0	0.0	0.0	0.0	0.0	0.0	0.0	0.0	0.0	0.0	0.0	0.0	0.0
Frem3	166752	symbol	H. sapiens	166752	H. sapiens	0.0	0.0	0.0	0.0	0.0	0.0	0.0	0.0	0.0	0.0	0.0	0.0	0.0	0.0	0.0	0.0	0.0	0.0	0.0	0.0
Slc7a10	56301	symbol	H. sapiens	56301	H. sapiens	0.0	0.0	1.0	0.0	0.0	0.0	0.0	0.0	0.0	0.0	0.0	0.0	0.0	0.0	0.0	0.0	0.0	0.0	1.0	0.0
Mmp1	4312	symbol	H. sapiens	4312	H. sapiens	0.0	0.0	0.0	0.0	1.0	1.0	0.0	0.0	0.0	0.0	0.0	0.0	0.0	0.0	0.0	1.0	0.0	0.0	1.0	0.0
Olr1687						nan	nan	nan	nan	nan	nan	nan	nan	nan	nan	nan	nan	nan	nan	nan	nan	nan	nan	nan	nan
Mcoln3	55283	symbol	H. sapiens	55283	H. sapiens	0.0	0.0	1.0	0.0	0.0	0.0	0.0	0.0	0.0	0.0	0.0	1.0	0.0	0.0	0.0	0.0	0.0	0.0	0.0	0.0
Abcb11	8647	symbol	H. sapiens	8647	H. sapiens	0.0	0.0	0.0	0.0	0.0	0.0	0.0	0.0	0.0	0.0	0.0	0.0	0.0	0.0	0.0	0.0	0.0	0.0	0.0	0.0
Mcpt9						nan	nan	nan	nan	nan	nan	nan	nan	nan	nan	nan	nan	nan	nan	nan	nan	nan	nan	nan	nan
Lrrc2	79442	symbol	H. sapiens	79442	H. sapiens	0.0	0.0	0.0	0.0	0.0	0.0	0.0	0.0	0.0	0.0	0.0	0.0	0.0	0.0	0.0	0.0	0.0	0.0	0.0	0.0
Spink5	11005	symbol	H. sapiens	11005	H. sapiens	0.0	0.0	0.0	0.0	0.0	0.0	0.0	0.0	0.0	0.0	0.0	0.0	0.0	0.0	0.0	0.0	0.0	0.0	0.0	0.0
Masp1	5648	symbol	H. sapiens	5648	H. sapiens	0.0	0.0	0.0	0.0	0.0	0.0	0.0	0.0	0.0	0.0	0.0	0.0	0.0	1.0	0.0	0.0	0.0	0.0	0.0	0.0
Vsig1	340547	symbol	H. sapiens	340547	H. sapiens	0.0	0.0	0.0	0.0	0.0	0.0	0.0	0.0	0.0	0.0	0.0	0.0	0.0	0.0	0.0	0.0	0.0	0.0	0.0	0.0
Prdm1	639	symbol	H. sapiens	639	H. sapiens	0.0	0.0	0.0	0.0	0.0	0.0	0.0	0.0	0.0	0.0	0.0	0.0	0.0	0.0	0.0	0.0	0.0	0.0	0.0	0.0
Crocc2	728763	symbol	H. sapiens	728763	H. sapiens	0.0	0.0	0.0	0.0	0.0	0.0	0.0	0.0	0.0	0.0	0.0	0.0	0.0	0.0	0.0	0.0	0.0	0.0	0.0	0.0
Ret	5979	symbol	H. sapiens	5979	H. sapiens	0.0	0.0	0.0	0.0	0.0	0.0	0.0	0.0	0.0	0.0	0.0	0.0	0.0	0.0	0.0	0.0	0.0	0.0	0.0	0.0
Myo3b	140469	symbol	H. sapiens	140469	H. sapiens	0.0	0.0	0.0	0.0	0.0	0.0	0.0	0.0	0.0	0.0	0.0	0.0	0.0	0.0	0.0	0.0	0.0	0.0	0.0	0.0
Nkx6-1	4825	symbol	H. sapiens	4825	H. sapiens	0.0	0.0	0.0	0.0	0.0	0.0	0.0	0.0	0.0	0.0	0.0	0.0	0.0	0.0	0.0	0.0	0.0	0.0	0.0	0.0
Acta1	58	symbol	H. sapiens	58	H. sapiens	1.0	0.0	0.0	0.0	0.0	0.0	0.0	0.0	0.0	0.0	0.0	0.0	0.0	0.0	0.0	0.0	0.0	0.0	0.0	0.0
Mmp10	4319	symbol	H. sapiens	4319	H. sapiens	0.0	0.0	0.0	0.0	1.0	0.0	0.0	0.0	0.0	0.0	0.0	0.0	0.0	0.0	0.0	0.0	0.0	0.0	0.0	0.0
AABR07053830.1						nan	nan	nan	nan	nan	nan	nan	nan	nan	nan	nan	nan	nan	nan	nan	nan	nan	nan	nan	nan
Crybb1	1414	symbol	H. sapiens	1414	H. sapiens	0.0	0.0	0.0	0.0	0.0	0.0	0.0	0.0	0.0	0.0	0.0	0.0	0.0	0.0	0.0	0.0	0.0	0.0	0.0	0.0
Strip2	57464	symbol	H. sapiens	57464	H. sapiens	0.0	0.0	0.0	0.0	0.0	0.0	0.0	0.0	0.0	0.0	0.0	0.0	0.0	0.0	0.0	0.0	0.0	0.0	0.0	0.0
Ces5a	221223	symbol	H. sapiens	221223	H. sapiens	0.0	0.0	0.0	0.0	0.0	0.0	0.0	0.0	0.0	0.0	0.0	0.0	0.0	0.0	0.0	0.0	0.0	0.0	0.0	0.0
Ism1	140862	symbol	H. sapiens	140862	H. sapiens	0.0	0.0	0.0	0.0	0.0	0.0	0.0	0.0	0.0	0.0	0.0	0.0	0.0	0.0	0.0	0.0	0.0	0.0	0.0	0.0
Flt4	2324	symbol	H. sapiens	2324	H. sapiens	0.0	0.0	0.0	0.0	0.0	0.0	0.0	0.0	0.0	0.0	0.0	0.0	0.0	0.0	0.0	0.0	0.0	0.0	0.0	0.0
Olah	55301	symbol	H. sapiens	55301	H. sapiens	0.0	0.0	0.0	0.0	0.0	0.0	0.0	0.0	0.0	0.0	0.0	0.0	0.0	0.0	0.0	0.0	0.0	0.0	0.0	0.0
Myh15	22989	symbol	H. sapiens	22989	H. sapiens	0.0	0.0	0.0	0.0	0.0	0.0	0.0	0.0	0.0	0.0	0.0	0.0	0.0	0.0	0.0	0.0	0.0	0.0	0.0	0.0
Lgals12	85329	symbol	H. sapiens	85329	H. sapiens	0.0	0.0	0.0	0.0	0.0	0.0	0.0	0.0	0.0	0.0	0.0	0.0	0.0	0.0	0.0	0.0	0.0	0.0	0.0	0.0
Pde1b	5153	symbol	H. sapiens	5153	H. sapiens	0.0	1.0	0.0	0.0	0.0	0.0	1.0	0.0	0.0	0.0	0.0	0.0	0.0	0.0	1.0	0.0	0.0	0.0	1.0	0.0
Rgn	9104	symbol	H. sapiens	9104	H. sapiens	0.0	0.0	0.0	0.0	0.0	0.0	0.0	0.0	0.0	0.0	0.0	0.0	0.0	0.0	0.0	0.0	0.0	0.0	0.0	0.0
Cxcl2	2920	symbol	H. sapiens	2920	H. sapiens	0.0	1.0	0.0	0.0	0.0	1.0	0.0	0.0	0.0	1.0	0.0	0.0	0.0	0.0	0.0	0.0	0.0	0.0	0.0	0.0
Atp13a4	84239	symbol	H. sapiens	84239	H. sapiens	0.0	0.0	1.0	0.0	0.0	0.0	0.0	0.0	0.0	0.0	0.0	1.0	0.0	0.0	0.0	0.0	0.0	0.0	0.0	0.0
RGD1563815						nan	nan	nan	nan	nan	nan	nan	nan	nan	nan	nan	nan	nan	nan	nan	nan	nan	nan	nan	nan
dsr-2						nan	nan	nan	nan	nan	nan	nan	nan	nan	nan	nan	nan	nan	nan	nan	nan	nan	nan	nan	nan
Tmem178a	130733	symbol	H. sapiens	130733	H. sapiens	0.0	0.0	0.0	0.0	0.0	0.0	0.0	0.0	0.0	0.0	0.0	0.0	0.0	0.0	0.0	0.0	0.0	0.0	0.0	0.0
Grid2	2895	symbol	H. sapiens	2895	H. sapiens	0.0	0.0	0.0	0.0	0.0	0.0	0.0	0.0	0.0	0.0	0.0	0.0	0.0	0.0	0.0	0.0	0.0	0.0	0.0	0.0
Csrp3	8048	symbol	H. sapiens	8048	H. sapiens	0.0	0.0	0.0	0.0	0.0	0.0	0.0	0.0	0.0	0.0	0.0	0.0	0.0	0.0	0.0	0.0	0.0	0.0	0.0	0.0
Cfi	3426	symbol	H. sapiens	3426	H. sapiens	0.0	0.0	0.0	0.0	0.0	0.0	0.0	0.0	0.0	0.0	0.0	0.0	0.0	1.0	0.0	0.0	0.0	0.0	0.0	0.0
Atp1a2	477	symbol	H. sapiens	477	H. sapiens	1.0	0.0	1.0	1.0	0.0	0.0	0.0	0.0	0.0	0.0	0.0	1.0	0.0	0.0	0.0	0.0	0.0	0.0	0.0	0.0
Trem3						nan	nan	nan	nan	nan	nan	nan	nan	nan	nan	nan	nan	nan	nan	nan	nan	nan	nan	nan	nan
Thbs2	7058	symbol	H. sapiens	7058	H. sapiens	0.0	0.0	0.0	0.0	0.0	0.0	0.0	0.0	0.0	0.0	1.0	0.0	0.0	0.0	0.0	0.0	0.0	0.0	0.0	0.0
MGC105649						nan	nan	nan	nan	nan	nan	nan	nan	nan	nan	nan	nan	nan	nan	nan	nan	nan	nan	nan	nan
Gpc3	2719	symbol	H. sapiens	2719	H. sapiens	0.0	0.0	0.0	0.0	0.0	0.0	0.0	0.0	0.0	0.0	1.0	0.0	0.0	0.0	0.0	1.0	0.0	0.0	0.0	0.0
Sall4	57167	symbol	H. sapiens	57167	H. sapiens	0.0	0.0	0.0	0.0	0.0	0.0	0.0	0.0	0.0	0.0	0.0	0.0	0.0	0.0	0.0	0.0	0.0	0.0	0.0	0.0
Kcnj15	3772	symbol	H. sapiens	3772	H. sapiens	0.0	0.0	0.0	0.0	0.0	0.0	0.0	1.0	0.0	0.0	0.0	0.0	0.0	0.0	0.0	0.0	0.0	0.0	0.0	0.0
Ly6al						nan	nan	nan	nan	nan	nan	nan	nan	nan	nan	nan	nan	nan	nan	nan	nan	nan	nan	nan	nan
Hp	3240	symbol	H. sapiens	3240	H. sapiens	0.0	0.0	0.0	0.0	0.0	0.0	0.0	0.0	0.0	0.0	0.0	0.0	0.0	0.0	0.0	0.0	0.0	0.0	0.0	0.0
St8sia2	8128	symbol	H. sapiens	8128	H. sapiens	0.0	0.0	0.0	0.0	0.0	0.0	0.0	0.0	0.0	0.0	0.0	0.0	0.0	0.0	0.0	0.0	0.0	0.0	0.0	1.0
Inmt	11185	symbol	H. sapiens	11185	H. sapiens	0.0	0.0	0.0	0.0	0.0	0.0	0.0	0.0	0.0	0.0	0.0	0.0	0.0	0.0	0.0	0.0	0.0	0.0	0.0	0.0
Naip5						nan	nan	nan	nan	nan	nan	nan	nan	nan	nan	nan	nan	nan	nan	nan	nan	nan	nan	nan	nan
Cdcp3						nan	nan	nan	nan	nan	nan	nan	nan	nan	nan	nan	nan	nan	nan	nan	nan	nan	nan	nan	nan
Tnfaip6	7130	symbol	H. sapiens	7130	H. sapiens	0.0	0.0	0.0	0.0	0.0	0.0	0.0	0.0	0.0	0.0	0.0	0.0	0.0	0.0	0.0	0.0	0.0	0.0	0.0	0.0
Paqr5	54852	symbol	H. sapiens	54852	H. sapiens	0.0	0.0	0.0	0.0	0.0	0.0	0.0	0.0	0.0	0.0	0.0	0.0	0.0	0.0	0.0	0.0	0.0	0.0	0.0	0.0
Akr1b8						nan	nan	nan	nan	nan	nan	nan	nan	nan	nan	nan	nan	nan	nan	nan	nan	nan	nan	nan	nan
Ptn	5764	symbol	H. sapiens	5764	H. sapiens	0.0	0.0	0.0	0.0	0.0	0.0	0.0	0.0	0.0	0.0	0.0	0.0	0.0	0.0	0.0	0.0	0.0	0.0	0.0	0.0
Cacng6	59285	symbol	H. sapiens	59285	H. sapiens	1.0	0.0	0.0	1.0	0.0	0.0	0.0	0.0	0.0	0.0	0.0	0.0	0.0	0.0	0.0	0.0	0.0	0.0	0.0	0.0
Rxfp3	51289	symbol	H. sapiens	51289	H. sapiens	0.0	1.0	0.0	0.0	0.0	0.0	0.0	0.0	0.0	0.0	0.0	0.0	0.0	0.0	0.0	0.0	0.0	0.0	0.0	0.0
Pla2g7	7941	symbol	H. sapiens	7941	H. sapiens	0.0	0.0	0.0	0.0	0.0	0.0	0.0	0.0	0.0	0.0	0.0	0.0	0.0	0.0	0.0	0.0	0.0	0.0	0.0	0.0
Prl8a7						nan	nan	nan	nan	nan	nan	nan	nan	nan	nan	nan	nan	nan	nan	nan	nan	nan	nan	nan	nan
Serpinb2	5055	symbol	H. sapiens	5055	H. sapiens	0.0	0.0	0.0	0.0	0.0	1.0	0.0	0.0	0.0	0.0	0.0	0.0	0.0	0.0	0.0	0.0	0.0	0.0	1.0	0.0
Art1	417	symbol	H. sapiens	417	H. sapiens	0.0	0.0	0.0	0.0	0.0	0.0	0.0	0.0	0.0	0.0	0.0	0.0	0.0	0.0	0.0	0.0	0.0	0.0	0.0	0.0
Rgs9	8787	symbol	H. sapiens	8787	H. sapiens	0.0	1.0	0.0	0.0	0.0	0.0	0.0	0.0	0.0	0.0	0.0	0.0	0.0	0.0	0.0	0.0	0.0	0.0	0.0	0.0
Prl8a9						nan	nan	nan	nan	nan	nan	nan	nan	nan	nan	nan	nan	nan	nan	nan	nan	nan	nan	nan	nan
Dio2	1734	symbol	H. sapiens	1734	H. sapiens	0.0	0.0	0.0	0.0	0.0	0.0	0.0	0.0	0.0	0.0	0.0	0.0	0.0	0.0	0.0	0.0	0.0	0.0	0.0	0.0
Kcnk3	3777	symbol	H. sapiens	3777	H. sapiens	1.0	0.0	0.0	1.0	0.0	0.0	0.0	1.0	0.0	0.0	0.0	0.0	0.0	0.0	0.0	0.0	0.0	0.0	0.0	0.0
Spp1	6696	symbol	H. sapiens	6696	H. sapiens	0.0	0.0	0.0	0.0	1.0	0.0	0.0	0.0	0.0	0.0	0.0	0.0	0.0	0.0	0.0	1.0	0.0	0.0	0.0	0.0
Rassf2	9770	symbol	H. sapiens	9770	H. sapiens	0.0	0.0	0.0	0.0	0.0	0.0	0.0	0.0	0.0	0.0	0.0	0.0	0.0	0.0	0.0	0.0	0.0	0.0	0.0	0.0
Cyfip2	26999	symbol	H. sapiens	26999	H. sapiens	0.0	0.0	0.0	0.0	0.0	0.0	1.0	0.0	0.0	0.0	0.0	0.0	0.0	0.0	0.0	0.0	0.0	0.0	0.0	0.0
Prkg2	5593	symbol	H. sapiens	5593	H. sapiens	0.0	0.0	0.0	0.0	0.0	0.0	0.0	0.0	0.0	0.0	0.0	0.0	0.0	0.0	1.0	0.0	0.0	0.0	1.0	0.0
Fmod	2331	symbol	H. sapiens	2331	H. sapiens	0.0	0.0	0.0	0.0	1.0	0.0	0.0	0.0	0.0	0.0	1.0	0.0	0.0	0.0	0.0	0.0	0.0	0.0	0.0	0.0
Lmx1a	4009	symbol	H. sapiens	4009	H. sapiens	0.0	0.0	0.0	0.0	0.0	0.0	0.0	0.0	0.0	0.0	0.0	0.0	0.0	0.0	0.0	0.0	0.0	0.0	0.0	0.0
Gxylt2	727936	symbol	H. sapiens	727936	H. sapiens	0.0	0.0	0.0	0.0	0.0	0.0	0.0	0.0	0.0	0.0	0.0	0.0	0.0	0.0	0.0	0.0	0.0	0.0	0.0	0.0
RGD1561730						nan	nan	nan	nan	nan	nan	nan	nan	nan	nan	nan	nan	nan	nan	nan	nan	nan	nan	nan	nan
Hcar1	27198	symbol	H. sapiens	27198	H. sapiens	0.0	1.0	0.0	0.0	0.0	0.0	0.0	0.0	0.0	0.0	0.0	0.0	0.0	0.0	0.0	0.0	0.0	0.0	0.0	0.0
Il11	3589	symbol	H. sapiens	3589	H. sapiens	0.0	0.0	0.0	0.0	0.0	1.0	0.0	0.0	0.0	0.0	0.0	0.0	0.0	0.0	0.0	0.0	0.0	0.0	0.0	0.0
Limch1	22998	symbol	H. sapiens	22998	H. sapiens	0.0	0.0	0.0	0.0	0.0	0.0	0.0	0.0	0.0	0.0	0.0	0.0	0.0	0.0	0.0	0.0	0.0	0.0	0.0	0.0
Pi15	51050	symbol	H. sapiens	51050	H. sapiens	0.0	0.0	0.0	0.0	0.0	0.0	0.0	0.0	0.0	0.0	0.0	0.0	0.0	0.0	0.0	0.0	0.0	0.0	0.0	0.0
Evi2b	2124	symbol	H. sapiens	2124	H. sapiens	0.0	0.0	0.0	0.0	0.0	0.0	0.0	0.0	0.0	0.0	0.0	0.0	0.0	0.0	0.0	0.0	0.0	0.0	0.0	0.0
Hpgd	3248	symbol	H. sapiens	3248	H. sapiens	0.0	0.0	0.0	0.0	0.0	0.0	0.0	0.0	1.0	0.0	0.0	0.0	0.0	0.0	0.0	0.0	0.0	0.0	0.0	0.0
Gdpd2	54857	symbol	H. sapiens	54857	H. sapiens	0.0	0.0	0.0	0.0	0.0	0.0	0.0	0.0	0.0	0.0	0.0	0.0	0.0	0.0	0.0	0.0	0.0	0.0	0.0	0.0
Adam28	10863	symbol	H. sapiens	10863	H. sapiens	0.0	0.0	0.0	0.0	0.0	0.0	0.0	0.0	0.0	0.0	0.0	0.0	0.0	0.0	0.0	0.0	0.0	0.0	0.0	0.0
Cyp19a1	1588	symbol	H. sapiens	1588	H. sapiens	0.0	0.0	0.0	0.0	0.0	0.0	0.0	0.0	0.0	0.0	1.0	0.0	1.0	0.0	0.0	0.0	0.0	0.0	0.0	0.0
Elfn2	114794	symbol	H. sapiens	114794	H. sapiens	0.0	0.0	0.0	0.0	0.0	0.0	0.0	0.0	0.0	0.0	0.0	0.0	0.0	0.0	0.0	0.0	0.0	0.0	0.0	0.0
S1pr1	1901	symbol	H. sapiens	1901	H. sapiens	0.0	1.0	0.0	0.0	0.0	1.0	0.0	0.0	0.0	0.0	0.0	0.0	0.0	0.0	0.0	0.0	1.0	0.0	0.0	0.0
Sypl2	284612	symbol	H. sapiens	284612	H. sapiens	0.0	0.0	0.0	0.0	0.0	0.0	0.0	0.0	0.0	0.0	0.0	0.0	0.0	0.0	0.0	0.0	0.0	0.0	0.0	0.0
Fmo1	2326	symbol	H. sapiens	2326	H. sapiens	0.0	0.0	0.0	0.0	0.0	0.0	0.0	0.0	0.0	0.0	0.0	0.0	1.0	0.0	0.0	0.0	0.0	0.0	0.0	0.0
Obp3						nan	nan	nan	nan	nan	nan	nan	nan	nan	nan	nan	nan	nan	nan	nan	nan	nan	nan	nan	nan
Fut9	10690	symbol	H. sapiens	10690	H. sapiens	0.0	0.0	0.0	0.0	0.0	0.0	0.0	0.0	0.0	0.0	0.0	0.0	0.0	0.0	0.0	0.0	0.0	0.0	0.0	0.0
Hsd3b3						nan	nan	nan	nan	nan	nan	nan	nan	nan	nan	nan	nan	nan	nan	nan	nan	nan	nan	nan	nan
Sectm1a						nan	nan	nan	nan	nan	nan	nan	nan	nan	nan	nan	nan	nan	nan	nan	nan	nan	nan	nan	nan
Pdgfd	80310	symbol	H. sapiens	80310	H. sapiens	0.0	0.0	0.0	0.0	0.0	0.0	0.0	0.0	0.0	0.0	0.0	0.0	0.0	0.0	0.0	0.0	0.0	0.0	0.0	0.0
Septin4	5414	symbol	H. sapiens	5414	H. sapiens	0.0	0.0	0.0	0.0	0.0	0.0	0.0	0.0	0.0	0.0	0.0	0.0	0.0	0.0	0.0	0.0	0.0	0.0	0.0	0.0
Vipr2	7434	symbol	H. sapiens	7434	H. sapiens	0.0	1.0	0.0	0.0	0.0	0.0	1.0	0.0	0.0	0.0	0.0	0.0	0.0	0.0	0.0	0.0	0.0	0.0	0.0	0.0
Sectm1b						nan	nan	nan	nan	nan	nan	nan	nan	nan	nan	nan	nan	nan	nan	nan	nan	nan	nan	nan	nan
Ecrg4	84417	symbol	H. sapiens	84417	H. sapiens	0.0	0.0	0.0	0.0	0.0	0.0	0.0	0.0	0.0	0.0	0.0	0.0	0.0	0.0	0.0	0.0	0.0	0.0	0.0	0.0
Actn2	88	symbol	H. sapiens	88	H. sapiens	1.0	0.0	0.0	0.0	0.0	0.0	0.0	1.0	0.0	0.0	0.0	0.0	0.0	0.0	0.0	0.0	0.0	0.0	1.0	0.0
AI467606						nan	nan	nan	nan	nan	nan	nan	nan	nan	nan	nan	nan	nan	nan	nan	nan	nan	nan	nan	nan
Rarres2	5919	symbol	H. sapiens	5919	H. sapiens	0.0	0.0	0.0	0.0	0.0	0.0	0.0	0.0	0.0	0.0	0.0	0.0	0.0	0.0	0.0	0.0	0.0	0.0	1.0	0.0
NEWGENE_1308171						nan	nan	nan	nan	nan	nan	nan	nan	nan	nan	nan	nan	nan	nan	nan	nan	nan	nan	nan	nan
Gpr88	54112	symbol	H. sapiens	54112	H. sapiens	0.0	0.0	0.0	0.0	0.0	0.0	0.0	0.0	0.0	0.0	0.0	0.0	0.0	0.0	0.0	0.0	0.0	0.0	0.0	0.0
Gpc5	2262	symbol	H. sapiens	2262	H. sapiens	0.0	0.0	0.0	0.0	0.0	0.0	0.0	0.0	0.0	0.0	1.0	0.0	0.0	0.0	0.0	0.0	0.0	0.0	0.0	0.0
Akr1c14						nan	nan	nan	nan	nan	nan	nan	nan	nan	nan	nan	nan	nan	nan	nan	nan	nan	nan	nan	nan
Rgs14	10636	symbol	H. sapiens	10636	H. sapiens	0.0	1.0	0.0	0.0	0.0	0.0	0.0	0.0	0.0	0.0	0.0	0.0	0.0	0.0	0.0	0.0	0.0	0.0	0.0	0.0
Slc36a2	153201	symbol	H. sapiens	153201	H. sapiens	0.0	0.0	1.0	0.0	0.0	0.0	0.0	0.0	0.0	0.0	0.0	0.0	0.0	0.0	0.0	0.0	0.0	0.0	0.0	0.0
Myl1	4632	symbol	H. sapiens	4632	H. sapiens	1.0	0.0	0.0	0.0	0.0	0.0	0.0	0.0	0.0	0.0	0.0	0.0	0.0	0.0	0.0	0.0	0.0	0.0	0.0	0.0
AC135826.1						nan	nan	nan	nan	nan	nan	nan	nan	nan	nan	nan	nan	nan	nan	nan	nan	nan	nan	nan	nan
Sirpb2	284759	symbol	H. sapiens	284759	H. sapiens	0.0	0.0	0.0	0.0	0.0	0.0	0.0	0.0	0.0	0.0	0.0	0.0	0.0	0.0	0.0	0.0	0.0	0.0	0.0	0.0
Clec3b	7123	symbol	H. sapiens	7123	H. sapiens	0.0	0.0	0.0	0.0	0.0	0.0	0.0	0.0	0.0	0.0	0.0	0.0	0.0	0.0	0.0	0.0	0.0	0.0	1.0	0.0
C6	729	symbol	H. sapiens	729	H. sapiens	0.0	0.0	0.0	0.0	0.0	0.0	0.0	0.0	0.0	0.0	0.0	0.0	0.0	1.0	0.0	0.0	0.0	0.0	0.0	0.0
Rhov	171177	symbol	H. sapiens	171177	H. sapiens	0.0	0.0	0.0	0.0	0.0	0.0	0.0	0.0	0.0	0.0	0.0	0.0	0.0	0.0	0.0	0.0	0.0	0.0	0.0	0.0
Tnnc2	7125	symbol	H. sapiens	7125	H. sapiens	1.0	0.0	0.0	0.0	0.0	0.0	0.0	0.0	0.0	0.0	0.0	0.0	0.0	0.0	0.0	0.0	0.0	0.0	0.0	0.0
Acss3	79611	symbol	H. sapiens	79611	H. sapiens	0.0	0.0	0.0	0.0	0.0	0.0	0.0	0.0	0.0	0.0	0.0	0.0	0.0	0.0	0.0	0.0	0.0	0.0	0.0	0.0
Fzd4	8322	symbol	H. sapiens	8322	H. sapiens	0.0	1.0	0.0	0.0	0.0	0.0	1.0	0.0	0.0	0.0	0.0	0.0	0.0	0.0	0.0	0.0	0.0	0.0	0.0	0.0
Cpvl	54504	symbol	H. sapiens	54504	H. sapiens	0.0	0.0	0.0	0.0	0.0	0.0	0.0	0.0	0.0	0.0	0.0	0.0	0.0	0.0	0.0	0.0	0.0	0.0	0.0	0.0
Olr1686						nan	nan	nan	nan	nan	nan	nan	nan	nan	nan	nan	nan	nan	nan	nan	nan	nan	nan	nan	nan
Chrna1	1134	symbol	H. sapiens	1134	H. sapiens	0.0	0.0	0.0	0.0	0.0	0.0	0.0	1.0	0.0	0.0	0.0	0.0	0.0	0.0	0.0	0.0	0.0	0.0	0.0	0.0
5_8S_rRNA						nan	nan	nan	nan	nan	nan	nan	nan	nan	nan	nan	nan	nan	nan	nan	nan	nan	nan	nan	nan
Marchf11	441061	symbol	H. sapiens	441061	H. sapiens	0.0	0.0	0.0	0.0	0.0	0.0	0.0	0.0	0.0	0.0	0.0	0.0	0.0	0.0	0.0	0.0	0.0	0.0	0.0	0.0
Cpxm2	119587	symbol	H. sapiens	119587	H. sapiens	0.0	0.0	0.0	0.0	0.0	0.0	0.0	0.0	0.0	0.0	0.0	0.0	0.0	0.0	0.0	0.0	0.0	0.0	0.0	0.0
Crh	1392	symbol	H. sapiens	1392	H. sapiens	0.0	1.0	0.0	0.0	0.0	0.0	1.0	0.0	0.0	0.0	0.0	0.0	0.0	0.0	0.0	0.0	0.0	0.0	0.0	0.0
Grm1	2911	symbol	H. sapiens	2911	H. sapiens	0.0	1.0	0.0	0.0	0.0	0.0	0.0	1.0	0.0	0.0	0.0	0.0	0.0	0.0	0.0	0.0	0.0	0.0	0.0	0.0
AABR07035839.1						nan	nan	nan	nan	nan	nan	nan	nan	nan	nan	nan	nan	nan	nan	nan	nan	nan	nan	nan	nan
Acod1	730249	symbol	H. sapiens	730249	H. sapiens	0.0	0.0	0.0	0.0	0.0	0.0	0.0	0.0	0.0	0.0	0.0	0.0	0.0	0.0	0.0	0.0	0.0	0.0	0.0	0.0
Shroom2	357	symbol	H. sapiens	357	H. sapiens	0.0	0.0	0.0	0.0	0.0	0.0	0.0	0.0	0.0	0.0	0.0	0.0	0.0	0.0	0.0	0.0	0.0	0.0	0.0	0.0
Lipg	9388	symbol	H. sapiens	9388	H. sapiens	0.0	0.0	1.0	0.0	0.0	0.0	0.0	0.0	0.0	0.0	0.0	0.0	0.0	0.0	0.0	0.0	0.0	0.0	0.0	0.0
Ms4a6bl						nan	nan	nan	nan	nan	nan	nan	nan	nan	nan	nan	nan	nan	nan	nan	nan	nan	nan	nan	nan
Prl7a4						nan	nan	nan	nan	nan	nan	nan	nan	nan	nan	nan	nan	nan	nan	nan	nan	nan	nan	nan	nan
Rnf128	79589	symbol	H. sapiens	79589	H. sapiens	0.0	0.0	0.0	0.0	0.0	0.0	0.0	0.0	0.0	0.0	0.0	0.0	0.0	0.0	0.0	0.0	0.0	0.0	0.0	0.0
Csf2	1437	symbol	H. sapiens	1437	H. sapiens	0.0	0.0	0.0	0.0	0.0	1.0	0.0	0.0	0.0	1.0	0.0	0.0	0.0	0.0	0.0	0.0	0.0	0.0	0.0	0.0
Myo18b	84700	symbol	H. sapiens	84700	H. sapiens	0.0	0.0	0.0	0.0	0.0	0.0	0.0	0.0	0.0	0.0	0.0	0.0	0.0	0.0	0.0	0.0	0.0	0.0	0.0	0.0
Ankrd66	100287718	symbol	H. sapiens	100287718	H. sapiens	0.0	0.0	0.0	0.0	0.0	0.0	0.0	0.0	0.0	0.0	0.0	0.0	0.0	0.0	0.0	0.0	0.0	0.0	0.0	0.0
Syngr1	9145	symbol	H. sapiens	9145	H. sapiens	0.0	0.0	0.0	0.0	0.0	0.0	0.0	0.0	0.0	0.0	0.0	0.0	0.0	0.0	0.0	0.0	0.0	0.0	0.0	0.0
Kcnq4	9132	symbol	H. sapiens	9132	H. sapiens	0.0	0.0	0.0	0.0	0.0	0.0	0.0	1.0	0.0	0.0	0.0	0.0	0.0	0.0	0.0	0.0	0.0	0.0	0.0	0.0
Lvrn	206338	symbol	H. sapiens	206338	H. sapiens	0.0	0.0	0.0	0.0	0.0	0.0	0.0	0.0	0.0	0.0	0.0	0.0	0.0	0.0	0.0	0.0	0.0	0.0	0.0	0.0
Ano1	55107	symbol	H. sapiens	55107	H. sapiens	0.0	0.0	1.0	0.0	0.0	0.0	0.0	0.0	0.0	0.0	0.0	1.0	0.0	0.0	0.0	0.0	0.0	0.0	0.0	0.0
Cthrc1	115908	symbol	H. sapiens	115908	H. sapiens	0.0	0.0	0.0	0.0	0.0	0.0	0.0	0.0	0.0	0.0	0.0	0.0	0.0	0.0	0.0	0.0	0.0	0.0	0.0	0.0
Adrb3	155	symbol	H. sapiens	155	H. sapiens	0.0	1.0	0.0	0.0	0.0	0.0	1.0	0.0	0.0	0.0	0.0	0.0	0.0	0.0	0.0	0.0	0.0	0.0	0.0	0.0
Adamtsl2	9719	symbol	H. sapiens	9719	H. sapiens	0.0	0.0	0.0	0.0	0.0	0.0	0.0	0.0	0.0	0.0	1.0	0.0	0.0	0.0	0.0	0.0	0.0	0.0	0.0	0.0
Srl	6345	symbol	H. sapiens	6345	H. sapiens	0.0	0.0	0.0	0.0	0.0	0.0	0.0	0.0	0.0	0.0	0.0	0.0	0.0	0.0	0.0	0.0	0.0	0.0	0.0	0.0
Il13ra2	3598	symbol	H. sapiens	3598	H. sapiens	0.0	0.0	0.0	0.0	0.0	1.0	0.0	0.0	0.0	0.0	0.0	0.0	0.0	0.0	0.0	0.0	0.0	0.0	0.0	0.0
Plppr1	54886	symbol	H. sapiens	54886	H. sapiens	0.0	1.0	0.0	0.0	0.0	0.0	0.0	0.0	0.0	0.0	0.0	0.0	0.0	0.0	0.0	0.0	1.0	0.0	0.0	0.0
Ankef1	63926	symbol	H. sapiens	63926	H. sapiens	0.0	0.0	0.0	0.0	0.0	0.0	0.0	0.0	0.0	0.0	0.0	0.0	0.0	0.0	0.0	0.0	0.0	0.0	0.0	0.0
Dusp5	1847	symbol	H. sapiens	1847	H. sapiens	0.0	0.0	0.0	0.0	0.0	0.0	0.0	0.0	0.0	0.0	0.0	0.0	0.0	0.0	0.0	0.0	0.0	0.0	0.0	0.0
Kcnma1	3778	symbol	H. sapiens	3778	H. sapiens	0.0	0.0	0.0	0.0	0.0	0.0	0.0	1.0	0.0	0.0	0.0	0.0	0.0	0.0	1.0	0.0	0.0	0.0	1.0	0.0
Ffar2	2867	symbol	H. sapiens	2867	H. sapiens	0.0	1.0	0.0	0.0	0.0	0.0	0.0	0.0	0.0	0.0	0.0	0.0	0.0	0.0	0.0	0.0	0.0	0.0	0.0	0.0
Cacna1s	779	symbol	H. sapiens	779	H. sapiens	0.0	0.0	0.0	0.0	0.0	0.0	0.0	0.0	0.0	0.0	0.0	0.0	0.0	0.0	0.0	0.0	0.0	0.0	0.0	0.0
Chrnd	1144	symbol	H. sapiens	1144	H. sapiens	0.0	0.0	0.0	0.0	0.0	0.0	0.0	1.0	0.0	0.0	0.0	0.0	0.0	0.0	0.0	0.0	0.0	0.0	0.0	0.0
Calml3	810	symbol	H. sapiens	810	H. sapiens	0.0	0.0	0.0	0.0	0.0	0.0	0.0	0.0	0.0	0.0	0.0	0.0	0.0	0.0	0.0	0.0	0.0	0.0	0.0	0.0
Pck1	5105	symbol	H. sapiens	5105	H. sapiens	0.0	0.0	0.0	0.0	0.0	0.0	0.0	0.0	0.0	0.0	0.0	0.0	0.0	0.0	0.0	0.0	0.0	0.0	0.0	0.0
RGD1565158						nan	nan	nan	nan	nan	nan	nan	nan	nan	nan	nan	nan	nan	nan	nan	nan	nan	nan	nan	nan
Cyp1a1	1543	symbol	H. sapiens	1543	H. sapiens	0.0	0.0	0.0	0.0	0.0	0.0	0.0	0.0	1.0	0.0	0.0	0.0	1.0	0.0	0.0	0.0	0.0	0.0	0.0	0.0
Slc6a14	11254	symbol	H. sapiens	11254	H. sapiens	0.0	0.0	1.0	0.0	0.0	0.0	0.0	0.0	0.0	0.0	0.0	0.0	0.0	0.0	0.0	0.0	0.0	0.0	0.0	0.0
Creg2	200407	symbol	H. sapiens	200407	H. sapiens	0.0	0.0	0.0	0.0	0.0	0.0	0.0	0.0	0.0	0.0	0.0	0.0	0.0	0.0	0.0	0.0	0.0	0.0	0.0	0.0
Prss56	646960	symbol	H. sapiens	646960	H. sapiens	0.0	0.0	0.0	0.0	0.0	0.0	0.0	0.0	0.0	0.0	0.0	0.0	0.0	0.0	0.0	0.0	0.0	0.0	0.0	0.0
Nrxn3	9369	symbol	H. sapiens	9369	H. sapiens	0.0	0.0	0.0	0.0	0.0	0.0	0.0	1.0	0.0	0.0	0.0	0.0	0.0	0.0	0.0	0.0	0.0	0.0	0.0	0.0
Lef1	51176	symbol	H. sapiens	51176	H. sapiens	0.0	0.0	0.0	0.0	0.0	0.0	0.0	0.0	0.0	0.0	0.0	0.0	0.0	0.0	0.0	0.0	0.0	0.0	0.0	0.0
Myog	4656	symbol	H. sapiens	4656	H. sapiens	0.0	0.0	0.0	0.0	0.0	0.0	0.0	0.0	0.0	0.0	0.0	0.0	0.0	0.0	0.0	0.0	0.0	1.0	0.0	0.0
Sohlh2	54937	symbol	H. sapiens	54937	H. sapiens	0.0	0.0	0.0	0.0	0.0	0.0	0.0	0.0	0.0	0.0	0.0	0.0	0.0	0.0	0.0	0.0	0.0	0.0	0.0	0.0
D630039A03Rik						nan	nan	nan	nan	nan	nan	nan	nan	nan	nan	nan	nan	nan	nan	nan	nan	nan	nan	nan	nan
Trim9	114088	symbol	H. sapiens	114088	H. sapiens	0.0	0.0	0.0	0.0	0.0	0.0	0.0	0.0	0.0	0.0	0.0	0.0	0.0	0.0	0.0	0.0	0.0	0.0	0.0	0.0
Elmod1	55531	symbol	H. sapiens	55531	H. sapiens	0.0	0.0	0.0	0.0	0.0	0.0	0.0	0.0	0.0	0.0	0.0	0.0	0.0	0.0	0.0	0.0	0.0	0.0	0.0	0.0
Mybph	4608	symbol	H. sapiens	4608	H. sapiens	0.0	0.0	0.0	0.0	0.0	0.0	0.0	0.0	0.0	0.0	0.0	0.0	0.0	0.0	0.0	0.0	0.0	0.0	0.0	0.0
Gdf5	8200	symbol	H. sapiens	8200	H. sapiens	0.0	0.0	0.0	0.0	1.0	0.0	0.0	0.0	0.0	0.0	0.0	0.0	0.0	0.0	0.0	0.0	0.0	0.0	0.0	0.0
Dsc3	1825	symbol	H. sapiens	1825	H. sapiens	0.0	0.0	0.0	0.0	0.0	0.0	0.0	0.0	0.0	0.0	0.0	0.0	0.0	0.0	0.0	0.0	0.0	0.0	0.0	0.0
Fam180a	389558	symbol	H. sapiens	389558	H. sapiens	0.0	0.0	0.0	0.0	0.0	0.0	0.0	0.0	0.0	0.0	0.0	0.0	0.0	0.0	0.0	0.0	0.0	0.0	0.0	0.0
Cd28	940	symbol	H. sapiens	940	H. sapiens	0.0	0.0	0.0	0.0	0.0	0.0	0.0	0.0	0.0	0.0	0.0	0.0	0.0	0.0	0.0	0.0	0.0	0.0	0.0	0.0
Ramp1	10267	symbol	H. sapiens	10267	H. sapiens	0.0	1.0	0.0	0.0	0.0	0.0	1.0	0.0	0.0	0.0	0.0	0.0	0.0	0.0	0.0	0.0	0.0	0.0	0.0	0.0
Bcl2a1	597	symbol	H. sapiens	597	H. sapiens	0.0	0.0	0.0	0.0	0.0	0.0	0.0	0.0	0.0	0.0	0.0	0.0	0.0	0.0	0.0	0.0	0.0	0.0	0.0	0.0
Prl6a1						nan	nan	nan	nan	nan	nan	nan	nan	nan	nan	nan	nan	nan	nan	nan	nan	nan	nan	nan	nan
Cdhr4	389118	symbol	H. sapiens	389118	H. sapiens	0.0	0.0	0.0	0.0	0.0	0.0	0.0	0.0	0.0	0.0	0.0	0.0	0.0	0.0	0.0	0.0	0.0	0.0	0.0	0.0
Asb2	51676	symbol	H. sapiens	51676	H. sapiens	0.0	0.0	0.0	0.0	0.0	0.0	0.0	0.0	0.0	0.0	0.0	0.0	0.0	0.0	0.0	0.0	0.0	0.0	0.0	0.0
Scrg1	11341	symbol	H. sapiens	11341	H. sapiens	0.0	0.0	0.0	0.0	0.0	0.0	0.0	0.0	0.0	0.0	0.0	0.0	0.0	0.0	0.0	0.0	0.0	0.0	0.0	0.0
Serpinb3a						nan	nan	nan	nan	nan	nan	nan	nan	nan	nan	nan	nan	nan	nan	nan	nan	nan	nan	nan	nan
Cd163	9332	symbol	H. sapiens	9332	H. sapiens	0.0	0.0	0.0	0.0	0.0	0.0	1.0	0.0	0.0	0.0	0.0	0.0	0.0	0.0	0.0	0.0	0.0	0.0	0.0	0.0
Col6a5	256076	symbol	H. sapiens	256076	H. sapiens	0.0	0.0	0.0	0.0	1.0	0.0	0.0	0.0	0.0	0.0	0.0	0.0	0.0	0.0	0.0	0.0	0.0	0.0	0.0	0.0
Rtl3	203430	symbol	H. sapiens	203430	H. sapiens	0.0	0.0	0.0	0.0	0.0	0.0	0.0	0.0	0.0	0.0	0.0	0.0	0.0	0.0	0.0	0.0	0.0	0.0	0.0	0.0
Akr1c15						nan	nan	nan	nan	nan	nan	nan	nan	nan	nan	nan	nan	nan	nan	nan	nan	nan	nan	nan	nan
Cpne4	131034	symbol	H. sapiens	131034	H. sapiens	0.0	0.0	0.0	0.0	0.0	0.0	0.0	0.0	0.0	0.0	0.0	0.0	0.0	0.0	0.0	0.0	0.0	0.0	0.0	0.0
Neurl3	93082	symbol	H. sapiens	93082	H. sapiens	0.0	0.0	0.0	0.0	0.0	0.0	0.0	0.0	0.0	0.0	0.0	0.0	0.0	0.0	0.0	0.0	0.0	0.0	0.0	0.0
Aadat	51166	symbol	H. sapiens	51166	H. sapiens	0.0	0.0	0.0	0.0	0.0	0.0	0.0	0.0	0.0	0.0	0.0	0.0	0.0	0.0	0.0	0.0	0.0	0.0	0.0	0.0
Kcnh6	81033	symbol	H. sapiens	81033	H. sapiens	0.0	0.0	0.0	0.0	0.0	0.0	0.0	1.0	0.0	0.0	0.0	0.0	0.0	0.0	0.0	0.0	0.0	0.0	0.0	0.0
Egfl6	25975	symbol	H. sapiens	25975	H. sapiens	0.0	0.0	0.0	0.0	0.0	0.0	0.0	0.0	0.0	0.0	0.0	0.0	0.0	0.0	0.0	0.0	0.0	0.0	0.0	0.0
Fras1	80144	symbol	H. sapiens	80144	H. sapiens	0.0	0.0	0.0	0.0	0.0	0.0	0.0	0.0	0.0	0.0	0.0	0.0	0.0	0.0	0.0	0.0	0.0	0.0	0.0	0.0
Mb	4151	symbol	H. sapiens	4151	H. sapiens	0.0	0.0	1.0	0.0	0.0	0.0	0.0	0.0	0.0	0.0	0.0	0.0	0.0	0.0	0.0	0.0	0.0	0.0	0.0	0.0
Gsta2	2939	symbol	H. sapiens	2939	H. sapiens	0.0	0.0	0.0	0.0	0.0	1.0	0.0	0.0	0.0	0.0	0.0	0.0	1.0	0.0	0.0	0.0	0.0	0.0	0.0	0.0
Mylpf	29895	gene_synonym	H. sapiens	29895	H. sapiens	1.0	0.0	0.0	0.0	0.0	0.0	0.0	0.0	0.0	0.0	0.0	0.0	0.0	0.0	0.0	0.0	0.0	0.0	0.0	0.0
Serpinb1b						nan	nan	nan	nan	nan	nan	nan	nan	nan	nan	nan	nan	nan	nan	nan	nan	nan	nan	nan	nan
Lgr5	8549	symbol	H. sapiens	8549	H. sapiens	0.0	0.0	0.0	0.0	0.0	0.0	0.0	0.0	0.0	0.0	0.0	0.0	0.0	0.0	0.0	0.0	0.0	0.0	0.0	0.0
Lmod3	56203	symbol	H. sapiens	56203	H. sapiens	0.0	0.0	0.0	0.0	0.0	0.0	0.0	0.0	0.0	0.0	0.0	0.0	0.0	0.0	0.0	0.0	0.0	0.0	0.0	0.0
Kcng1	3755	symbol	H. sapiens	3755	H. sapiens	0.0	0.0	0.0	0.0	0.0	0.0	0.0	1.0	0.0	0.0	0.0	0.0	0.0	0.0	0.0	0.0	0.0	0.0	0.0	0.0
Unc45b	146862	symbol	H. sapiens	146862	H. sapiens	0.0	0.0	0.0	0.0	0.0	0.0	0.0	0.0	0.0	0.0	0.0	0.0	0.0	0.0	0.0	0.0	0.0	0.0	0.0	0.0
Gdf10	2662	symbol	H. sapiens	2662	H. sapiens	0.0	0.0	0.0	0.0	0.0	0.0	0.0	0.0	0.0	0.0	0.0	0.0	0.0	0.0	0.0	0.0	0.0	0.0	0.0	0.0
Ctnna2	1496	symbol	H. sapiens	1496	H. sapiens	0.0	0.0	0.0	0.0	0.0	0.0	0.0	0.0	0.0	0.0	0.0	0.0	0.0	0.0	0.0	0.0	0.0	1.0	0.0	0.0
Unc5a	90249	symbol	H. sapiens	90249	H. sapiens	0.0	0.0	0.0	0.0	0.0	0.0	0.0	0.0	0.0	0.0	0.0	0.0	0.0	0.0	0.0	0.0	0.0	0.0	0.0	0.0
Hjv	148738	symbol	H. sapiens	148738	H. sapiens	0.0	0.0	0.0	0.0	0.0	0.0	0.0	0.0	0.0	0.0	0.0	0.0	0.0	0.0	0.0	0.0	0.0	0.0	0.0	0.0
Adamdec1	27299	symbol	H. sapiens	27299	H. sapiens	0.0	0.0	0.0	0.0	0.0	0.0	0.0	0.0	0.0	0.0	0.0	0.0	0.0	0.0	0.0	0.0	0.0	0.0	0.0	0.0
Capn6	827	symbol	H. sapiens	827	H. sapiens	0.0	0.0	0.0	0.0	1.0	0.0	0.0	0.0	0.0	0.0	0.0	0.0	0.0	0.0	0.0	0.0	0.0	0.0	0.0	0.0
Tnni2	7136	symbol	H. sapiens	7136	H. sapiens	1.0	0.0	0.0	0.0	0.0	0.0	0.0	0.0	0.0	0.0	0.0	0.0	0.0	0.0	0.0	0.0	0.0	0.0	0.0	0.0
Nos2	4843	symbol	H. sapiens	4843	H. sapiens	0.0	0.0	0.0	0.0	0.0	1.0	0.0	0.0	0.0	0.0	0.0	0.0	0.0	0.0	1.0	0.0	0.0	0.0	1.0	0.0
Myom2	9172	symbol	H. sapiens	9172	H. sapiens	0.0	0.0	0.0	0.0	0.0	0.0	0.0	0.0	0.0	0.0	0.0	0.0	0.0	0.0	0.0	0.0	0.0	0.0	0.0	0.0
Myh3	4621	symbol	H. sapiens	4621	H. sapiens	1.0	0.0	0.0	0.0	0.0	0.0	0.0	0.0	0.0	0.0	0.0	0.0	0.0	0.0	0.0	0.0	0.0	0.0	0.0	0.0
Tmem182	130827	symbol	H. sapiens	130827	H. sapiens	0.0	0.0	0.0	0.0	0.0	0.0	0.0	0.0	0.0	0.0	0.0	0.0	0.0	0.0	0.0	0.0	0.0	0.0	0.0	0.0
Csf3	1440	symbol	H. sapiens	1440	H. sapiens	0.0	0.0	0.0	0.0	0.0	1.0	0.0	0.0	0.0	1.0	0.0	0.0	0.0	0.0	0.0	0.0	0.0	0.0	0.0	0.0
Igfn1	91156	symbol	H. sapiens	91156	H. sapiens	0.0	0.0	0.0	0.0	0.0	0.0	0.0	0.0	0.0	0.0	0.0	0.0	0.0	0.0	0.0	0.0	0.0	0.0	0.0	0.0
Plppr5	163404	symbol	H. sapiens	163404	H. sapiens	0.0	1.0	0.0	0.0	0.0	0.0	0.0	0.0	0.0	0.0	0.0	0.0	0.0	0.0	0.0	0.0	1.0	0.0	0.0	0.0
Tnnt2	7139	symbol	H. sapiens	7139	H. sapiens	1.0	0.0	0.0	0.0	0.0	0.0	0.0	0.0	0.0	0.0	0.0	0.0	0.0	0.0	0.0	0.0	0.0	0.0	0.0	0.0
Gucy2c	2984	symbol	H. sapiens	2984	H. sapiens	0.0	0.0	0.0	0.0	0.0	0.0	0.0	0.0	0.0	0.0	0.0	0.0	0.0	0.0	0.0	0.0	0.0	0.0	0.0	0.0
Prl7a3						nan	nan	nan	nan	nan	nan	nan	nan	nan	nan	nan	nan	nan	nan	nan	nan	nan	nan	nan	nan
Ccl11	6356	symbol	H. sapiens	6356	H. sapiens	0.0	1.0	0.0	0.0	0.0	1.0	0.0	0.0	0.0	0.0	0.0	0.0	0.0	0.0	0.0	0.0	0.0	0.0	0.0	0.0
Agtr2	186	symbol	H. sapiens	186	H. sapiens	0.0	1.0	0.0	0.0	0.0	0.0	0.0	0.0	0.0	0.0	0.0	0.0	0.0	0.0	0.0	0.0	0.0	0.0	0.0	0.0
Tnr	7143	symbol	H. sapiens	7143	H. sapiens	0.0	0.0	0.0	0.0	1.0	0.0	0.0	0.0	0.0	0.0	0.0	0.0	0.0	0.0	0.0	0.0	0.0	0.0	0.0	0.0
Klk1	3816	symbol	H. sapiens	3816	H. sapiens	0.0	0.0	0.0	0.0	0.0	0.0	0.0	0.0	0.0	0.0	0.0	0.0	0.0	0.0	0.0	1.0	0.0	0.0	0.0	0.0
AABR07027750.1						nan	nan	nan	nan	nan	nan	nan	nan	nan	nan	nan	nan	nan	nan	nan	nan	nan	nan	nan	nan
Dynap	284254	symbol	H. sapiens	284254	H. sapiens	0.0	0.0	0.0	0.0	0.0	0.0	0.0	0.0	0.0	0.0	0.0	0.0	0.0	0.0	0.0	0.0	0.0	0.0	0.0	0.0
Slc17a3	10786	symbol	H. sapiens	10786	H. sapiens	0.0	0.0	1.0	0.0	0.0	0.0	0.0	0.0	0.0	0.0	0.0	1.0	0.0	0.0	0.0	0.0	0.0	0.0	0.0	0.0
Sln	6588	symbol	H. sapiens	6588	H. sapiens	1.0	0.0	1.0	1.0	0.0	0.0	0.0	0.0	0.0	0.0	0.0	1.0	0.0	0.0	0.0	0.0	0.0	0.0	0.0	0.0
AABR07021536.1						nan	nan	nan	nan	nan	nan	nan	nan	nan	nan	nan	nan	nan	nan	nan	nan	nan	nan	nan	nan

## Sheet: Enrichment
GroupID	Category	Term	Description	LogP	Log(q-value)	InTerm_InList	Genes	Symbols
1_Summary	Reactome Gene Sets	R-HSA-397014	Muscle contraction	-19.5622	-16.1603	30/197	58,70,88,89,477,492,1756,2259,3752,3776,3777,4604,4607,4621,4626,4632,4880,5348,6323,6332,6588,7125,7134,7135,7136,7139,25802,29895,59284,59285	ACTA1,ACTC1,ACTN2,ACTN3,ATP1A2,ATP2B3,DMD,FGF14,KCND3,KCNK2,KCNK3,MYBPC1,MYBPC3,MYH3,MYH8,MYL1,NPPC,FXYD1,SCN1A,SCN7A,SLN,TNNC2,TNNC1,TNNI1,TNNI2,TNNT2,LMOD1,MYL11,CACNG7,CACNG6
1_Member	Reactome Gene Sets	R-HSA-397014	Muscle contraction	-19.5622	-16.1603	30/197	58,70,88,89,477,492,1756,2259,3752,3776,3777,4604,4607,4621,4626,4632,4880,5348,6323,6332,6588,7125,7134,7135,7136,7139,25802,29895,59284,59285	ACTA1,ACTC1,ACTN2,ACTN3,ATP1A2,ATP2B3,DMD,FGF14,KCND3,KCNK2,KCNK3,MYBPC1,MYBPC3,MYH3,MYH8,MYL1,NPPC,FXYD1,SCN1A,SCN7A,SLN,TNNC2,TNNC1,TNNI1,TNNI2,TNNT2,LMOD1,MYL11,CACNG7,CACNG6
1_Member	Reactome Gene Sets	R-HSA-390522	Striated Muscle Contraction	-17.2243	-14.1234	15/36	58,70,88,89,1756,4604,4607,4621,4626,4632,7125,7134,7135,7136,7139	ACTA1,ACTC1,ACTN2,ACTN3,DMD,MYBPC1,MYBPC3,MYH3,MYH8,MYL1,TNNC2,TNNC1,TNNI1,TNNI2,TNNT2
2_Summary	Reactome Gene Sets	R-HSA-500792	GPCR ligand binding	-14.3704	-11.4456	37/467	155,186,551,1236,1238,1240,1392,1901,2831,2846,2861,2863,2867,2911,2920,3355,3363,3827,5021,5368,5732,6348,6356,6364,7434,7477,7852,8322,10267,10563,27198,51289,54886,56670,59350,90226,163404,157,4314,5153,5996,8622,8787,10636,23236	ADRB3,AGTR2,AVP,CCR7,ACKR2,CMKLR1,CRH,S1PR1,NPBWR1,LPAR4,GPR37,GPR39,FFAR2,GRM1,CXCL2,HTR1F,HTR7,KNG1,OXTR,PNOC,PTGER2,CCL3,CCL11,CCL20,VIPR2,WNT7B,CXCR4,FZD4,RAMP1,CXCL13,HCAR1,RXFP3,PLPPR1,SUCNR1,RXFP1,UCN2,PLPPR5,GRK3,MMP3,PDE1B,RGS1,PDE8B,RGS9,RGS14,PLCB1
2_Member	Reactome Gene Sets	R-HSA-500792	GPCR ligand binding	-14.3704	-11.4456	37/467	155,186,551,1236,1238,1240,1392,1901,2831,2846,2861,2863,2867,2911,2920,3355,3363,3827,5021,5368,5732,6348,6356,6364,7434,7477,7852,8322,10267,10563,27198,51289,54886,56670,59350,90226,163404	ADRB3,AGTR2,AVP,CCR7,ACKR2,CMKLR1,CRH,S1PR1,NPBWR1,LPAR4,GPR37,GPR39,FFAR2,GRM1,CXCL2,HTR1F,HTR7,KNG1,OXTR,PNOC,PTGER2,CCL3,CCL11,CCL20,VIPR2,WNT7B,CXCR4,FZD4,RAMP1,CXCL13,HCAR1,RXFP3,PLPPR1,SUCNR1,RXFP1,UCN2,PLPPR5
2_Member	Reactome Gene Sets	R-HSA-372790	Signaling by GPCR	-13.8443	-11.0444	45/708	155,157,186,551,1236,1238,1240,1392,1901,2831,2846,2861,2863,2867,2911,2920,3355,3363,3827,4314,5021,5153,5368,5732,5996,6348,6356,6364,7434,7477,7852,8322,8622,8787,10267,10563,10636,23236,27198,51289,54886,56670,59350,90226,163404	ADRB3,GRK3,AGTR2,AVP,CCR7,ACKR2,CMKLR1,CRH,S1PR1,NPBWR1,LPAR4,GPR37,GPR39,FFAR2,GRM1,CXCL2,HTR1F,HTR7,KNG1,MMP3,OXTR,PDE1B,PNOC,PTGER2,RGS1,CCL3,CCL11,CCL20,VIPR2,WNT7B,CXCR4,FZD4,PDE8B,RGS9,RAMP1,CXCL13,RGS14,PLCB1,HCAR1,RXFP3,PLPPR1,SUCNR1,RXFP1,UCN2,PLPPR5
2_Member	Reactome Gene Sets	R-HSA-373076	Class A/1 (Rhodopsin-like receptors)	-13.125	-10.422	30/335	155,186,551,1236,1238,1240,1901,2831,2846,2861,2863,2867,2920,3355,3363,3827,5021,5368,5732,6348,6356,6364,7852,10563,27198,51289,54886,56670,59350,163404	ADRB3,AGTR2,AVP,CCR7,ACKR2,CMKLR1,S1PR1,NPBWR1,LPAR4,GPR37,GPR39,FFAR2,CXCL2,HTR1F,HTR7,KNG1,OXTR,PNOC,PTGER2,CCL3,CCL11,CCL20,CXCR4,CXCL13,HCAR1,RXFP3,PLPPR1,SUCNR1,RXFP1,PLPPR5
2_Member	Reactome Gene Sets	R-HSA-388396	GPCR downstream signalling	-9.22629	-6.60252	35/633	155,157,186,551,1236,1392,2831,2846,2861,2863,2867,2911,2920,3355,3363,3827,4314,5021,5153,5368,5732,5996,6364,7434,7852,8622,8787,10267,10563,10636,23236,27198,51289,56670,59350	ADRB3,GRK3,AGTR2,AVP,CCR7,CRH,NPBWR1,LPAR4,GPR37,GPR39,FFAR2,GRM1,CXCL2,HTR1F,HTR7,KNG1,MMP3,OXTR,PDE1B,PNOC,PTGER2,RGS1,CCL20,VIPR2,CXCR4,PDE8B,RGS9,RAMP1,CXCL13,RGS14,PLCB1,HCAR1,RXFP3,SUCNR1,RXFP1
2_Member	Reactome Gene Sets	R-HSA-375276	Peptide ligand-binding receptors	-7.33328	-4.77646	17/201	186,551,1236,1238,2831,2861,2920,3827,5021,5368,6348,6356,6364,7852,10563,51289,59350	AGTR2,AVP,CCR7,ACKR2,NPBWR1,GPR37,CXCL2,KNG1,OXTR,PNOC,CCL3,CCL11,CCL20,CXCR4,CXCL13,RXFP3,RXFP1
2_Member	Reactome Gene Sets	R-HSA-418594	G alpha (i) signalling events	-5.76693	-3.40641	19/318	186,1236,2831,2861,2920,3355,3827,5153,5368,5996,6364,7852,8787,10563,10636,23236,27198,51289,56670	AGTR2,CCR7,NPBWR1,GPR37,CXCL2,HTR1F,KNG1,PDE1B,PNOC,RGS1,CCL20,CXCR4,RGS9,CXCL13,RGS14,PLCB1,HCAR1,RXFP3,SUCNR1
2_Member	Reactome Gene Sets	R-HSA-380108	Chemokine receptors bind chemokines	-5.26084	-2.97287	8/59	1236,1238,2920,6348,6356,6364,7852,10563	CCR7,ACKR2,CXCL2,CCL3,CCL11,CCL20,CXCR4,CXCL13
3_Summary	Reactome Gene Sets	R-HSA-382551	Transport of small molecules	-6.6635	-4.17865	33/729	345,364,366,477,492,551,760,762,4151,5348,6539,6556,6578,6588,8170,9388,9635,10110,10786,10991,11254,23657,28965,55107,55244,55283,56301,57419,63924,84239,153201,245972,345274	APOC3,AQP7,AQP9,ATP1A2,ATP2B3,AVP,CA2,CA4,MB,FXYD1,SLC6A12,SLC11A1,SLCO2A1,SLN,SLC14A2,LIPG,CLCA2,SGK2,SLC17A3,SLC38A3,SLC6A14,SLC7A11,SLC27A6,ANO1,SLC47A1,MCOLN3,SLC7A10,SLC24A3,CIDEC,ATP13A4,SLC36A2,ATP6V0D2,SLC10A6
3_Member	Reactome Gene Sets	R-HSA-382551	Transport of small molecules	-6.6635	-4.17865	33/729	345,364,366,477,492,551,760,762,4151,5348,6539,6556,6578,6588,8170,9388,9635,10110,10786,10991,11254,23657,28965,55107,55244,55283,56301,57419,63924,84239,153201,245972,345274	APOC3,AQP7,AQP9,ATP1A2,ATP2B3,AVP,CA2,CA4,MB,FXYD1,SLC6A12,SLC11A1,SLCO2A1,SLN,SLC14A2,LIPG,CLCA2,SGK2,SLC17A3,SLC38A3,SLC6A14,SLC7A11,SLC27A6,ANO1,SLC47A1,MCOLN3,SLC7A10,SLC24A3,CIDEC,ATP13A4,SLC36A2,ATP6V0D2,SLC10A6
3_Member	Reactome Gene Sets	R-HSA-352230	Amino acid transport across the plasma membrane	-4.82939	-2.65792	6/33	6539,10991,11254,23657,56301,153201	SLC6A12,SLC38A3,SLC6A14,SLC7A11,SLC7A10,SLC36A2
3_Member	Reactome Gene Sets	R-HSA-425407	SLC-mediated transmembrane transport	-4.10428	-2.02459	14/250	551,6539,6556,6578,8170,10991,11254,23657,28965,55244,56301,57419,153201,345274	AVP,SLC6A12,SLC11A1,SLCO2A1,SLC14A2,SLC38A3,SLC6A14,SLC7A11,SLC27A6,SLC47A1,SLC7A10,SLC24A3,SLC36A2,SLC10A6
3_Member	Reactome Gene Sets	R-HSA-425393	Transport of inorganic cations/anions and amino acids/oligopeptides	-2.67367	-0.93298	7/108	6539,10991,11254,23657,56301,57419,153201	SLC6A12,SLC38A3,SLC6A14,SLC7A11,SLC7A10,SLC24A3,SLC36A2
3_Member	Reactome Gene Sets	R-HSA-425366	Transport of bile salts and organic acids, metal ions and amine compounds	-2.54571	-0.842766	6/85	6539,6556,8170,11254,55244,345274	SLC6A12,SLC11A1,SLC14A2,SLC6A14,SLC47A1,SLC10A6
4_Summary	Reactome Gene Sets	R-HSA-5576891	Cardiac conduction	-6.62632	-4.17865	13/129	477,492,2259,3752,3776,3777,4880,5348,6323,6332,6588,59284,59285	ATP1A2,ATP2B3,FGF14,KCND3,KCNK2,KCNK3,NPPC,FXYD1,SCN1A,SCN7A,SLN,CACNG7,CACNG6
4_Member	Reactome Gene Sets	R-HSA-5576891	Cardiac conduction	-6.62632	-4.17865	13/129	477,492,2259,3752,3776,3777,4880,5348,6323,6332,6588,59284,59285	ATP1A2,ATP2B3,FGF14,KCND3,KCNK2,KCNK3,NPPC,FXYD1,SCN1A,SCN7A,SLN,CACNG7,CACNG6
4_Member	Reactome Gene Sets	R-HSA-5576892	Phase 0 - rapid depolarisation	-3.64954	-1.66272	5/34	2259,6323,6332,59284,59285	FGF14,SCN1A,SCN7A,CACNG7,CACNG6
5_Summary	Reactome Gene Sets	R-HSA-1474244	Extracellular matrix organization	-6.1224	-3.72048	19/301	655,827,1756,2006,2201,2331,3673,3694,4237,4239,4312,4314,4319,6696,7143,8200,11096,56999,256076	BMP7,CAPN6,DMD,ELN,FBN2,FMOD,ITGA2,ITGB6,MFAP2,MFAP4,MMP1,MMP3,MMP10,SPP1,TNR,GDF5,ADAMTS5,ADAMTS9,COL6A5
5_Member	Reactome Gene Sets	R-HSA-1474244	Extracellular matrix organization	-6.1224	-3.72048	19/301	655,827,1756,2006,2201,2331,3673,3694,4237,4239,4312,4314,4319,6696,7143,8200,11096,56999,256076	BMP7,CAPN6,DMD,ELN,FBN2,FMOD,ITGA2,ITGB6,MFAP2,MFAP4,MMP1,MMP3,MMP10,SPP1,TNR,GDF5,ADAMTS5,ADAMTS9,COL6A5
5_Member	Reactome Gene Sets	R-HSA-2129379	Molecules associated with elastic fibres	-5.58863	-3.26589	7/38	655,2006,2201,3694,4237,4239,8200	BMP7,ELN,FBN2,ITGB6,MFAP2,MFAP4,GDF5
5_Member	Reactome Gene Sets	R-HSA-1566948	Elastic fibre formation	-5.07609	-2.8203	7/45	655,2006,2201,3694,4237,4239,8200	BMP7,ELN,FBN2,ITGB6,MFAP2,MFAP4,GDF5
5_Member	Reactome Gene Sets	R-HSA-1474228	Degradation of the extracellular matrix	-3.93774	-1.90586	10/140	827,2006,2201,4312,4314,4319,6696,11096,56999,256076	CAPN6,ELN,FBN2,MMP1,MMP3,MMP10,SPP1,ADAMTS5,ADAMTS9,COL6A5
6_Summary	Reactome Gene Sets	R-HSA-6785807	Interleukin-4 and Interleukin-13 signaling	-4.90529	-2.70721	10/108	240,1901,3561,3598,3929,4312,4314,4843,5743,6356,1437,1440,1441,2920,2939,3589,5055,6348,6364,6616,8835,2690,9966,10410,23225	ALOX5,S1PR1,IL2RG,IL13RA2,LBP,MMP1,MMP3,NOS2,PTGS2,CCL11,CSF2,CSF3,CSF3R,CXCL2,GSTA2,IL11,SERPINB2,CCL3,CCL20,SNAP25,SOCS2,GHR,TNFSF15,IFITM3,NUP210
6_Member	Reactome Gene Sets	R-HSA-6785807	Interleukin-4 and Interleukin-13 signaling	-4.90529	-2.70721	10/108	240,1901,3561,3598,3929,4312,4314,4843,5743,6356	ALOX5,S1PR1,IL2RG,IL13RA2,LBP,MMP1,MMP3,NOS2,PTGS2,CCL11
6_Member	Reactome Gene Sets	R-HSA-449147	Signaling by Interleukins	-4.47843	-2.35527	21/462	240,1437,1440,1441,1901,2920,2939,3561,3589,3598,3929,4312,4314,4843,5055,5743,6348,6356,6364,6616,8835	ALOX5,CSF2,CSF3,CSF3R,S1PR1,CXCL2,GSTA2,IL2RG,IL11,IL13RA2,LBP,MMP1,MMP3,NOS2,SERPINB2,PTGS2,CCL3,CCL11,CCL20,SNAP25,SOCS2
6_Member	Reactome Gene Sets	R-HSA-1280215	Cytokine Signaling in Immune system	-3.40059	-1.51719	25/715	240,1437,1440,1441,1901,2690,2920,2939,3561,3589,3598,3929,4312,4314,4843,5055,5743,6348,6356,6364,6616,8835,9966,10410,23225	ALOX5,CSF2,CSF3,CSF3R,S1PR1,GHR,CXCL2,GSTA2,IL2RG,IL11,IL13RA2,LBP,MMP1,MMP3,NOS2,SERPINB2,PTGS2,CCL3,CCL11,CCL20,SNAP25,SOCS2,TNFSF15,IFITM3,NUP210
7_Summary	Reactome Gene Sets	R-HSA-418555	G alpha (s) signalling events	-4.90501	-2.70721	12/157	155,157,551,1392,2863,3363,5153,5732,7434,8622,10267,59350,9332,953,26999,7477,8322,90226	ADRB3,GRK3,AVP,CRH,GPR39,HTR7,PDE1B,PTGER2,VIPR2,PDE8B,RAMP1,RXFP1,CD163,ENTPD1,CYFIP2,WNT7B,FZD4,UCN2
7_Member	Reactome Gene Sets	R-HSA-418555	G alpha (s) signalling events	-4.90501	-2.70721	12/157	155,157,551,1392,2863,3363,5153,5732,7434,8622,10267,59350	ADRB3,GRK3,AVP,CRH,GPR39,HTR7,PDE1B,PTGER2,VIPR2,PDE8B,RAMP1,RXFP1
7_Member	Reactome Gene Sets	R-HSA-9660821	ADORA2B mediated anti-inflammatory cytokines production	-3.40135	-1.51719	9/134	155,551,1392,2863,3363,5732,7434,10267,59350	ADRB3,AVP,CRH,GPR39,HTR7,PTGER2,VIPR2,RAMP1,RXFP1
7_Member	Reactome Gene Sets	R-HSA-9662851	Anti-inflammatory response favouring Leishmania parasite infection	-3.27847	-1.43286	10/169	155,551,1392,2863,3363,5732,7434,9332,10267,59350	ADRB3,AVP,CRH,GPR39,HTR7,PTGER2,VIPR2,CD163,RAMP1,RXFP1
7_Member	Reactome Gene Sets	R-HSA-9664433	Leishmania parasite growth and survival	-3.27847	-1.43286	10/169	155,551,1392,2863,3363,5732,7434,9332,10267,59350	ADRB3,AVP,CRH,GPR39,HTR7,PTGER2,VIPR2,CD163,RAMP1,RXFP1
7_Member	Reactome Gene Sets	R-HSA-9658195	Leishmania infection	-2.94617	-1.13532	12/254	155,551,953,1392,2863,3363,5732,7434,9332,10267,26999,59350	ADRB3,AVP,ENTPD1,CRH,GPR39,HTR7,PTGER2,VIPR2,CD163,RAMP1,CYFIP2,RXFP1
7_Member	Reactome Gene Sets	R-HSA-373080	Class B/2 (Secretin family receptors)	-2.30701	-0.660965	6/95	1392,7434,7477,8322,10267,90226	CRH,VIPR2,WNT7B,FZD4,RAMP1,UCN2
8_Summary	Reactome Gene Sets	R-HSA-112316	Neuronal System	-4.72416	-2.57751	20/410	88,1134,1144,2741,2911,3739,3752,3755,3772,3776,3777,3778,6539,6616,7102,8825,9132,9369,23236,81033	ACTN2,CHRNA1,CHRND,GLRA1,GRM1,KCNA4,KCND3,KCNG1,KCNJ15,KCNK2,KCNK3,KCNMA1,SLC6A12,SNAP25,TSPAN7,LIN7A,KCNQ4,NRXN3,PLCB1,KCNH6
8_Member	Reactome Gene Sets	R-HSA-112316	Neuronal System	-4.72416	-2.57751	20/410	88,1134,1144,2741,2911,3739,3752,3755,3772,3776,3777,3778,6539,6616,7102,8825,9132,9369,23236,81033	ACTN2,CHRNA1,CHRND,GLRA1,GRM1,KCNA4,KCND3,KCNG1,KCNJ15,KCNK2,KCNK3,KCNMA1,SLC6A12,SNAP25,TSPAN7,LIN7A,KCNQ4,NRXN3,PLCB1,KCNH6
8_Member	Reactome Gene Sets	R-HSA-1296071	Potassium Channels	-4.27202	-2.17113	9/103	3739,3752,3755,3772,3776,3777,3778,9132,81033	KCNA4,KCND3,KCNG1,KCNJ15,KCNK2,KCNK3,KCNMA1,KCNQ4,KCNH6
8_Member	Reactome Gene Sets	R-HSA-1296072	Voltage gated Potassium channels	-3.1634	-1.32969	5/43	3739,3752,3755,9132,81033	KCNA4,KCND3,KCNG1,KCNQ4,KCNH6
9_Summary	Reactome Gene Sets	R-HSA-9018679	Biosynthesis of EPA-derived SPMs	-4.0659	-2.0064	3/6	240,3248,5743,1543	ALOX5,HPGD,PTGS2,CYP1A1
9_Member	Reactome Gene Sets	R-HSA-9018679	Biosynthesis of EPA-derived SPMs	-4.0659	-2.0064	3/6	240,3248,5743	ALOX5,HPGD,PTGS2
9_Member	Reactome Gene Sets	R-HSA-9018677	Biosynthesis of DHA-derived SPMs	-3.83372	-1.82975	4/17	240,1543,3248,5743	ALOX5,CYP1A1,HPGD,PTGS2
9_Member	Reactome Gene Sets	R-HSA-9018678	Biosynthesis of specialized proresolving mediators (SPMs)	-3.63328	-1.66272	4/19	240,1543,3248,5743	ALOX5,CYP1A1,HPGD,PTGS2
10_Summary	Reactome Gene Sets	R-HSA-6783783	Interleukin-10 signaling	-3.92757	-1.90586	6/47	1437,1440,2920,5743,6348,6364	CSF2,CSF3,CXCL2,PTGS2,CCL3,CCL20
10_Member	Reactome Gene Sets	R-HSA-6783783	Interleukin-10 signaling	-3.92757	-1.90586	6/47	1437,1440,2920,5743,6348,6364	CSF2,CSF3,CXCL2,PTGS2,CCL3,CCL20
11_Summary	Reactome Gene Sets	R-HSA-5668914	Diseases of metabolism	-3.55504	-1.60919	13/249	1588,1591,2262,2328,2331,2719,2998,4958,5507,7058,9719,11096,56999,10610,79623,168391	CYP19A1,CYP24A1,GPC5,FMO3,FMOD,GPC3,GYS2,OMD,PPP1R3C,THBS2,ADAMTSL2,ADAMTS5,ADAMTS9,ST6GALNAC2,GALNT14,GALNTL5
11_Member	Reactome Gene Sets	R-HSA-5668914	Diseases of metabolism	-3.55504	-1.60919	13/249	1588,1591,2262,2328,2331,2719,2998,4958,5507,7058,9719,11096,56999	CYP19A1,CYP24A1,GPC5,FMO3,FMOD,GPC3,GYS2,OMD,PPP1R3C,THBS2,ADAMTSL2,ADAMTS5,ADAMTS9
11_Member	Reactome Gene Sets	R-HSA-5173105	O-linked glycosylation	-2.60623	-0.885551	7/111	7058,9719,10610,11096,56999,79623,168391	THBS2,ADAMTSL2,ST6GALNAC2,ADAMTS5,ADAMTS9,GALNT14,GALNTL5
11_Member	Reactome Gene Sets	R-HSA-3781865	Diseases of glycosylation	-2.57747	-0.86575	8/143	2262,2331,2719,4958,7058,9719,11096,56999	GPC5,FMOD,GPC3,OMD,THBS2,ADAMTSL2,ADAMTS5,ADAMTS9
11_Member	Reactome Gene Sets	R-HSA-5083635	Defective B3GALTL causes PpS	-2.50349	-0.80914	4/37	7058,9719,11096,56999	THBS2,ADAMTSL2,ADAMTS5,ADAMTS9
11_Member	Reactome Gene Sets	R-HSA-5173214	O-glycosylation of TSR domain-containing proteins	-2.4608	-0.783158	4/38	7058,9719,11096,56999	THBS2,ADAMTSL2,ADAMTS5,ADAMTS9
12_Summary	Reactome Gene Sets	R-HSA-983712	Ion channel transport	-3.54871	-1.60919	11/186	477,492,5348,6588,9635,10110,10786,55107,55283,84239,245972	ATP1A2,ATP2B3,FXYD1,SLN,CLCA2,SGK2,SLC17A3,ANO1,MCOLN3,ATP13A4,ATP6V0D2
12_Member	Reactome Gene Sets	R-HSA-983712	Ion channel transport	-3.54871	-1.60919	11/186	477,492,5348,6588,9635,10110,10786,55107,55283,84239,245972	ATP1A2,ATP2B3,FXYD1,SLN,CLCA2,SGK2,SLC17A3,ANO1,MCOLN3,ATP13A4,ATP6V0D2
12_Member	Reactome Gene Sets	R-HSA-936837	Ion transport by P-type ATPases	-2.60677	-0.885551	5/57	477,492,5348,6588,84239	ATP1A2,ATP2B3,FXYD1,SLN,ATP13A4
13_Summary	Reactome Gene Sets	R-HSA-211945	Phase I - Functionalization of compounds	-3.42013	-1.51719	8/106	130,216,1543,1588,1591,2326,2328,4129,2939,22977,221357	ADH6,ALDH1A1,CYP1A1,CYP19A1,CYP24A1,FMO1,FMO3,MAOB,GSTA2,AKR7A3,GSTA5
13_Member	Reactome Gene Sets	R-HSA-211945	Phase I - Functionalization of compounds	-3.42013	-1.51719	8/106	130,216,1543,1588,1591,2326,2328,4129	ADH6,ALDH1A1,CYP1A1,CYP19A1,CYP24A1,FMO1,FMO3,MAOB
13_Member	Reactome Gene Sets	R-HSA-211859	Biological oxidations	-2.91034	-1.11048	11/222	130,216,1543,1588,1591,2326,2328,2939,4129,22977,221357	ADH6,ALDH1A1,CYP1A1,CYP19A1,CYP24A1,FMO1,FMO3,GSTA2,MAOB,AKR7A3,GSTA5
14_Summary	Reactome Gene Sets	R-HSA-166658	Complement cascade	-3.41759	-1.51719	6/58	721,722,729,1675,3426,5648	C4B,C4BPA,C6,CFD,CFI,MASP1
14_Member	Reactome Gene Sets	R-HSA-166658	Complement cascade	-3.41759	-1.51719	6/58	721,722,729,1675,3426,5648	C4B,C4BPA,C6,CFD,CFI,MASP1
14_Member	Reactome Gene Sets	R-HSA-166663	Initial triggering of complement	-2.20922	-0.592634	3/23	721,1675,5648	C4B,CFD,MASP1
14_Member	Reactome Gene Sets	R-HSA-977606	Regulation of Complement cascade	-2.12804	-0.532298	4/47	721,722,729,3426	C4B,C4BPA,C6,CFI
15_Summary	Reactome Gene Sets	R-HSA-392154	Nitric oxide stimulates guanylate cyclase	-3.37446	-1.50402	4/22	3778,4843,5153,5593	KCNMA1,NOS2,PDE1B,PRKG2
15_Member	Reactome Gene Sets	R-HSA-392154	Nitric oxide stimulates guanylate cyclase	-3.37446	-1.50402	4/22	3778,4843,5153,5593	KCNMA1,NOS2,PDE1B,PRKG2
15_Member	Reactome Gene Sets	R-HSA-418457	cGMP effects	-2.67214	-0.93298	3/16	3778,5153,5593	KCNMA1,PDE1B,PRKG2
16_Summary	Reactome Gene Sets	R-HSA-381426	Regulation of Insulin-like Growth Factor (IGF) transport and uptake by Insulin-like Growth Factor Binding Proteins (IGFBPs)	-2.94666	-1.13532	8/125	721,2719,3816,3827,4312,6696,11098,147111	C4B,GPC3,KLK1,KNG1,MMP1,SPP1,PRSS23,NOTUM
16_Member	Reactome Gene Sets	R-HSA-381426	Regulation of Insulin-like Growth Factor (IGF) transport and uptake by Insulin-like Growth Factor Binding Proteins (IGFBPs)	-2.94666	-1.13532	8/125	721,2719,3816,3827,4312,6696,11098,147111	C4B,GPC3,KLK1,KNG1,MMP1,SPP1,PRSS23,NOTUM
16_Member	Reactome Gene Sets	R-HSA-8957275	Post-translational protein phosphorylation	-2.04132	-0.478249	6/108	721,2719,3827,6696,11098,147111	C4B,GPC3,KNG1,SPP1,PRSS23,NOTUM
17_Summary	Reactome Gene Sets	R-HSA-419408	Lysosphingolipid and LPA receptors	-2.84858	-1.06742	3/14	1901,54886,163404	S1PR1,PLPPR1,PLPPR5
17_Member	Reactome Gene Sets	R-HSA-419408	Lysosphingolipid and LPA receptors	-2.84858	-1.06742	3/14	1901,54886,163404	S1PR1,PLPPR1,PLPPR5
18_Summary	Reactome Gene Sets	R-HSA-525793	Myogenesis	-2.84609	-1.06742	4/30	1002,1496,4656,6300	CDH4,CTNNA2,MYOG,MAPK12
18_Member	Reactome Gene Sets	R-HSA-525793	Myogenesis	-2.84609	-1.06742	4/30	1002,1496,4656,6300	CDH4,CTNNA2,MYOG,MAPK12
19_Summary	Reactome Gene Sets	R-HSA-109582	Hemostasis	-2.77012	-1.00168	21/621	88,492,547,1675,3673,3778,3827,4312,4843,5055,5153,5593,5919,6403,6414,7102,7123,23414,23657,56301,80739	ACTN2,ATP2B3,KIF1A,CFD,ITGA2,KCNMA1,KNG1,MMP1,NOS2,SERPINB2,PDE1B,PRKG2,RARRES2,SELP,SELENOP,TSPAN7,CLEC3B,ZFPM2,SLC7A11,SLC7A10,MPIG6B
19_Member	Reactome Gene Sets	R-HSA-109582	Hemostasis	-2.77012	-1.00168	21/621	88,492,547,1675,3673,3778,3827,4312,4843,5055,5153,5593,5919,6403,6414,7102,7123,23414,23657,56301,80739	ACTN2,ATP2B3,KIF1A,CFD,ITGA2,KCNMA1,KNG1,MMP1,NOS2,SERPINB2,PDE1B,PRKG2,RARRES2,SELP,SELENOP,TSPAN7,CLEC3B,ZFPM2,SLC7A11,SLC7A10,MPIG6B
19_Member	Reactome Gene Sets	R-HSA-114608	Platelet degranulation	-2.2465	-0.61543	7/129	88,1675,3827,5919,6403,6414,7123	ACTN2,CFD,KNG1,RARRES2,SELP,SELENOP,CLEC3B
19_Member	Reactome Gene Sets	R-HSA-76005	Response to elevated platelet cytosolic Ca2+	-2.15835	-0.553936	7/134	88,1675,3827,5919,6403,6414,7123	ACTN2,CFD,KNG1,RARRES2,SELP,SELENOP,CLEC3B
20_Summary	Reactome Gene Sets	R-HSA-975577	N-Glycan antennae elongation	-2.757	-0.998532	3/15	8128,25834,338596	ST8SIA2,MGAT4C,ST8SIA6
20_Member	Reactome Gene Sets	R-HSA-975577	N-Glycan antennae elongation	-2.757	-0.998532	3/15	8128,25834,338596	ST8SIA2,MGAT4C,ST8SIA6
20_Member	Reactome Gene Sets	R-HSA-975576	N-glycan antennae elongation in the medial/trans-Golgi	-2.0583	-0.488895	3/26	8128,25834,338596	ST8SIA2,MGAT4C,ST8SIA6
